# Supplementary material for: The methyl phosphate capping enzyme Bmc1/Bin3 is a stable component of the fission yeast telomerase holoenzyme
Source: Nat Commun. 2022 Mar 11;13:1277. doi: 10.1038/s41467-022-28985-3 (PMC8917221; doi:10.1038/s41467-022-28985-3)
Supplement: Supplementary file 4 — Supplementary Data 1 [file 41467_2022_28985_MOESM4_ESM.xlsx]

## Sheet: Galaxy480-(Convert_tabular_to_C
GeneID	Gene name	logFC	logCPM	F	PValue	FDR	(-) log FDR
SPNCRNA.214	TER1	7.6435	13.3532	1581.38	2.01065e-12	8.44672e-09	26.819
SPBC2A9.10	bmc1	4.67578	4.98586	914.87	3.11149e-11	6.53568e-08	23.8671
SPSNRNA.06	U6	4.51252	7.74166	119.4	2.80654e-05	0.00081877	10.2543
SPNCRNA.530	ncRNA	3.43396	5.51438	105.626	1.51585e-05	0.00057221	10.7712
SPSNRNA.04	U4	3.14333	7.384	46.5649	0.000503477	0.00538196	7.53765
SPNCRNA.1483	ncRNA	2.9158	4.89497	252.933	5.38805e-08	1.19133e-05	16.3571
SPAC8F11.08c	protein coding	2.83734	5.8395	129.535	4.33178e-06	0.000263737	11.8886
SPBC1709.10c	atx1	2.48265	4.36919	424.866	1.40643e-09	9.84734e-07	19.9538
SPBC839.17c	fkh1	2.4775	5.14157	217.453	5.2419e-08	1.19133e-05	16.3571
SPAC9E9.04	protein coding	2.463	5.16671	288.169	9.47557e-09	3.61881e-06	18.0761
SPBC2F12.02c	mrpl7	2.44067	5.22379	700.963	1.17417e-10	1.64423e-07	22.5361
SPCC1795.10c	svp26	2.40899	5.06499	406.014	1.75947e-09	1.05593e-06	19.8531
SPAC1782.04	cox24	2.39796	4.59061	381.444	2.39331e-09	1.25679e-06	19.6018
SPAC6C3.03c	protein coding	2.27652	2.84611	237.088	2.45159e-08	8.58262e-06	16.8302
SPAC1486.07c	mrpl19	2.19559	3.10007	149.685	2.23655e-07	3.23991e-05	14.9137
SPBC649.04	uvi15	2.08747	5.10625	352.791	3.51446e-09	1.64047e-06	19.2175
SPCC777.05	gtr2	1.94489	4.2736	470.896	8.45943e-10	7.36677e-07	20.3725
SPNCRNA.240	ncRNA	1.89672	2.82041	31.5702	0.000636596	0.00616208	7.34237
SPAC22H10.02	protein coding	1.84985	3.58423	224.396	3.20137e-08	1.03454e-05	16.5607
SPBC83.06c	rtc6	1.79262	3.05391	139.29	3.14628e-07	3.8875e-05	14.6508
SPAC18G6.09c	edc1	1.78445	6.79741	467.499	8.76788e-10	7.36677e-07	20.3725
SPAC922.04	protein coding	1.66064	5.76431	139.47	3.12712e-07	3.8875e-05	14.6508
SPCC18.15	dph7	1.62693	4.20983	291.439	8.96712e-09	3.61881e-06	18.0761
SPAC2F3.04c	rim1	1.61078	3.49409	192.182	6.7668e-08	1.35368e-05	16.1728
SPBC902.03	nem2	1.59396	4.20288	175.75	1.03951e-07	1.98499e-05	15.6205
SPAC1687.17c	protein coding	1.54449	3.46863	74.9351	7.20742e-06	0.000373807	11.3854
SPCC1442.19	mrp49	1.45164	1.90331	135.428	3.59356e-07	4.3133e-05	14.5008
SPBC1703.13c	protein coding	1.41022	6.12156	166.715	1.33825e-07	2.3425e-05	15.3816
SPBC27B12.14	cbp4	1.3927	2.95158	37.9186	0.000226163	0.00319903	8.28815
SPBC14C8.10	mrpl24	1.3346	3.96454	145.522	2.5571e-07	3.58079e-05	14.7694
SPBC25B2.04c	mtg1	1.32969	1.4778	66.4735	9.4356e-06	0.000430858	11.1805
SPBC1105.11c	hht3	1.32819	5.99663	169.492	1.2366e-07	2.25867e-05	15.4342
SPBC902.06	mto2	1.32485	4.35171	209.188	4.49577e-08	1.18042e-05	16.3703
SPCC1235.08c	pdh1	1.31504	3.6834	218.116	3.6731e-08	1.09947e-05	16.4728
SPAC4G8.12c	smp3	1.31481	4.0271	132.917	3.92545e-07	4.45698e-05	14.4536
SPAC1296.04	mug65	1.30305	3.54003	134.549	3.70581e-07	4.32448e-05	14.4971
SPBC3H7.05c	protein coding	1.2543	4.72132	194.865	6.32981e-08	1.32958e-05	16.1987
SPAC23A1.05	lcb3	1.24963	3.98401	130.404	4.29517e-07	4.74842e-05	14.3622
SPBC713.08	mim1	1.24959	4.22568	202.396	5.27242e-08	1.19133e-05	16.3571
SPAC27D7.12c	but1	1.21383	1.8711	79.8386	4.15261e-06	0.000259085	11.9143
SPAC1F12.04c	protein coding	1.19107	3.19	151.563	2.10785e-07	3.23991e-05	14.9137
SPBC11B10.10c	pht1	1.18511	4.06228	215.138	3.92573e-08	1.09947e-05	16.4728
SPCC132.03	protein coding	1.17343	3.70235	86.0639	2.95279e-06	0.000203355	12.2637
SPCC1183.09c	pmp31	1.17211	3.48206	65.4504	1.01066e-05	0.000453983	11.1051
SPAP8A3.04c	hsp9	1.1715	5.37069	110.418	9.36369e-07	8.74153e-05	13.4818
SPSNORNA.52	snR101	1.16026	5.64089	21.4322	0.00187883	0.0126841	6.30083
SPAC19G12.05	mce1	1.15747	5.0066	40.7818	0.00015183	0.00248186	8.65436
SPAC1952.16	rga9	1.15017	4.25166	86.3709	2.90524e-06	0.000203355	12.2637
SPAC23H3.04	protein coding	1.1377	1.59488	89.3685	2.48607e-06	0.000183228	12.4141
SPAC30D11.12	rpl3802	1.13488	5.13227	30.0753	0.000651565	0.00624937	7.32207
SPAC343.06c	protein coding	1.1056	2.69412	96.5589	1.74278e-06	0.000146428	12.7375
SPCC16A11.09c	tim23	1.09217	4.74052	78.2562	4.54585e-06	0.00027075	11.8508
SPCC61.01c	str2	1.08574	3.91624	159.782	1.63917e-07	2.75446e-05	15.1479
SPAC31G5.12c	maf1	1.07751	2.80087	108.508	1.0156e-06	9.27511e-05	13.3963
SPAC23E2.03c	ste7	1.07258	5.31205	22.5054	0.00161539	0.0114506	6.44844
SPAC17G6.03	protein coding	1.07087	1.29032	43.8849	5.65287e-05	0.00134713	9.53589
SPAC4G9.22	protein coding	1.06824	4.92546	115.726	7.52206e-07	7.34888e-05	13.7321
SPAC1556.08c	cbs2	1.06795	4.52581	71.6813	6.74364e-06	0.000354126	11.4635
SPAC27D7.03c	mei2	1.06446	3.17947	37.4198	0.000118404	0.00209881	8.89622
SPAC9E9.07c	ypt2	1.05452	5.29421	141.642	2.90654e-07	3.8875e-05	14.6508
SPAC1834.03c	hhf1	1.04523	6.04705	158.055	1.72631e-07	2.78931e-05	15.1297
SPBC3D6.06c	prs5	1.03144	5.1213	88.1046	2.65332e-06	0.000192183	12.3452
SPBC26H8.01	thi2	1.01892	4.58324	93.9722	1.97467e-06	0.000156521	12.6414
SPAC323.07c	protein coding	1.01874	4.43302	121.288	6.03834e-07	6.3922e-05	13.9333
SPBC1289.02c	uap2	1.01488	4.2644	64.7299	1.06137e-05	0.000453983	11.1051
SPBCPT2R1.04c	protein coding	1.00578	1.29473	39.2024	9.01487e-05	0.00179486	9.12192
SPCC550.04c		0.982194	2.82077	49.1343	3.51059e-05	0.000989798	9.98058
SPCC1682.12c		0.9806	2.25219	42.219	6.64114e-05	0.00146839	9.41155
SPBP22H7.03		0.97433	2.82212	58.9055	1.60606e-05	0.000576672	10.76
SPBC29A3.16		0.973241	3.68365	63.3913	1.16391e-05	0.000464537	11.0719
SPAC1F8.01		0.971744	1.66106	54.7487	2.20722e-05	0.000680052	10.5221
SPBC1734.09		0.968439	2.00018	53.0932	2.5198e-05	0.000740257	10.3997
SPAC694.05c		0.961138	6.05436	37.6213	0.00011589	0.00207171	8.91496
SPAC823.10c		0.954014	2.29769	56.4892	1.92737e-05	0.000637548	10.6152
SPAC1486.01		0.953433	3.49653	43.6758	5.76673e-05	0.0013542	9.52835
SPBC1685.13		0.951	7.80502	98.8355	1.56523e-06	0.000134195	12.8634
SPBC409.06		0.944773	4.1543	45.6722	4.78195e-05	0.00120293	9.69923
SPBC409.05		0.935045	3.47436	46.0657	4.61243e-05	0.00119458	9.70928
SPBP19A11.02c		0.933363	3.42415	56.0943	1.98695e-05	0.00064209	10.6049
SPBC26H8.13c		0.929877	2.16709	73.0764	6.18609e-06	0.000338931	11.5267
SPBC27B12.05		0.927691	2.13567	55.6095	2.06313e-05	0.000646805	10.5944
SPAC22G7.07c		0.921529	3.18867	73.6501	5.97292e-06	0.000338931	11.5267
SPAC19G12.06c		0.917532	6.25157	85.1659	3.09731e-06	0.000209868	12.2182
SPCC594.07c		0.907425	4.37664	68.6705	8.16659e-06	0.000408427	11.2576
SPAC343.12		0.897949	2.1603	32.4669	0.000192363	0.00292796	8.41589
SPAC4C5.02c		0.894657	3.56352	75.3633	5.3868e-06	0.000314305	11.6355
SPAC17A2.10c		0.877638	4.88429	32.4922	0.000214963	0.00314891	8.31093
SPBC1703.09		0.870282	1.9971	58.9742	1.5979e-05	0.000576672	10.76
SPBC1685.16		0.868055	3.87326	93.1499	2.05603e-06	0.000159952	12.6101
SPCC126.09		0.860923	4.51959	83.1416	3.45544e-06	0.000223328	12.1286
SPBC354.06		0.853782	3.37547	48.0043	3.87518e-05	0.00107812	9.85726
SPNCRNA.1370		0.84552	1.25576	43.0992	6.09525e-05	0.00139924	9.48114
SPCC1620.01c		0.84508	2.68673	53.8739	2.36621e-05	0.000704996	10.4701
SPBPB8B6.06c		0.843349	3.38392	100.282	1.46365e-06	0.000128754	12.9231
SPBC4F6.09		0.842764	5.07539	67.2749	8.94703e-06	0.00042232	11.2094
SPBC17A3.03c		0.83758	4.14973	67.6381	8.73565e-06	0.00042232	11.2094
SPCC70.02c		0.835684	2.99092	34.9978	0.000142738	0.00236079	8.72651
SPCC970.11c		0.832804	2.74333	35.7398	0.000131209	0.00224069	8.80184
SPAC27E2.07		0.831814	3.49181	78.1422	4.57587e-06	0.00027075	11.8508
SPAC1039.09		0.83174	3.234	12.5365	0.00809136	0.0338564	4.88443
SPAC23H3.14		0.828984	4.43255	58.4654	1.6595e-05	0.000585678	10.7376
SPAC977.11		0.828196	3.36088	66.9173	9.16123e-06	0.000423077	11.2068
SPBC29A3.10c		0.827889	3.41817	41.4572	7.1615e-05	0.00153309	9.34934
SPBC1347.11		0.825906	4.26987	112.01	8.75967e-07	8.36349e-05	13.5455
SPBC21C3.17c		0.821488	3.59197	73.3061	6.09967e-06	0.000338931	11.5267
SPCC285.09c		0.817642	4.54182	72.6434	6.353e-06	0.000342166	11.513
SPCC1494.09c		0.810537	2.31541	59.3713	1.55173e-05	0.00057221	10.7712
SPBC1773.11c		0.808375	4.68374	94.7552	1.90078e-06	0.000153561	12.6689
SPCC306.10		0.808172	1.49476	42.7943	6.27803e-05	0.00141539	9.46458
SPBC18H10.18c		0.80373	2.36791	63.4125	1.1622e-05	0.000464537	11.0719
SPCC622.09		0.802126	7.07615	64.4094	1.0849e-05	0.000453983	11.1051
SPCC4G3.17		0.797198	4.74572	92.6878	2.1035e-06	0.000160669	12.6036
SPAPB8E5.04c		0.785573	4.42803	34.8174	0.000145723	0.00239134	8.70797
SPBC18E5.14c		0.782428	1.37107	26.4697	0.000422652	0.00492323	7.66618
SPAC1805.18		0.782285	1.16558	35.6801	0.000132095	0.00224669	8.79799
SPAC3H1.09c		0.779245	5.49357	95.5615	1.82811e-06	0.000150586	12.6971
SPBP19A11.07c		0.777607	3.81619	31.3284	0.000221322	0.0031764	8.29839
SPAC1002.11		0.777158	3.73238	73.0076	6.21225e-06	0.000338931	11.5267
SPBC115.03		0.77546	3.03689	46.6198	4.3857e-05	0.0011661	9.7441
SPAC212.04c		0.773448	1.34807	22.5236	0.000766208	0.00690739	7.17764
SPAC1D4.08		0.771287	4.42708	62.318	1.2548e-05	0.000488094	11.0006
SPNCRNA.630		0.7662	1.44994	22.083	0.000822631	0.00729087	7.09969
SPAPB17E12.08		0.765074	1.80704	40.7569	7.68358e-05	0.00161982	9.26995
SPAC23D3.12		0.76329	7.06085	37.9593	0.000102822	0.0019144	9.02889
SPAC1751.02c		0.762668	2.70353	41.4815	7.14418e-05	0.00153309	9.34934
SPBC32H8.12c		0.759436	9.20418	43.9841	5.59976e-05	0.00134426	9.53897
SPBC1734.14c		0.753265	3.45073	44.5753	5.29558e-05	0.00129341	9.5946
SPCP1E11.05c		0.751597	5.16802	90.7035	2.32293e-06	0.000174262	12.4865
SPAC10F6.16		0.751182	4.69998	46.2986	4.51547e-05	0.00117823	9.72916
SPCC24B10.06		0.747429	3.57726	64.7633	1.05895e-05	0.000453983	11.1051
SPCC1494.08c		0.746845	3.40874	37.4981	0.000108062	0.00198239	8.97855
SPBC83.18c		0.746191	3.97381	32.6044	0.000189182	0.00289002	8.4347
SPBC32H8.05		0.744496	3.19379	20.7519	0.00102609	0.00833771	6.90613
SPAC29A4.07		0.738163	1.28818	28.7908	0.000307063	0.0039814	7.97251
SPBC12C2.09c		0.73678	3.33897	58.4666	1.65934e-05	0.000585678	10.7376
SPBC405.03c		0.729276	3.61748	62.7952	1.21338e-05	0.000476393	11.0356
SPAC13G6.04		0.726464	1.49968	14.238	0.00358541	0.0199237	5.64937
SPAC3F10.02c		0.725247	1.79956	16.7217	0.00214234	0.0139128	6.16744
SPAC1093.01		0.723547	6.92883	57.3296	1.80755e-05	0.00061736	10.6616
SPBC8D2.04		0.720643	4.77684	47.0013	4.23738e-05	0.00115592	9.75674
SPAC2G11.09		0.719588	5.31743	83.2142	3.44176e-06	0.000223328	12.1286
SPAC3A11.06		0.717652	3.99814	24.6866	0.000548197	0.00564454	7.46893
SPBC1604.13c		0.714449	2.7773	37.4395	0.00010875	0.00198634	8.97567
SPCC737.02c		0.712827	4.13735	50.6347	3.08801e-05	0.00089467	10.1264
SPBC19G7.06		0.706317	4.12319	36.6648	0.000118362	0.00209881	8.89622
SPBC354.08c		0.705214	5.26515	34.1731	0.000157008	0.00253689	8.62272
SPAC1805.13		0.70361	7.92344	18.5216	0.00177799	0.0122851	6.34695
SPBC1685.09		0.70309	3.50988	6.33347	0.0375221	0.098212	3.34796
SPBC119.11c		0.702557	4.29364	83.4533	3.39718e-06	0.000223328	12.1286
SPCC736.04c		0.701686	5.37251	65.114	1.03397e-05	0.000453983	11.1051
SPCC1393.03		0.700114	7.22065	40.5429	7.85213e-05	0.00162497	9.26537
SPBC18E5.09c		0.69702	1.36034	30.0844	0.000259164	0.00348958	8.16273
SPAC17C9.09c		0.69427	2.88449	25.8055	0.000464915	0.00511974	7.60971
SPAC1A6.09c		0.691751	5.24855	64.3215	1.09146e-05	0.000453983	11.1051
SPAC1B3.14		0.68952	4.59289	82.2494	3.62893e-06	0.000230987	12.0799
SPAC1805.08		0.688112	2.80338	24.1825	0.000591518	0.00590253	7.40445
SPAC56E4.05		0.685835	2.51961	25.5196	0.000484662	0.00524526	7.57477
SPCC191.03c		0.684995	4.1615	49.4339	3.42093e-05	0.000971035	10.0082
SPAC1F7.04		0.684819	7.03163	56.7287	1.89227e-05	0.000630907	10.6303
SPCC330.14c		0.680299	7.01827	21.0881	0.000995904	0.0082769	6.91669
SPAC11D3.16c		0.680247	2.82798	31.399	0.000219382	0.0031764	8.29839
SPBC36.01c		0.679778	4.45969	67.4721	8.83148e-06	0.00042232	11.2094
SPAC22E12.08		0.671582	2.15219	40.9059	7.56875e-05	0.00160588	9.28242
SPBC354.11c		0.668931	2.3522	25.7893	0.000466011	0.00511974	7.60971
SPBC409.17c		0.668496	2.53428	43.6528	5.77943e-05	0.0013542	9.52835
SPAC1D4.05c		0.663648	3.42847	34.1922	0.000156659	0.00253689	8.62272
SPAC3F10.19		0.66338	3.33373	13.892	0.00422648	0.0221666	5.49547
SPNCRNA.1133		0.663007	2.80557	35.9933	0.00012753	0.00219571	8.83109
SPAC16E8.18c		0.662414	1.81486	21.4898	0.000906679	0.00785352	6.99244
SPAC22A12.04c		0.661816	7.04154	31.315	0.000221693	0.0031764	8.29839
SPAC1071.05		0.661675	5.43835	56.183	1.97338e-05	0.00064209	10.6049
SPAC3A12.19		0.657613	1.86645	26.4608	0.000423187	0.00492323	7.66618
SPAC328.07c		0.656915	3.76146	63.2903	1.17212e-05	0.000464537	11.0719
SPBC543.02c		0.653858	5.54452	38.5241	9.68157e-05	0.00184906	9.07899
SPAC1705.02		0.653351	3.01189	18.485	0.00153159	0.0111705	6.48416
SPAC1687.14c		0.650499	2.30849	38.0893	0.000101402	0.00191026	9.03201
SPCC663.17		0.649093	1.66636	13.3837	0.00433728	0.0224906	5.47453
SPCC1682.14		0.648898	6.58407	15.6464	0.00297406	0.0173769	5.84668
SPAP8A3.06		0.6487	2.31175	27.8492	0.000348701	0.00432122	7.85435
SPAC22F8.02c		0.646342	4.43933	50.1138	3.22741e-05	0.000922337	10.0824
SPBC776.09		0.644746	6.06339	32.7889	0.000185012	0.00285749	8.45104
SPBC4F6.15c		0.644609	1.10549	15.8727	0.00253944	0.0155702	6.00507
SPAC19B12.08		0.64426	3.43611	65.1818	1.02922e-05	0.000453983	11.1051
SPNCRNA.1094		0.64404	7.28846	32.0768	0.000201742	0.00302685	8.36797
SPBC119.06		0.64397	3.26339	24.595	0.00055578	0.00566706	7.46318
SPAC17G8.11c		0.643839	5.2022	67.3336	8.91246e-06	0.00042232	11.2094
SPCC1322.10		0.643263	6.81348	42.7578	6.30037e-05	0.00141539	9.46458
SPCC736.02		0.642578	1.88253	14.903	0.00310694	0.0179536	5.79958
SPAC9.10		0.638326	3.17405	27.5898	0.000361344	0.0043852	7.83314
SPBC11C11.05		0.636035	3.37268	21.068	0.000972759	0.00817312	6.9349
SPCC965.13		0.63247	6.11498	66.9119	9.16448e-06	0.000423077	11.2068
SPAC1687.08		0.630575	1.4891	24.1908	0.000590772	0.00590253	7.40445
SPAC2F3.16		0.627727	4.99342	30.36	0.000250151	0.00341196	8.19518
SPNCRNA.1191		0.627158	2.13216	39.0509	9.1589e-05	0.00180641	9.11266
SPAC13G6.05c		0.626291	2.05764	22.2865	0.000795981	0.00706959	7.14416
SPBC32H8.02c		0.625596	6.29927	25.5746	0.000480783	0.00523256	7.57827
SPBC32C12.02		0.625405	6.62661	36.4101	0.000121743	0.00213102	8.87424
SPCC830.02		0.624135	1.74782	16.5786	0.00220373	0.0142429	6.13362
SPBC25B2.08		0.624042	2.88603	26.4333	0.000424847	0.00492323	7.66618
SPAC23H3.05c		0.622841	3.82762	42.2216	6.63942e-05	0.00146839	9.41155
SPAC630.11		0.619178	3.28344	15.1695	0.00293697	0.0172081	5.86077
SPBC29A3.11c		0.617071	3.59265	36.5252	0.000120202	0.00211284	8.8866
SPBC106.07c		0.617005	2.66088	31.0439	0.000229358	0.00322755	8.27535
SPAC29B12.06c		0.615861	4.12266	38.8249	9.3789e-05	0.0018157	9.10526
SPBC1718.07c		0.615668	7.19653	57.3368	1.80656e-05	0.00061736	10.6616
SPAC4G9.20c		0.614377	4.59696	71.9549	6.62973e-06	0.000352551	11.4699
SPBC1711.11		0.613326	1.85449	26.6424	0.000412427	0.00483969	7.69087
SPAC977.10		0.612306	4.56716	60.8705	1.39123e-05	0.000531325	10.8781
SPBC776.16		0.608643	1.22303	7.60916	0.0200287	0.0635024	3.97704
SPBC1604.07		0.607876	4.33629	17.725	0.00181841	0.0124823	6.32398
SPCC24B10.13		0.607314	3.55909	54.5775	2.23731e-05	0.000680052	10.5221
SPCC594.02c		0.606305	7.61546	41.7455	6.95905e-05	0.00150696	9.37415
SPAC17A5.16		0.602658	5.2064	23.3764	0.000669648	0.00632888	7.30383
SPBC4B4.10c		0.602609	2.53231	35.1669	0.000140007	0.0023457	8.73577
SPAC6F6.12		0.602433	2.57835	41.8111	6.91389e-05	0.00150494	9.37608
SPCC757.04		0.601768	4.63705	69.2007	7.89163e-06	0.000401942	11.2807
SPCC23B6.05c		0.601647	1.00588	11.8606	0.00621	0.0285626	5.12973
SPAC926.03		0.598836	2.91999	46.6977	4.35491e-05	0.0011661	9.7441
SPAC5D6.04		0.598714	5.17161	56.3682	1.9454e-05	0.000638485	10.6131
SPBC23G7.16		0.59844	2.91049	23.2568	0.000682268	0.00637417	7.29355
SPBC428.12c		0.59551	3.41914	55.633	2.05936e-05	0.000646805	10.5944
SPAC8F11.06		0.594884	1.99502	26.0269	0.000450286	0.00504305	7.63149
SPBC409.13		0.592084	3.19095	18.1973	0.00161534	0.0114506	6.44844
SPAC1952.10c		0.591562	3.05682	38.5225	9.68327e-05	0.00184906	9.07899
SPAC16.05c		0.590975	6.07815	42.7755	6.28955e-05	0.00141539	9.46458
SPBC19C7.04c		0.590591	6.19036	55.8011	2.03261e-05	0.000646805	10.5944
SPBC211.06		0.586913	4.40582	37.8656	0.000103862	0.0019144	9.02889
SPBC9B6.03		0.58586	4.17412	22.7005	0.000744882	0.00677327	7.20593
SPAC11D3.10		0.583961	2.23045	32.6374	0.000188428	0.002889	8.43521
SPBP35G2.16c		0.581895	6.45337	46.8475	4.29646e-05	0.00116448	9.7461
SPAC18B11.05		0.581207	3.48067	55.0296	2.15891e-05	0.000671822	10.5396
SPBC21B10.04c		0.580012	4.65552	46.6765	4.3633e-05	0.0011661	9.7441
SPBC8D2.03c		0.578716	5.04782	45.8792	4.69188e-05	0.00119458	9.70928
SPAC57A10.09c		0.578651	4.43115	24.9939	0.000523659	0.00555528	7.49193
SPBC3B9.21		0.578106	0.959565	11.4584	0.00685872	0.03033	5.04311
SPBC29B5.02c		0.57792	5.17908	7.70468	0.0249802	0.0738372	3.75951
SPCC663.18		0.577681	5.09307	54.3264	2.28231e-05	0.000684856	10.5119
SPBC1E8.05		0.577139	7.28242	35.3191	0.000137603	0.00232157	8.75068
SPCC1442.03		0.577026	4.33637	56.9138	1.86567e-05	0.000627015	10.6392
SPAC4G8.13c		0.576206	6.39109	32.8806	0.000182981	0.00284704	8.45632
SPNCRNA.1560		0.575125	3.16601	7.90985	0.0213439	0.0660732	3.91979
SPSNORNA.24		0.575053	1.38937	8.6853	0.014477	0.0503459	4.31198
SPAC7D4.10		0.574036	3.51388	24.3843	0.000573698	0.00579352	7.43134
SPAC1805.05		0.573054	5.71954	35.1231	0.000140709	0.0023457	8.73577
SPBC25H2.08c		0.571269	2.82752	38.3655	9.84589e-05	0.00186717	9.06493
SPBC146.10		0.571038	1.48239	16.0875	0.00243114	0.0151307	6.04638
SPCC1739.07		0.569956	1.96795	25.5541	0.000482227	0.00523471	7.57767
SPBC211.05		0.569007	0.908582	12.4339	0.00540844	0.0262063	5.25394
SPNCRNA.1381		0.567473	2.30156	18.5524	0.00151274	0.0110715	6.49701
SPAC23C11.01		0.566406	3.82908	29.7833	0.000269463	0.0035937	8.12031
SPAPB21F2.03		0.564891	2.21228	8.35134	0.0162567	0.0542019	4.20551
SPAC19B12.10		0.564555	3.67253	27.3795	0.000371991	0.00447775	7.80301
SPSNRNA.03		0.563817	8.25003	2.16025	0.192416	0.321597	1.63667
SPBC2F12.15c		0.562843	3.29309	42.024	6.76987e-05	0.00148902	9.39142
SPCC162.10		0.56282	1.58044	14.4332	0.00343635	0.0193513	5.69142
SPAC11E3.13c		0.562341	1.95526	9.88195	0.0103385	0.0400666	4.64145
SPAC6F6.11c		0.562213	3.67697	14.8695	0.00312914	0.0180323	5.79328
SPBPB10D8.04c		0.561787	4.75252	59.2865	1.56145e-05	0.00057221	10.7712
SPCC1235.17		0.560118	2.85542	11.7929	0.00631391	0.0288626	5.11465
SPAPB1A10.10c		0.559496	2.96635	20.534	0.00106491	0.00857031	6.86644
SPAC1952.04c		0.559275	2.0683	10.0547	0.00986677	0.0389205	4.68333
SPBC26H8.11c		0.557838	3.09829	11.1849	0.0074509	0.0320709	4.96259
SPAC17A5.13		0.556084	3.26023	19.9381	0.00118043	0.00923458	6.75874
SPAC11D3.05		0.555252	2.70156	23.5739	0.00064942	0.00624937	7.32207
SPCC1682.06		0.554996	2.52267	23.372	0.000670109	0.00632888	7.30383
SPBP26C9.03c		0.552209	4.40431	30.4265	0.000248032	0.00341196	8.19518
SPAC17H9.11		0.55074	2.99097	18.2951	0.00158628	0.0113673	6.45897
SPBC115.01c		0.549525	3.00921	22.9914	0.000711314	0.00658028	7.24764
SPAC1002.13c		0.547511	7.6951	37.9354	0.000103086	0.0019144	9.02889
SPAC14C4.09		0.547039	5.43131	47.1545	4.17949e-05	0.00114758	9.76718
SPAC22A12.05		0.545946	1.5623	9.63957	0.0110473	0.0418105	4.57999
SPCC61.04c		0.545619	2.28837	20.708	0.00103378	0.00836784	6.90093
SPAC19G12.07c		0.543025	5.12984	11.6295	0.00695662	0.0306019	5.03024
SPAC25B8.13c		0.540575	5.8257	30.769	0.000237456	0.00329633	8.24492
SPBC725.07		0.540024	4.56751	32.2077	0.000198535	0.003011	8.37554
SPCC1672.01		0.538884	4.64392	25.4045	0.000492894	0.00529577	7.56094
SPAC15A10.10		0.538673	2.36866	14.0672	0.00372237	0.0204845	5.60932
SPCC970.04c		0.53857	4.02452	44.099	5.53906e-05	0.00133733	9.54643
SPCC4G3.13c		0.536455	3.3477	27.3252	0.000374808	0.00449876	7.79626
SPCC16A11.01		0.535513	5.28998	20.3806	0.0010933	0.00871527	6.84224
SPAC1071.13		0.535202	2.30279	31.3638	0.000220345	0.0031764	8.29839
SPAC56F8.15		0.534543	4.4576	45.8126	4.72064e-05	0.00119466	9.70918
SPAC23C11.08		0.534409	2.57719	24.7997	0.000539005	0.00559101	7.48268
SPBC119.08		0.531995	4.62232	44.7756	5.19704e-05	0.00128463	9.60443
SPAC22A12.17c		0.531887	1.27135	11.1057	0.00749598	0.0322063	4.95651
SPBC365.02c		0.527409	2.1714	24.3524	0.000576471	0.00580757	7.42785
SPAC144.10c		0.524758	4.56242	43.6115	5.80232e-05	0.0013542	9.52835
SPCC1919.07		0.524751	2.74889	27.8887	0.000346822	0.00431065	7.85788
SPCC645.03c		0.52339	4.06998	40.7209	7.71158e-05	0.00161982	9.26995
SPAC11H11.02c		0.523355	1.51305	19.6223	0.00124774	0.00961789	6.70006
SPBC16E9.06c		0.520129	1.97603	16.4625	0.00225511	0.0144416	6.11362
SPAC15A10.06		0.51877	3.74207	32.0961	0.000201265	0.00302685	8.36797
SPBC36.02c		0.518439	4.99837	29.4347	0.000282004	0.00374644	8.06026
SPBC36.03c		0.518102	6.01402	6.26797	0.0376329	0.0983184	3.34639
SPBC12D12.06		0.514786	1.67131	18.4466	0.00154248	0.0112304	6.47644
SPBC1A4.11c		0.514098	1.91318	10.4863	0.00879709	0.0358454	4.80207
SPAC2F3.08		0.513523	3.79971	32.7538	0.000185798	0.00285911	8.45022
SPCC553.11c		0.511314	3.80394	35.0603	0.000141722	0.00235327	8.73112
SPAC222.13c		0.510945	4.27572	31.9144	0.000205808	0.00306595	8.34945
SPAC17A2.09c		0.510546	7.47251	23.5636	0.000650453	0.00624937	7.32207
SPBC428.04		0.510116	1.84432	6.80003	0.0259703	0.0754505	3.72833
SPBC29A3.05		0.509694	1.31563	10.1583	0.00959624	0.0381163	4.71345
SPBC31E1.03		0.506934	1.8458	9.83897	0.0104601	0.0403146	4.63255
SPBC2D10.10c		0.502737	7.90096	41.8809	6.86628e-05	0.00150236	9.37856
SPBC839.12		0.501662	3.51561	18.1644	0.00162525	0.0114751	6.44536
SPBC947.06c		0.500054	4.35958	23.9324	0.000614521	0.00608869	7.35965
SPNCRNA.1095		0.496194	8.7117	23.3921	0.000668019	0.00632888	7.30383
SPAPB1A10.07c		0.496162	3.32671	30.3847	0.00024936	0.00341196	8.19518
SPCC4G3.11		0.49605	2.97464	24.8795	0.000532636	0.00558006	7.4855
SPBC24C6.10c		0.494221	3.4312	37.3212	0.000110155	0.0020033	8.9634
SPBC32F12.12c		0.49363	3.03047	17.899	0.00170804	0.0119392	6.38815
SPBC713.11c		0.493061	6.09358	17.6702	0.00178348	0.0123028	6.34487
SPNCRNA.304		0.492298	1.67332	17.3163	0.00190824	0.0127651	6.29165
SPAC22G7.04		0.490698	5.88222	33.407	0.000171824	0.00271365	8.52555
SPCC132.02		0.49056	3.94115	28.188	0.000332984	0.0042008	7.89512
SPBC1709.16c		0.490095	0.673022	9.6298	0.0110771	0.0418855	4.57741
SPAC17D4.03c		0.489755	4.14682	27.6488	0.00035842	0.0043822	7.83413
SPACUNK4.08		0.486909	3.70294	30.7746	0.000237287	0.00329633	8.24492
SPAPB1A10.14		0.486802	4.00251	26.364	0.000429057	0.00493827	7.66178
SPCC306.02c		0.486669	3.98343	15.6389	0.00266402	0.0161029	5.95653
SPNCRNA.178		0.485872	2.34038	9.22297	0.0124081	0.0454061	4.46097
SPAC3G9.13c		0.484944	2.40264	21.3442	0.000928867	0.00793124	6.97824
SPCC576.02		0.484394	2.99515	24.8024	0.000538793	0.00559101	7.48268
SPBC30D10.09c		0.484258	1.31082	11.934	0.00609974	0.0282525	5.14548
SPBC13E7.05		0.483238	3.91807	24.2122	0.000588853	0.00590253	7.40445
SPNCRNA.1157		0.483054	2.36571	16.4722	0.00225076	0.0144358	6.11421
SPAC23C4.13		0.482393	2.53222	21.4507	0.000912571	0.00787209	6.98904
SPBC2D10.04		0.482173	5.48029	30.373	0.000249736	0.00341196	8.19518
SPAC5D6.08c		0.480909	2.36136	26.4024	0.000426718	0.00492485	7.66571
SPAC16.01		0.480466	3.62536	13.6008	0.00412958	0.0219045	5.51263
SPCC1739.12		0.479615	5.90233	37.8643	0.000103876	0.0019144	9.02889
SPBPB10D8.07c		0.479098	4.74919	39.6973	8.56298e-05	0.0017212	9.18237
SPAC2G11.11c		0.478952	2.52995	29.3451	0.00028534	0.00376954	8.0514
SPBC1271.11		0.478773	2.30596	13.6816	0.00405533	0.0215378	5.53698
SPAC5D6.06c		0.47748	2.11761	19.1848	0.00134875	0.0102647	6.60617
SPCC794.04c		0.476966	4.31683	4.25386	0.0745178	0.161366	2.63159
SPAC30.02c		0.475963	2.78553	13.533	0.00419316	0.0220745	5.50148
SPBPB10D8.06c		0.475907	4.57311	34.0964	0.000158421	0.00254991	8.61534
SPAC13A11.02c		0.474886	7.23225	33.6978	0.000166011	0.00264605	8.56194
SPAC26F1.11		0.474809	2.63343	15.9689	0.00249027	0.0153848	6.02235
SPAC19G12.13c		0.474595	1.94438	10.6522	0.00842352	0.0346171	4.85237
SPBC3H7.15		0.473559	6.41538	37.8622	0.0001039	0.0019144	9.02889
SPAC4H3.09		0.472809	2.89555	11.1536	0.00740534	0.0319493	4.96807
SPCC1393.08		0.469932	8.97708	26.9066	0.000397353	0.0047022	7.73245
SPBC83.13		0.469755	5.21603	26.0138	0.000451136	0.00504305	7.63149
SPBC30B4.01c		0.46973	5.2318	25.7782	0.000466761	0.00511974	7.60971
SPNCRNA.762		0.469463	1.59917	11.8988	0.00615235	0.0284335	5.13627
SPAC6G9.11		0.469185	5.11372	30.1841	0.000255859	0.00346885	8.17133
SPCC569.09		0.468452	1.31233	8.86824	0.0137292	0.0485084	4.36562
SPNCRNA.982		0.466944	1.22677	5.61451	0.0391048	0.10128	3.30358
SPAC17C9.02c		0.465062	2.76874	26.424	0.000425406	0.00492323	7.66618
SPAC16E8.08		0.464105	2.48887	11.569	0.00667254	0.029948	5.0614
SPCC306.11		0.4639	5.6485	17.5707	0.00181751	0.0124823	6.32398
SPCC1450.12		0.463861	4.4446	26.6972	0.000409245	0.00481856	7.69718
SPAC10F6.12c		0.46334	2.75399	13.8909	0.00387034	0.020872	5.58229
SPAC644.06c		0.462697	5.72293	25.8775	0.000460099	0.00509993	7.61531
SPBPB10D8.05c		0.461991	4.60767	35.7801	0.000130617	0.00223968	8.80249
SPAC3C7.09		0.460415	2.08232	16.6133	0.00218864	0.0141672	6.1413
SPCC306.07c		0.460086	2.13895	9.02157	0.0131382	0.0471338	4.40709
SPCC1442.12		0.45943	2.74903	11.8371	0.0062459	0.0285828	5.12871
SPAC30D11.13		0.458793	2.12993	9.48084	0.0115434	0.0431055	4.53598
SPBC36.11		0.458561	3.89922	27.5514	0.000363259	0.0043852	7.83314
SPCC1393.11		0.45744	4.47979	32.0833	0.000201582	0.00302685	8.36797
SPBC3B8.02		0.457431	5.74663	35.4209	0.000136022	0.00230414	8.76155
SPAPB15E9.01c		0.456315	9.45212	31.5564	0.000215124	0.00314891	8.31093
SPCC1281.08		0.455751	1.71885	7.65806	0.0197257	0.0628737	3.9914
SPNCRNA.650		0.455002	2.71506	11.3894	0.00697805	0.0306504	5.02795
SPAC23D3.14c		0.454392	2.70006	19.6243	0.00124728	0.00961789	6.70006
SPAC15A10.09c		0.454371	3.67962	27.0849	0.000387558	0.00460754	7.76179
SPAC7D4.07c		0.453798	4.77514	12.3	0.00558395	0.0266268	5.23098
SPAC21E11.03c		0.450321	4.55242	20.796	0.00101845	0.0083307	6.90735
SPBC56F2.05c		0.450264	5.35638	22.831	0.000729596	0.00666311	7.22959
SPNCRNA.1154		0.45026	1.2864	4.34473	0.0634843	0.142467	2.8113
SPBC215.05		0.450042	8.87006	29.0538	0.000296519	0.00386856	8.01399
SPBC2G5.06c		0.44995	5.90201	26.0331	0.000449888	0.00504305	7.63149
SPBC31E1.04		0.448463	3.95549	15.4748	0.00275584	0.016445	5.92621
SPAC17G8.02		0.44846	1.47182	14.1533	0.00365258	0.0201901	5.63021
SPAC1F7.09c		0.447101	2.97574	18.8562	0.00143116	0.0106395	6.55443
SPCC1235.11		0.446777	4.85437	16.1774	0.0023875	0.0148812	6.07037
SPCC4G3.08		0.446496	4.64017	29.1242	0.00029377	0.00385702	8.0183
SPAC56E4.02c		0.446463	1.69052	14.4353	0.00343475	0.0193513	5.69142
SPBC211.07c		0.446201	3.20949	26.2656	0.000435129	0.00498087	7.64939
SPCC1020.11c		0.445353	2.46138	10.7793	0.00815026	0.034035	4.87684
SPCC1906.03		0.444764	2.63111	15.5937	0.0026889	0.0161963	5.94819
SPAC56F8.06c		0.444359	2.91238	25.7528	0.000468484	0.00512526	7.60816
SPCC191.02c		0.44415	7.31927	33.5876	0.000168187	0.00266624	8.55098
SPBC25H2.06c		0.443737	3.8339	29.8131	0.000268423	0.00359123	8.12131
SPBC15D4.11c		0.441821	1.12309	8.64972	0.0146281	0.0506617	4.30296
SPBC6B1.12c		0.440879	1.41449	12.9641	0.00477565	0.0241717	5.37054
SPSNRNA.02		0.440177	3.54196	1.35474	0.287305	0.426098	1.23074
SPBC1778.05c		0.439645	2.56377	13.9724	0.00380102	0.0207109	5.59347
SPAC2C4.09		0.438879	2.47353	10.1871	0.00952257	0.0379548	4.71957
SPCC622.11		0.438246	2.62475	14.9312	0.00308839	0.017871	5.80624
SPCC553.12c		0.438099	5.19947	28.2767	0.000329009	0.00417574	7.90375
SPAC2F3.01		0.437664	3.98503	31.6373	0.000212975	0.00314891	8.31093
SPAC1687.07		0.437398	1.82462	11.6525	0.00653604	0.0295005	5.08312
SPAC23H4.16c		0.436159	3.48904	18.937	0.00141033	0.0105611	6.56509
SPAC4A8.07c		0.433939	5.24671	13.2118	0.00451079	0.0232799	5.42477
SPAC823.11		0.43283	4.49427	24.3989	0.000572433	0.00579352	7.43134
SPAC13D6.02c		0.432753	6.08368	20.2942	0.00110968	0.00879576	6.82898
SPBC685.04c		0.432687	3.05336	14.3067	0.00353205	0.0197316	5.66335
SPAC11E3.09		0.432267	3.47419	19.6433	0.00124311	0.00961748	6.70013
SPBC1778.09		0.431798	5.35834	24.919	0.000529512	0.00557308	7.48731
SPBC21C3.04c		0.4308	1.83971	12.3935	0.00546062	0.0262773	5.25004
SPAC19G12.17		0.428792	1.44863	6.43614	0.0293332	0.0820559	3.60725
SPCC576.04		0.428659	3.50613	14.7965	0.00317816	0.0182397	5.77677
SPBC25H2.03		0.428234	3.54013	19.0651	0.00137809	0.0103752	6.59072
SPNCRNA.954		0.427499	1.01113	3.11033	0.108002	0.21113	2.2438
SPCC74.04		0.426648	3.23398	24.6333	0.000552596	0.00566264	7.46431
SPAPJ691.02		0.426386	2.14058	8.87542	0.0137008	0.0485084	4.36562
SPBC31F10.09c		0.424703	2.15605	16.4114	0.00227815	0.0144939	6.10841
SPCC1393.13		0.424647	5.6023	23.733	0.000633646	0.00614768	7.34574
SPAC4A8.02c		0.423962	2.02199	11.2421	0.00724144	0.0313945	4.99334
SPAC26A3.14c		0.423799	3.15432	15.587	0.00269264	0.0161963	5.94819
SPCPB1C11.01		0.423157	6.01061	21.388	0.000922116	0.00790573	6.98289
SPBC16D10.02		0.421619	3.61771	28.1315	0.000335544	0.00422042	7.8884
SPAC17C9.16c		0.421593	4.68362	11.5357	0.00672791	0.0300356	5.05718
SPBC19C7.05		0.421276	4.86372	21.616	0.000887962	0.00770729	7.01956
SPAC6G9.05		0.420863	2.40243	15.4981	0.00274256	0.016389	5.93113
SPBC543.08		0.419835	3.24616	20.9222	0.000996931	0.0082769	6.91669
SPAC1A6.05c		0.418925	4.71926	29.9776	0.000262764	0.00352675	8.14745
SPBC776.06c		0.418615	3.78379	24.9376	0.000528056	0.00557308	7.48731
SPBC409.08		0.418384	7.41673	12.4936	0.00533232	0.0260472	5.26273
SPBC21C3.19		0.418135	5.15213	9.75141	0.0107132	0.0409147	4.61124
SPBC19G7.19		0.417904	1.65115	6.33394	0.0303716	0.0842742	3.56876
SPCC5E4.10c		0.417574	2.03982	16.0407	0.00245427	0.0152296	6.03698
SPBC21B10.07		0.416519	4.99026	28.4846	0.000319916	0.00409746	7.93105
SPNCRNA.750		0.416434	3.46578	26.1785	0.00044059	0.00500838	7.64144
SPAC4G9.19		0.415242	2.20917	9.01652	0.0131572	0.0471616	4.40624
SPCC1494.02c		0.414036	2.87823	17.5743	0.0018163	0.0124823	6.32398
SPAC19B12.09		0.412606	2.20822	9.11747	0.0127842	0.046219	4.43537
SPAC11E3.14		0.412458	5.03081	28.6734	0.000311919	0.00401954	7.95875
SPCC1259.11c		0.412373	4.97608	22.3359	0.000789664	0.00704005	7.1502
SPNCRNA.844		0.412098	2.24313	11.3323	0.00707871	0.0308771	5.01732
SPAC57A10.08c		0.411952	1.71971	9.72415	0.0107935	0.0411052	4.60453
SPCC1393.04		0.411552	2.43056	11.4685	0.00684153	0.0302859	5.04521
SPAC1610.02c		0.410626	3.09866	15.0541	0.0030092	0.0175335	5.83374
SPBC2D10.03c		0.410536	2.17226	11.5315	0.00673495	0.0300356	5.05718
SPAC13G7.13c		0.409832	5.28703	15.583	0.00269489	0.0161963	5.94819
SPBC342.01c		0.409603	3.71416	21.6258	0.000886527	0.00770729	7.01956
SPAC1851.03		0.40937	3.45478	17.8397	0.0017272	0.0120331	6.37685
SPBC23G7.14		0.409321	3.02118	15.2903	0.00286362	0.0169438	5.8831
SPAC23H4.07c		0.409187	2.72714	5.30991	0.0441984	0.110786	3.17415
SPBC1105.08		0.408859	4.42933	19.8128	0.0012066	0.00938687	6.73514
SPBPJ4664.05		0.408756	3.07322	11.1525	0.00740742	0.0319493	4.96807
SPCC584.11c		0.408344	5.4371	21.2093	0.00095	0.00802534	6.96122
SPAC2F7.02c		0.408278	4.42215	28.2039	0.000332264	0.0042008	7.89512
SPBC1D7.02c		0.408147	6.54689	10.2442	0.00937878	0.0377036	4.72915
SPCC1795.12c		0.406686	2.22484	9.19529	0.0125054	0.0457084	4.4514
SPCC576.16c		0.406043	1.21284	5.53888	0.0401916	0.103114	3.27769
SPAPB1A10.16		0.404162	2.09201	8.9889	0.0132616	0.0473952	4.39911
SPBC839.09c		0.403625	3.01516	11.9292	0.00610691	0.0282545	5.14537
SPCC4G3.03		0.40304	3.01827	16.6438	0.00217548	0.0141037	6.14778
SPNCRNA.1578		0.402695	1.24136	4.40745	0.0619011	0.140088	2.83559
SPCC14G10.03c		0.402466	2.82236	8.85867	0.0137672	0.0486016	4.36285
SPAC22A12.10		0.402431	2.52123	16.3932	0.00228645	0.0144939	6.10841
SPCC1450.16c		0.402189	5.14262	18.8977	0.00142042	0.0105989	6.55995
SPAC3F10.17		0.401644	3.7747	16.1833	0.00238468	0.0148812	6.07037
SPAC4H3.13		0.401459	1.63286	8.08291	0.0173138	0.056755	4.13911
SPNCRNA.477		0.401231	0.963329	2.80316	0.124752	0.234356	2.09323
SPAC22F3.07c		0.400255	2.48266	8.76395	0.0141496	0.0497428	4.32937
SPAC14C4.08		0.400174	0.654822	8.73156	0.0142833	0.0500706	4.31989
SPCC622.01c		0.398687	3.322	16.8909	0.00207233	0.0135395	6.20669
SPCC1840.07c		0.398162	4.04705	20.0297	0.00116171	0.00910516	6.7791
SPBP35G2.04c		0.397866	2.10333	10.7685	0.00817295	0.0340621	4.87569
SPBP4H10.03		0.396037	3.37488	9.39893	0.0118099	0.0437455	4.51472
SPCC757.09c		0.394633	6.77442	19.1524	0.00135661	0.0102934	6.60214
SPAC3G9.17		0.393712	0.89525	7.68912	0.0195361	0.0624115	4.00204
SPAP27G11.03		0.393645	2.59914	18.3352	0.00157453	0.0113458	6.4617
SPNCRNA.1048		0.393517	2.36025	4.15549	0.0694283	0.152575	2.71241
SPAC4H3.04c		0.393164	1.12258	4.69413	0.0552563	0.128962	2.95498
SPBC19F5.02c		0.392001	3.16732	20.9393	0.000994068	0.0082769	6.91669
SPAC20H4.11c		0.391566	1.42373	9.58407	0.0112178	0.0422313	4.56554
SPBC32H8.04c		0.391254	3.24264	18.4939	0.00152909	0.0111705	6.48416
SPCC16A11.10c		0.390271	4.89054	16.9343	0.00205485	0.0134671	6.21442
SPCC569.05c		0.388901	5.87843	10.1988	0.0094931	0.0379092	4.72131
SPAC222.16c		0.388521	2.15793	9.25393	0.0123002	0.0451293	4.46979
SPCC191.07		0.388443	6.73521	22.3331	0.000790023	0.00704005	7.1502
SPBC660.06		0.388179	4.47095	18.154	0.0016284	0.0114781	6.44498
SPAC1A6.08c		0.387918	0.723706	7.90461	0.0182798	0.0593458	4.07471
SPBC1703.12		0.387677	4.7102	22.8735	0.000724693	0.00666178	7.22988
SPCC191.01		0.387533	4.36331	14.8251	0.00315882	0.0181535	5.78361
SPBC3B8.07c		0.387479	5.06317	13.2935	0.0044273	0.0229053	5.44818
SPAC5H10.13c		0.386731	4.73642	13.1401	0.0045856	0.0234928	5.41164
SPBC30D10.08		0.386344	2.59677	14.8272	0.00315745	0.0181535	5.78361
SPBC19F5.01c		0.385527	3.78893	20.2483	0.00111852	0.00884838	6.82037
SPCP20C8.03		0.385494	1.70197	8.67539	0.0145189	0.0504499	4.30901
SPCC1322.07c		0.384802	0.924989	6.6575	0.0272286	0.0781867	3.67693
SPAC12B10.10		0.384556	2.66054	11.0168	0.00766759	0.0327211	4.93363
SPBC21B10.15		0.384467	1.72519	9.15513	0.0126484	0.0459653	4.44331
SPCC1919.09		0.383372	5.12008	12.6408	0.00515011	0.0254537	5.29598
SPAC144.15c		0.382834	4.35142	16.2696	0.00234369	0.01471	6.08706
SPCC10H11.02		0.382456	2.41223	8.88242	0.0136732	0.0484736	4.36666
SPAC3C7.01c		0.382345	4.90769	22.0673	0.000824738	0.00729416	7.09904
SPBC1347.08c		0.381772	1.5428	7.08514	0.0236591	0.0712486	3.81099
SPCC663.09c		0.381407	4.07361	11.2004	0.00731808	0.0316908	4.97979
SPAC22H10.07		0.380754	4.34501	12.7469	0.00502341	0.0250931	5.31656
SPAC105.01c		0.380404	4.76836	18.2881	0.00158833	0.0113673	6.45897
SPAP19A11.05c		0.378912	2.59726	15.914	0.0025182	0.0155117	6.0105
SPCC1183.06		0.377471	2.16533	11.4999	0.00678819	0.0301132	5.05346
SPCC1322.03		0.37687	4.79376	17.391	0.00188103	0.0126841	6.30083
SPAC27F1.08		0.375966	4.73728	18.0387	0.00166383	0.0116886	6.41876
SPAC26H5.13c		0.375751	4.15866	21.0422	0.000976983	0.00818053	6.93359
SPAC17G8.10c		0.373838	2.93066	12.4539	0.00538284	0.0261124	5.25912
SPAC6B12.14c		0.37381	1.78209	9.42256	0.0117323	0.0435015	4.52279
SPBC11B10.03		0.37356	2.63589	15.5576	0.00270901	0.0162253	5.94561
SPAC15F9.03c		0.373113	2.928	6.80383	0.0259378	0.0754081	3.72914
SPAC12G12.06c		0.372601	5.36469	23.3264	0.000674894	0.00634279	7.30067
SPCC1682.11c		0.372219	3.80617	23.9022	0.000617373	0.00609415	7.35836
SPBC2G2.10c		0.371888	1.21531	7.05088	0.0239232	0.0717868	3.80014
SPAC1F7.08		0.371478	3.88199	11.1592	0.00739485	0.0319493	4.96807
SPAC24B11.05		0.371043	4.21685	11.9665	0.00605167	0.0281229	5.15211
SPAC8C9.09c		0.370619	3.36325	17.7421	0.00175934	0.0121963	6.35741
SPCC794.06		0.370442	4.98254	13.4175	0.00430414	0.0224617	5.47639
SPBC119.16c		0.370406	2.01202	8.5416	0.0150991	0.0517808	4.27144
SPBC30D10.12c		0.36965	2.16854	12.1723	0.00575764	0.0272386	5.19821
SPCC320.11c		0.369578	2.98175	6.2056	0.0317399	0.0870362	3.52224
SPCC16C4.07		0.368813	6.16539	11.2657	0.00719838	0.0312724	4.99897
SPAC18B11.04		0.366651	3.60396	11.867	0.00620026	0.0285606	5.12983
SPCC4B3.02c		0.365879	1.89433	5.12676	0.0468091	0.115402	3.11526
SPCC1322.16		0.365844	3.84228	10.7558	0.00819988	0.0341326	4.8727
SPAC3F10.10c		0.365394	1.67309	6.26829	0.0310623	0.0859071	3.54108
SPAC24C9.04		0.365207	2.49308	15.917	0.00251667	0.0155117	6.0105
SPBC19C7.07c		0.364922	2.54212	15.2476	0.00288933	0.0170001	5.87831
SPAC1486.08		0.364753	1.38892	4.31407	0.0642762	0.14363	2.79957
SPBC359.03c		0.364736	6.46558	18.165	0.00162508	0.0114751	6.44536
SPAC57A10.12c		0.363873	6.90338	18.2355	0.0016039	0.0114397	6.44981
SPAPJ760.03c		0.363287	4.26436	12.5343	0.00528119	0.0258883	5.27155
SPBC36.06c		0.362974	3.47343	13.827	0.00392575	0.0210358	5.57101
SPAC3A12.03c		0.362473	3.90109	19.9093	0.00118638	0.00924671	6.75684
SPAC17H9.08		0.361052	3.10226	16.9942	0.00203098	0.0133524	6.22676
SPBC409.20c		0.360905	3.76796	12.46	0.00537495	0.0261124	5.25912
SPAC1805.09c		0.360037	2.96567	7.80912	0.018824	0.0608306	4.03906
SPNCRNA.511		0.359988	2.30084	8.74892	0.0142115	0.0498767	4.32549
SPCC1795.02c		0.359913	5.05203	17.7527	0.00175583	0.0121921	6.35791
SPBC2A9.05c		0.359091	3.12551	17.7105	0.00176988	0.0122492	6.35117
SPAC4A8.08c		0.35892	1.44762	6.05976	0.0333872	0.0903153	3.46889
SPBC646.15c		0.358885	3.28237	18.7156	0.00146824	0.0108593	6.52492
SPBP35G2.02		0.357747	4.27049	12.326	0.00554925	0.0264914	5.23833
SPBC19C2.12		0.35742	1.70761	9.17906	0.012563	0.0458134	4.44809
SPAC1639.01c		0.357279	6.1023	20.8425	0.00101046	0.00832338	6.90862
SPAC4A8.12c		0.35678	3.303	13.8949	0.00386693	0.020872	5.58229
SPBC713.12		0.356632	6.50268	19.9273	0.00118265	0.0092348	6.7587
SPCC338.12		0.355408	1.92824	6.90655	0.025076	0.0739171	3.75795
SPBC887.08		0.355384	1.17948	5.60605	0.0392246	0.10128	3.30358
SPCC4E9.02		0.355349	4.34349	25.3116	0.000499655	0.00535472	7.54497
SPAC688.02c		0.354678	1.70985	8.53042	0.0151489	0.0518633	4.26914
SPBC25H2.07		0.354671	5.71663	17.366	0.00189009	0.0127045	6.29852
SPAC144.18		0.354216	4.41491	8.83571	0.0138587	0.0488836	4.35451
SPBC16A3.03c		0.35349	5.28836	15.2796	0.00287002	0.0169577	5.88191
SPBC12C2.01c		0.352238	3.55676	14.385	0.00347246	0.0195024	5.6802
SPAC25G10.01		0.351482	3.49603	12.2255	0.00568453	0.0269534	5.21339
SPCC1620.02		0.351245	2.62355	8.78889	0.0140477	0.0494257	4.3386
SPBC3H7.09		0.350888	3.40621	17.0545	0.00200729	0.0132589	6.2369
SPBC29A10.11c		0.350232	3.89434	19.4849	0.00127845	0.00980067	6.6729
SPBC887.18c		0.350167	3.52383	9.7212	0.0108022	0.0411052	4.60453
SPAC8C9.14		0.349931	6.2922	15.6683	0.00264792	0.0160287	5.9632
SPBP16F5.06		0.349796	4.2798	13.5359	0.00419034	0.0220745	5.50148
SPBC1773.15		0.349725	3.4663	9.31917	0.0120766	0.0443958	4.49343
SPBC1734.12c		0.349668	4.53529	21.2768	0.000939352	0.00800269	6.9653
SPCC1827.07c		0.349644	2.82288	7.43865	0.0211306	0.0658528	3.92461
SPBC23G7.05		0.348869	4.30297	7.60541	0.0200522	0.0635289	3.97644
SPCC16A11.11		0.34835	1.83625	4.81481	0.0527236	0.124434	3.00655
SPAC6F12.02		0.347567	5.55119	11.3674	0.00701664	0.0307051	5.02538
SPAC227.01c		0.347553	3.16219	12.7313	0.00504186	0.0251256	5.3147
SPAC18G6.11c		0.34604	4.85809	21.4611	0.000911003	0.00787209	6.98904
SPBC106.20		0.345789	3.99327	18.194	0.00161633	0.0114506	6.44844
SPAC824.06		0.345442	4.18802	21.2473	0.000943983	0.00801146	6.96372
SPCC757.12		0.345431	7.04083	17.0109	0.00202439	0.0133299	6.2292
SPBC32F12.01c		0.345369	4.32109	14.252	0.00357447	0.0199156	5.64996
SPAC11E3.10		0.344473	3.48709	11.5435	0.00671496	0.0300221	5.05783
SPAPB17E12.10c		0.34406	2.16412	10.0591	0.00985496	0.0389104	4.6837
SPAC1952.05		0.343741	4.17005	19.048	0.00138233	0.0103885	6.58887
SPAC3A12.04c		0.343595	2.93515	11.5857	0.00664496	0.0298561	5.06583
SPCC188.14		0.342538	2.53796	8.86945	0.0137244	0.0485084	4.36562
SPAC17G6.07c		0.342362	3.1666	12.8519	0.00490174	0.0246632	5.3415
SPAC222.18		0.342123	2.00216	9.39305	0.0118293	0.0437455	4.51472
SPAC16A10.04		0.341927	3.05419	5.05914	0.0480189	0.117257	3.09225
SPAC1B1.02c		0.341726	3.92226	21.9453	0.00084128	0.00739376	7.07948
SPAC23G3.05c		0.341189	2.84044	10.683	0.0083562	0.0344161	4.86077
SPAC22E12.13c		0.340573	5.08503	11.987	0.00602162	0.0280142	5.1577
SPBC31F10.10c		0.340523	5.95087	20.5391	0.00106399	0.00857031	6.86644
SPAC6F6.08c		0.340424	2.26013	10.6976	0.0083247	0.0343537	4.86339
SPBC1271.05c		0.340382	4.07497	12.0747	0.00589489	0.0276698	5.17555
SPAC7D4.12c		0.33953	4.65497	14.941	0.00308201	0.0178697	5.80634
SPCC320.09		0.339504	2.47837	8.59993	0.0148428	0.0511521	4.28906
SPBC13A2.04c		0.339417	7.23079	15.7918	0.00258174	0.0157415	5.98928
SPBC17D1.03c		0.33911	3.05271	9.80493	0.0105576	0.0405047	4.62577
SPAC24C9.13c		0.338951	2.01909	6.6994	0.0268511	0.0773673	3.69213
SPCC191.06		0.337784	1.10926	4.64656	0.0562959	0.130518	2.93768
SPBC530.10c		0.337679	7.42591	14.6127	0.00330573	0.0188687	5.72786
SPBC359.01		0.335986	4.49707	10.0002	0.0100126	0.039348	4.66756
SPBC29A3.08		0.335134	2.49532	12.0993	0.00585997	0.0276042	5.17897
SPBC8D2.01		0.335052	4.69731	20.1955	0.00112877	0.00889673	6.81251
SPAC26H5.04		0.335009	2.88349	10.611	0.00851445	0.0348968	4.84076
SPSNRNA.07		0.334533	7.43775	0.629915	0.457857	0.590924	0.758956
SPCC162.06c		0.333726	1.71523	7.75197	0.0191592	0.0615227	4.02274
SPNCRNA.1469		0.332717	2.0503	5.53406	0.0402621	0.103135	3.2774
SPBC16G5.06		0.331689	3.08604	9.58374	0.0112188	0.0422313	4.56554
SPAC23H4.14		0.33039	4.91255	18.3133	0.00158093	0.0113538	6.46068
SPBC947.12		0.329946	2.73757	12.9839	0.0047538	0.0241192	5.37367
SPAC1071.11		0.329684	2.46239	8.3929	0.0157774	0.0531129	4.23479
SPBC24C6.13		0.329325	1.98829	7.2874	0.0221701	0.0679828	3.87869
SPBC530.15c		0.32921	5.90709	12.7951	0.00496717	0.0249308	5.32593
SPCC16A11.07		0.328376	3.21712	15.818	0.00256795	0.015703	5.99282
SPBC839.04		0.32691	6.54774	12.0138	0.00598249	0.027956	5.1607
SPAC3H1.14		0.325877	1.59424	5.9604	0.0345695	0.0923831	3.43623
SPCC1840.11		0.325324	3.98122	18.5684	0.0015083	0.0110583	6.49873
SPAC3A12.16c		0.324809	4.64235	18.6872	0.00147586	0.0108774	6.52253
SPCC1919.14c		0.323826	3.31812	8.91875	0.013531	0.0481728	4.37564
SPCC70.12c		0.323675	3.85053	9.06151	0.0129894	0.0467595	4.4186
SPBC36B7.05c		0.323466	2.40897	6.03386	0.0336905	0.090785	3.4614
SPBC8D2.07c		0.323383	4.73312	16.3835	0.00229088	0.0144939	6.10841
SPCC1259.13		0.32219	3.74219	6.24026	0.0313631	0.0862845	3.53475
SPAC12G12.12		0.320999	2.84474	6.93246	0.0248642	0.0736113	3.76393
SPAC227.13c		0.319919	5.18284	12.5102	0.00531137	0.0259756	5.2667
SPBC19G7.17		0.319717	5.47946	11.387	0.00698225	0.0306504	5.02795
SPBC725.02		0.318228	6.24659	8.07066	0.0173782	0.0569023	4.13537
SPBC1685.11		0.317874	2.69895	7.27022	0.0222921	0.0681579	3.87498
SPBC24C6.06		0.317791	2.63425	11.7202	0.00642777	0.0292592	5.09497
SPCC24B10.03		0.317624	0.863583	4.59804	0.0573809	0.132077	2.92055
SPBP23A10.12		0.317512	3.28903	11.0591	0.00758535	0.0324833	4.94416
SPCC188.09c		0.31724	3.5523	6.87579	0.0253304	0.0743136	3.75023
SPAC31A2.06		0.317045	4.2438	14.5944	0.00331874	0.0189173	5.72415
SPBC1773.16c		0.316594	3.0051	7.3759	0.0215545	0.0664834	3.91086
SPBC887.15c		0.316585	5.2162	7.30272	0.022062	0.0677503	3.88363
SPAC1834.10c		0.316493	1.11783	6.78368	0.026111	0.0757324	3.72295
SPAC3G9.03		0.31597	5.99228	12.4823	0.00534664	0.0260571	5.26218
SPBC660.05		0.315915	5.10907	3.90268	0.0776311	0.166903	2.58292
SPNCRNA.1600		0.315894	1.01796	5.80422	0.036533	0.0962829	3.37658
SPAPB1A10.04c		0.315815	3.47159	11.689	0.0064774	0.0293861	5.08872
SPAC4F10.03c		0.314164	3.1023	9.94539	0.0101622	0.0396329	4.65716
SPAC25H1.10c		0.314144	0.827513	2.228	0.166126	0.288744	1.79214
SPAC23H4.06		0.314127	7.00067	11.7097	0.00644444	0.0292999	5.09296
SPAC11G7.01		0.313935	5.87667	16.2497	0.00235303	0.01471	6.08706
SPCC1795.09		0.313734	3.84133	14.0423	0.00374286	0.0205086	5.60762
SPAC105.03c		0.313592	4.80523	11.7197	0.00642853	0.0292592	5.09497
SPCC4G3.19		0.313498	3.34611	8.2948	0.016245	0.0542019	4.20551
SPAPB1A10.08		0.312619	4.57821	15.3032	0.00285592	0.016922	5.88495
SPCC830.05c		0.31255	4.72581	12.5838	0.00521984	0.0257293	5.28045
SPAC2F3.14c		0.312314	2.43483	7.94018	0.018082	0.0589313	4.08482
SPAC823.16c		0.312048	2.59305	9.80151	0.0105675	0.0405055	4.62574
SPAC1805.15c		0.310855	3.24333	13.3966	0.00432455	0.0224906	5.47453
SPBC1348.02		0.310801	3.00518	9.82367	0.0105038	0.0404089	4.62918
SPAC1399.04c		0.310497	3.74298	7.73209	0.0192774	0.0617731	4.01688
SPBC2G5.02c		0.310131	4.53452	14.3557	0.00349463	0.0195746	5.67488
SPBC1711.04		0.309899	4.92707	12.7657	0.00500145	0.0250244	5.32052
SPBC543.05c		0.309082	3.20115	9.39455	0.0118244	0.0437455	4.51472
SPCC417.16		0.308774	4.42161	2.92727	0.123787	0.233407	2.09908
SPCC24B10.16c		0.308714	2.09671	6.44231	0.029272	0.0820504	3.60735
SPCC1450.13c		0.308587	2.32418	3.25913	0.10091	0.201484	2.31126
SPBC27B12.03c		0.308391	3.40885	8.44535	0.015534	0.0526278	4.24803
SPNCRNA.438		0.307418	1.62717	7.61153	0.0200139	0.0635024	3.97704
SPAC11E3.15		0.30717	6.6068	5.5155	0.040535	0.103707	3.26941
SPCC1020.07		0.306861	3.57188	10.602	0.00853446	0.0349447	4.83878
SPBC3B9.06c		0.306603	2.4317	5.55923	0.0398956	0.102509	3.28618
SPCC162.11c		0.305946	4.68188	13.9296	0.00383726	0.0208004	5.58724
SPAC23H4.17c		0.305437	3.12856	10.8591	0.00798412	0.0335078	4.89936
SPAC1B3.17		0.30518	4.32798	9.13028	0.0127378	0.0461307	4.43813
SPBC83.16c		0.304983	6.03853	13.0305	0.00470283	0.0239764	5.38224
SPCC790.03		0.304771	2.86141	5.8638	0.0357683	0.094743	3.39984
SPAC1687.01		0.304656	2.82513	4.09021	0.0704459	0.154217	2.69696
SPAC24C9.11		0.304464	4.3674	12.4548	0.00538161	0.0261124	5.25912
SPAC343.02		0.304165	3.25238	9.19024	0.0125233	0.0457084	4.4514
SPCPB1C11.02		0.304163	4.11133	15.7499	0.00260399	0.0158484	5.97952
SPBC530.02		0.303984	2.52822	1.75606	0.220162	0.354233	1.49723
SPBC8D2.09c		0.303863	2.07742	8.6415	0.0146633	0.0507418	4.30068
SPBC1709.18		0.303587	3.63142	8.94742	0.0134201	0.047859	4.38506
SPBC1105.04c		0.303414	1.53036	5.6398	0.0387494	0.100547	3.31405
SPAC22H10.09		0.303197	4.35003	18.2531	0.00159867	0.0114218	6.45207
SPAC959.09c		0.30242	3.6032	8.98618	0.0132719	0.0473952	4.39911
SPBC2F12.11c		0.302349	3.96698	11.0041	0.00769249	0.032775	4.93126
SPNCRNA.698		0.302072	0.779431	3.95035	0.0746752	0.161519	2.63023
SPCC126.13c		0.301992	2.12886	7.726	0.0193138	0.0618425	4.01526
SPBC23E6.01c		0.3017	4.30981	13.7563	0.00398809	0.0212614	5.55562
SPBC21B10.06c		0.301191	3.99429	12.8259	0.00493153	0.0247815	5.33459
SPCC31H12.06		0.300885	2.41895	9.81265	0.0105354	0.0404564	4.62749
SPBC30D10.18c		0.300884	3.1457	6.96498	0.0246014	0.0730908	3.77417
SPAC9G1.04		0.300805	3.32157	8.48046	0.0153736	0.0523376	4.25601
SPAC521.03		0.300747	4.28821	6.54946	0.028232	0.0801703	3.64079
SPAC3A12.06c		0.300446	5.36231	10.5569	0.00863572	0.0352905	4.82457
SPBC20F10.10		0.299635	2.7791	7.06623	0.0238044	0.0715818	3.80426
SPAPB8E5.03		0.299547	7.70357	14.1611	0.00364634	0.0201822	5.63077
SPCC306.05c		0.299354	3.69102	9.79713	0.0105801	0.040517	4.62533
SPCC320.12		0.299309	2.77993	9.87515	0.0103577	0.0401037	4.64012
SPBP8B7.22		0.298774	2.99364	6.12641	0.0326217	0.0887144	3.49469
SPBC16G5.16		0.298765	5.11747	11.4218	0.00692182	0.0304807	5.03596
SPAC23H3.13c		0.298669	6.10221	14.6265	0.00329594	0.0188384	5.73018
SPAC110.03		0.298494	5.16991	7.10432	0.0235128	0.0710118	3.8158
SPAC26A3.08		0.298332	4.05882	8.80502	0.0139822	0.0492367	4.34412
SPCC1840.06		0.298198	3.69783	6.15971	0.0322473	0.0880837	3.50498
SPCC1223.10c		0.297661	2.06462	3.21771	0.102824	0.204404	2.2905
SPBC106.03		0.297342	4.01242	11.3606	0.00702858	0.0307254	5.02443
SPBC13A2.01c		0.296105	2.37243	7.75583	0.0191363	0.0615085	4.02307
SPCC736.05		0.295568	2.74136	6.30064	0.0307197	0.0851275	3.55423
SPAC29A4.03c		0.295434	3.84424	9.90946	0.0102616	0.039921	4.64671
SPAC3H8.02		0.294788	6.36209	8.88434	0.0136657	0.0484736	4.36666
SPBC19G7.05c		0.294328	7.68627	6.56592	0.0280762	0.0799107	3.64547
SPAC1751.01c		0.293523	5.68144	6.55128	0.0282147	0.0801703	3.64079
SPAC15E1.04		0.29247	4.82697	11.1008	0.00750534	0.0322063	4.95651
SPBP4H10.16c		0.292188	2.51165	9.54023	0.0113547	0.0426282	4.55205
SPBC119.18		0.291868	2.70029	8.23411	0.0165428	0.0548078	4.18948
SPBC28E12.04		0.291575	3.22383	10.1487	0.00962099	0.038166	4.71157
SPBC3H7.14		0.291564	3.75982	12.0984	0.0058612	0.0276042	5.17897
SPCC18B5.04		0.291529	3.18611	8.1267	0.0170862	0.056165	4.15418
SPAC3H8.08c		0.29122	3.53422	11.2987	0.00713884	0.031053	5.00913
SPAC977.01		0.290957	2.75135	8.45148	0.0155059	0.0525748	4.24949
SPCC132.05c		0.290495	2.91711	6.97606	0.0245126	0.0729159	3.77762
SPAC29A4.19c		0.289903	4.64071	13.4736	0.00424977	0.022261	5.48934
SPBC1271.10c		0.289199	5.37289	11.426	0.00691449	0.0304803	5.03598
SPAC8C9.03		0.289017	5.71014	7.98977	0.0178105	0.0581368	4.1044
SPNCRNA.1203		0.288874	1.2192	2.67634	0.132626	0.244154	2.03414
SPBC30D10.21		0.28793	1.54186	5.42079	0.0419634	0.106587	3.22989
SPBC18E5.08		0.287697	2.28237	6.52001	0.0285132	0.0806084	3.63293
SPAC22H10.04		0.286799	1.52229	5.64458	0.0386828	0.100436	3.31564
SPAC1B3.13		0.286309	5.82941	14.575	0.00333263	0.0189707	5.72008
SPAC2C4.10c		0.2854	0.939499	3.27761	0.100071	0.200323	2.3196
SPBC25H2.04c		0.28518	2.57056	7.01329	0.0242171	0.0723585	3.78869
SPAC1093.04c		0.284265	3.03968	9.06203	0.0129874	0.0467595	4.4186
SPBC8D2.02c		0.28413	3.57589	10.9819	0.00773642	0.032829	4.92889
SPCC18B5.05c		0.28413	2.70152	7.94175	0.0180733	0.0589313	4.08482
SPBC947.11c		0.283675	4.67293	6.33735	0.0303363	0.0842742	3.56876
SPCC11E10.04		0.283333	3.89069	10.8845	0.00793217	0.0333564	4.90589
SPBC1289.13c		0.282405	4.17399	11.8851	0.00617295	0.0284851	5.13365
SPAC17A2.07c		0.281289	1.81114	4.51576	0.0592805	0.135395	2.88476
SPAC664.09		0.280991	5.69584	9.32084	0.012071	0.0443958	4.49343
SPCC965.08c		0.280852	1.07811	4.53164	0.058908	0.134789	2.89123
SPNCRNA.1164		0.279728	3.25477	2.6654	0.134264	0.246308	2.02147
SPAC1002.08c		0.27818	3.37448	10.507	0.00874935	0.0357202	4.80712
SPAP27G11.09c		0.278015	4.47025	13.9652	0.00380713	0.0207145	5.59322
SPAC29A4.17c		0.277634	1.34684	5.00854	0.0489494	0.118454	3.0776
SPNCRNA.1231		0.277174	1.28033	4.22828	0.0665583	0.147552	2.7607
SPBC839.07		0.276915	1.96959	6.25848	0.0311672	0.0860273	3.53906
SPAC23E2.01		0.276797	6.27443	5.83792	0.036098	0.0951962	3.39295
SPBC405.07		0.274757	5.35789	5.69997	0.0379197	0.0989445	3.33724
SPAC4D7.02c		0.274726	3.06953	6.21126	0.031678	0.08698	3.52317
SPAC13D6.04c		0.274487	3.60159	11.6514	0.00653771	0.0295005	5.08312
SPAC13G6.14		0.274479	3.62197	7.93225	0.0181259	0.0590285	4.08244
SPAC227.09		0.274345	4.09395	7.38649	0.0214822	0.0663092	3.91465
SPAC1071.03c		0.274156	3.29489	10.0602	0.00985227	0.0389104	4.6837
SPAC343.18		0.274152	2.97755	7.00399	0.0242905	0.0725263	3.78535
SPAC1B2.05		0.273425	4.2491	13.5022	0.0042224	0.0221666	5.49547
SPAC3G9.11c		0.273006	2.98631	5.69351	0.0380077	0.0991126	3.33479
SPCC1682.10		0.27251	4.65971	7.68376	0.0195686	0.0624679	4.00074
SPAC1002.07c		0.272117	3.75596	7.75014	0.01917	0.0615227	4.02274
SPAC56F8.14c		0.272009	3.80795	9.12498	0.012757	0.0461603	4.4372
SPAC1399.02		0.271486	4.0304	10.6913	0.00833829	0.034376	4.86245
SPBC26H8.14c		0.270828	1.07991	1.89719	0.198181	0.328166	1.6075
SPACUNK12.02c		0.270458	4.35425	11.6158	0.00659561	0.0297298	5.07195
SPBC36.08c		0.269692	2.15919	7.52098	0.0205896	0.0647593	3.94877
SPBP23A10.09		0.269416	2.10325	5.30039	0.0438695	0.110291	3.18062
SPCC1183.05c		0.268928	4.4298	4.99533	0.049196	0.118653	3.07518
SPBC1778.10c		0.268882	5.16876	11.5419	0.00671763	0.0300221	5.05783
SPCC24B10.22		0.268366	4.69154	4.97771	0.0495274	0.119235	3.06812
SPBC1198.06c		0.268158	5.04829	12.0226	0.00596987	0.0279281	5.16214
SPAC30D11.06c		0.268098	2.29587	5.84204	0.0360452	0.0951926	3.39301
SPCC777.02		0.267362	4.60548	7.49841	0.0207362	0.0651067	3.94105
SPBC577.11		0.26697	4.56389	10.2984	0.00924466	0.0372952	4.74487
SPBC1105.15c		0.266761	2.36178	4.311	0.0643561	0.143656	2.79931
SPBC1271.04c		0.26613	4.55336	6.48178	0.0288835	0.0814361	3.61819
SPAC23H4.18c		0.265899	1.94524	4.01485	0.0726865	0.158194	2.66023
SPAC959.05c		0.264954	2.90309	4.61929	0.0569025	0.131408	2.92788
SPAC19D5.05c		0.264636	2.65034	4.29938	0.06466	0.144036	2.7955
SPBC32H8.09		0.264606	2.13279	5.05225	0.0481444	0.117257	3.09225
SPBC1773.09c		0.264594	3.20135	7.20591	0.0227559	0.069233	3.8524
SPBP22H7.06		0.264523	3.50221	10.3751	0.00905878	0.0366981	4.76815
SPBC887.02		0.264392	2.51645	4.62225	0.0568361	0.131408	2.92788
SPBP35G2.07		0.264345	7.10871	6.98791	0.024418	0.0727519	3.78087
SPAP8A3.09c		0.264148	4.67205	13.5681	0.0041601	0.0219831	5.50746
SPCC1827.08c		0.263337	2.43931	4.18891	0.0676393	0.149397	2.74278
SPAC2E1P5.02c		0.263196	1.81911	6.21812	0.0316032	0.086888	3.5247
SPAC22A12.01c		0.263166	3.91479	11.5571	0.00669236	0.0299995	5.05892
SPBC36.10		0.263061	3.9155	9.74315	0.0107374	0.04097	4.60929
SPAC13G7.04c		0.262881	5.46573	11.0145	0.00767205	0.0327211	4.93363
SPCC24B10.07		0.262752	5.18549	10.8107	0.0080844	0.0338564	4.88443
SPCC1281.06c		0.261611	8.84636	8.93346	0.013474	0.0480104	4.38051
SPCC4B3.07		0.261463	5.11638	4.62483	0.0567785	0.131408	2.92788
SPAC2F7.11		0.261259	6.19481	6.27209	0.0310219	0.0858517	3.54201
SPCC1672.08c		0.260473	4.01158	5.88149	0.0355449	0.0943298	3.40614
SPBC3B8.08		0.260447	2.16822	7.04476	0.0239707	0.071878	3.79831
SPAC1399.01c		0.260173	3.64384	5.77465	0.0369199	0.0969985	3.36589
SPBC3H7.12		0.259876	3.43425	10.0072	0.00999383	0.0393109	4.66893
SPAC1F5.05c		0.259015	2.44347	5.37697	0.0426452	0.107858	3.21279
SPBC2D10.07c		0.258952	2.89977	8.21819	0.016622	0.0549401	4.186
SPAC328.05		0.258419	4.10475	6.76605	0.0262637	0.0760924	3.7161
SPBC2G2.07c		0.258372	4.17746	8.37047	0.0158828	0.0533466	4.22846
SPAC227.07c		0.258333	5.23019	10.9887	0.00772289	0.0328047	4.92995
SPBC8D2.17		0.258269	4.5811	10.9604	0.00777913	0.0328774	4.92676
SPSNORNA.21		0.258217	4.2943	3.67032	0.0841347	0.176284	2.50402
SPCC830.06		0.257891	2.76696	6.12839	0.0325993	0.0887144	3.49469
SPBC543.03c		0.25774	3.70515	6.87567	0.0253314	0.0743136	3.75023
SPAC14C4.06c		0.257385	4.06855	11.5225	0.00675013	0.0300395	5.05699
SPAPB2C8.01		0.257339	5.27476	10.3702	0.00907051	0.0367102	4.76767
SPBC11G11.04		0.256599	1.54591	2.2533	0.163963	0.28592	1.80632
SPCC794.16		0.256297	0.785498	1.95134	0.192409	0.321597	1.63667
SPBC17G9.13c		0.256242	2.64246	5.44768	0.0415516	0.105793	3.24068
SPAC824.02		0.25603	5.50534	9.00258	0.0132097	0.0472695	4.40295
SPCC794.15		0.25602	1.2587	1.25872	0.287887	0.426601	1.22904
SPAPB2B4.03		0.255229	3.27201	3.67232	0.084062	0.176284	2.50402
SPBC1685.03		0.25367	2.96347	8.70048	0.0144131	0.0502902	4.31358
SPAC1F5.08c		0.253494	3.41509	6.9578	0.0246591	0.0732105	3.7718
SPBC3B9.13c		0.253183	5.36558	5.24777	0.0447357	0.111402	3.16616
SPAC1565.01		0.253083	4.59876	6.81256	0.0258632	0.0754081	3.72914
SPNCRNA.989		0.253014	1.28232	3.0317	0.112005	0.217035	2.204
SPAC57A7.05		0.252775	7.32271	3.01827	0.112707	0.217793	2.19897
SPAC4C5.03		0.252702	1.18342	1.97118	0.19035	0.318844	1.64908
SPBC16E9.15		0.252569	2.89597	5.04793	0.0482233	0.117257	3.09225
SPBC1604.11		0.252362	3.14537	3.82504	0.0787352	0.168283	2.57104
SPAC1250.04c		0.251448	1.37272	4.4437	0.0610084	0.138486	2.85219
SPAC144.12		0.251438	6.23885	9.62096	0.0111041	0.0419123	4.57648
SPAC56F8.16		0.251426	7.29239	5.93215	0.0349148	0.0930604	3.42569
SPBC21H7.06c		0.251122	2.0799	4.2536	0.0658744	0.146345	2.77255
SPBC11G11.01		0.250791	1.19397	1.99502	0.187914	0.315644	1.66363
SPAC1F7.07c		0.249882	3.52071	5.87415	0.0356374	0.0945156	3.4033
SPBC336.06c		0.249371	3.52691	5.67168	0.0383071	0.0995841	3.32794
SPBC1683.05		0.249308	5.3205	8.16433	0.0168933	0.0557056	4.16603
SPAC23H3.12c		0.24847	1.66996	3.84039	0.0782233	0.16737	2.57889
SPBC106.19		0.247333	4.13637	8.39894	0.0157491	0.0530995	4.23516
SPAC11D3.04c		0.246992	2.66382	4.52076	0.059163	0.135225	2.88656
SPBC800.11		0.246206	2.51257	4.54175	0.0586721	0.134396	2.89544
SPAC1639.02c		0.24592	5.30469	3.31257	0.0985066	0.198003	2.33641
SPAC3H1.13		0.245903	1.58725	2.22124	0.166711	0.289402	1.78885
SPBC336.03		0.245522	6.12996	6.73019	0.0265778	0.0767377	3.70392
SPAC1006.01		0.244248	4.86541	8.53596	0.0151242	0.0518245	4.27022
SPCC1235.06		0.244021	2.70817	4.72698	0.0545524	0.127888	2.96705
SPAC6F6.10c		0.243522	4.29587	3.21886	0.10277	0.204404	2.2905
SPCC1393.12		0.243114	3.74223	8.4016	0.0157367	0.0530995	4.23516
SPAC6F12.04		0.242771	3.23233	2.86484	0.121138	0.229442	2.1238
SPBPB2B2.19c		0.242342	2.99531	5.84905	0.0359556	0.0950759	3.39478
SPAC3H1.06c		0.241326	5.58082	3.64165	0.0851858	0.177689	2.49257
SPBC405.02c		0.241051	3.34196	6.0659	0.0333157	0.0902382	3.47012
SPBC32H8.07		0.240906	4.26112	3.79741	0.0796672	0.169625	2.55958
SPAPJ696.02		0.24035	5.17488	5.19257	0.0456672	0.113118	3.1441
SPAC644.04		0.23988	2.91111	6.11675	0.0327313	0.0888844	3.49193
SPCC1442.05c		0.239643	1.99416	2.04446	0.182992	0.30979	1.69064
SPAC16E8.09		0.239307	4.59667	8.05498	0.017461	0.0570845	4.13076
SPAC1039.01		0.238931	4.89105	5.27625	0.0442644	0.110885	3.17286
SPAC644.18c		0.23893	3.50533	6.5908	0.0278428	0.0794617	3.6536
SPNCRNA.1644		0.23817	2.1322	2.74183	0.128483	0.239149	2.06402
SPACUNK4.12c		0.237825	5.21595	7.53287	0.0205129	0.0646471	3.95127
SPAC29E6.08		0.237418	5.22716	4.54376	0.0586255	0.134362	2.8958
SPBP8B7.24c		0.237411	2.78978	4.61808	0.0569296	0.131408	2.92788
SPBC15C4.03		0.237254	3.42158	7.8676	0.0184885	0.0598844	4.06168
SPBC31A8.01c		0.236567	6.5325	5.25696	0.0445831	0.111286	3.16766
SPCC1884.02		0.236282	3.82806	5.14881	0.0464227	0.114651	3.12468
SPBC21C3.16c		0.236261	1.18461	3.02433	0.112389	0.217368	2.20179
SPAC824.03c		0.236191	3.10981	4.84002	0.0522128	0.123575	3.01654
SPAC20H4.08		0.23589	0.928094	2.73248	0.129065	0.2397	2.0607
SPCC1450.11c		0.235555	6.56844	5.86775	0.0357182	0.0946701	3.40095
SPCC285.11		0.235405	3.42938	4.85522	0.0519077	0.12313	3.02174
SPAC823.07		0.235233	3.41704	7.43488	0.0211557	0.0658823	3.92396
SPBC36B7.02		0.234975	4.56149	8.52172	0.0151877	0.0519151	4.2677
SPAC20G4.07c		0.234947	4.39065	5.84857	0.0359618	0.0950759	3.39478
SPCC1529.01		0.234701	3.481	4.27268	0.0653651	0.14529	2.78299
SPBC609.01		0.234593	5.35341	4.33365	0.0637689	0.1428	2.80793
SPAP27G11.12		0.234593	5.90896	4.29925	0.0646635	0.144036	2.7955
SPBC3H7.03c		0.233986	6.80888	6.40552	0.0296398	0.0826804	3.59631
SPAC1952.12c		0.233749	1.98112	4.97061	0.0496616	0.119362	3.06659
SPAC4F10.19c		0.233576	0.846888	1.87921	0.200148	0.330252	1.59836
SPCC16C4.04		0.233573	1.87187	4.73052	0.0544771	0.127782	2.96824
SPCC737.04		0.233285	3.74718	5.13893	0.0465953	0.114942	3.12102
SPAC3G9.07c		0.232856	3.61596	5.12139	0.0469037	0.115471	3.1144
SPCC18.10		0.232725	1.80397	3.4048	0.0945249	0.192153	2.37968
SPAC31A2.11c		0.232574	3.9419	8.88976	0.0136444	0.0484531	4.36727
SPBC56F2.10c		0.232523	3.92528	6.99726	0.0243438	0.0726337	3.78322
SPBC119.09c		0.23244	5.16241	6.02419	0.0338046	0.0910277	3.45755
SPAC19B12.12c		0.232419	2.41957	6.57035	0.0280345	0.0799002	3.64566
SPCC584.16c		0.231961	2.53368	4.208	0.0671124	0.148389	2.75254
SPAC11D3.19		0.231465	0.67546	1.46385	0.253905	0.391865	1.35157
SPAC7D4.09c		0.231344	2.36554	4.1674	0.0682389	0.150563	2.73156
SPAPB1E7.02c		0.231191	4.83546	6.11231	0.0327818	0.0889641	3.49063
SPBC3B8.11		0.23113	4.82788	6.63657	0.0274195	0.0784668	3.67177
SPAC2C4.13		0.23063	2.9866	4.31236	0.0643207	0.143653	2.79934
SPCC1259.03		0.229412	3.39867	3.24268	0.101665	0.202702	2.30257
SPNCRNA.1616		0.229338	1.70949	2.44379	0.148789	0.266644	1.90701
SPBP23A10.04		0.228958	3.0257	4.49016	0.0598874	0.136382	2.87428
SPAC22E12.01		0.228792	3.52902	6.02256	0.0338239	0.0910277	3.45755
SPCC4G3.05c		0.228616	3.17401	3.80019	0.0795726	0.169625	2.55958
SPAC1565.06c		0.228611	3.28577	7.34729	0.0217512	0.0669946	3.89981
SPBC19C2.15c		0.228475	2.11331	2.85416	0.121755	0.230484	2.11726
SPAC750.05c		0.228301	2.84611	4.11728	0.0696619	0.152799	2.71029
SPBC725.16		0.228069	5.00688	7.27183	0.0222806	0.0681579	3.87498
SPAC8C9.07		0.227933	1.96683	1.495	0.249237	0.387364	1.36824
SPBC609.04		0.227762	2.35718	4.49839	0.0596914	0.136063	2.87766
SPCC757.13		0.227758	1.80139	3.29546	0.0992681	0.199248	2.32737
SPCC663.01c		0.227639	7.36676	6.78247	0.0261215	0.0757324	3.72295
SPAC6G10.04c		0.226515	4.28289	3.74609	0.0814347	0.172346	2.53662
SPAC821.07c		0.226036	4.35877	7.34	0.0218017	0.0669999	3.8997
SPAC3H8.06		0.225649	3.95748	4.7575	0.0539082	0.12666	2.98097
SPAC1B2.03c		0.225621	7.13954	6.04088	0.033608	0.0906207	3.46402
SPAC6C3.04		0.225134	5.31855	8.0818	0.0173197	0.056755	4.13911
SPAC8F11.10c		0.224838	5.76657	6.25212	0.0312354	0.0860816	3.53815
SPBC16E9.07		0.224791	2.58774	5.59315	0.039408	0.101629	3.29862
SPBC12C2.13c		0.224775	3.71643	8.25777	0.0164259	0.0545391	4.19656
SPAC17C9.07		0.224338	4.26701	7.45244	0.0210388	0.0658303	3.9251
SPAC8C9.06c		0.224139	5.08042	6.04877	0.0335154	0.0904293	3.46707
SPAC1F12.05		0.223475	0.83062	2.74977	0.127992	0.238552	2.06763
SPCC2H8.05c		0.223321	3.2576	6.81006	0.0258845	0.0754081	3.72914
SPCC1020.03		0.223049	1.84535	3.41226	0.0942117	0.191755	2.38266
SPAC13G6.15c		0.223026	3.03013	4.70228	0.0550806	0.128692	2.958
SPBC13G1.07		0.222911	3.29205	5.11894	0.046947	0.115471	3.1144
SPNCRNA.1501		0.22286	0.753651	2.32144	0.158314	0.278976	1.84179
SPBC1734.07c		0.222517	3.38487	5.1437	0.0465119	0.114804	3.12276
SPBC215.04		0.222288	1.47548	3.17506	0.104842	0.206878	2.27315
SPCC338.17c		0.222071	3.87735	6.54448	0.0282793	0.0802168	3.63995
SPAC17A2.05		0.222011	4.33058	6.13366	0.0325397	0.0886544	3.49566
SPAC732.02c		0.221889	4.48776	8.98436	0.0132788	0.0473952	4.39911
SPCC736.12c		0.221673	5.84989	8.20186	0.0167037	0.0551669	4.18005
SPBC1778.06c		0.220726	6.25102	6.54822	0.0282438	0.0801703	3.64079
SPBC3D6.07		0.220271	2.68036	3.16428	0.105361	0.207536	2.26857
SPAC3A12.07		0.219903	3.472	5.77758	0.0368814	0.096966	3.36638
SPAC5D6.09c		0.219809	4.05109	5.08575	0.0475383	0.116516	3.1014
SPAC3F10.12c		0.219659	3.2473	3.81306	0.0791376	0.168846	2.56622
SPAC1687.15		0.219642	4.78102	6.49708	0.0287347	0.0811797	3.62274
SPBC646.12c		0.219423	4.86168	8.51863	0.0152016	0.0519202	4.26756
SPBC405.04c		0.218832	4.40916	4.94599	0.0501306	0.120068	3.05808
SPAC6G9.03c		0.217816	2.24299	5.05014	0.0481829	0.117257	3.09225
SPCC31H12.02c		0.217737	1.37807	3.46009	0.0922345	0.188921	2.40414
SPBC18A7.02c		0.217694	4.01101	7.40239	0.0213743	0.0660732	3.91979
SPBC11G11.03		0.217313	5.1068	3.89944	0.0762924	0.16453	2.60358
SPBC14C8.01c		0.217253	2.26526	3.1175	0.107647	0.210827	2.24587
SPAC14C4.10c		0.217167	2.0657	4.07666	0.0708423	0.154968	2.68996
SPCC645.02		0.216892	1.12602	1.80804	0.208195	0.339792	1.55728
SPBC28E12.06c		0.216508	5.56498	3.79984	0.0795845	0.169625	2.55958
SPBC1685.10		0.216436	5.52948	1.84603	0.204732	0.335481	1.5757
SPCC18.02		0.216187	5.1417	6.75032	0.026401	0.0763321	3.71157
SPBC1105.07c		0.215965	2.82957	3.84811	0.0779676	0.167113	2.5811
SPCC24B10.11c		0.215955	2.84372	3.18419	0.104406	0.206406	2.27644
SPBC13G1.06c		0.215913	2.24808	2.92004	0.118016	0.225357	2.14972
SPCC320.03		0.214872	7.69427	4.5477	0.058534	0.134299	2.89648
SPBC776.02c		0.21433	6.03266	6.90477	0.0250906	0.0739171	3.75795
SPBC16A3.18		0.21418	4.5148	7.11056	0.0234654	0.0709196	3.81767
SPAC1687.12c		0.213473	3.15202	6.25879	0.0311639	0.0860273	3.53906
SPBC27B12.04c		0.213038	3.30506	5.6063	0.039221	0.10128	3.30358
SPBC3H7.18		0.21298	1.81931	3.04157	0.111492	0.216241	2.20929
SPAC140.01		0.211876	4.88878	2.87142	0.120761	0.229095	2.12598
SPAC57A10.07		0.211333	2.79897	1.89997	0.19788	0.327797	1.60912
SPAC1006.08		0.210843	3.10368	4.07598	0.0708624	0.154968	2.68996
SPBC16H5.09c		0.210487	3.04788	5.1529	0.0463514	0.114542	3.12605
SPBC19G7.18c		0.209588	1.96047	4.01394	0.0727143	0.158194	2.66023
SPCC1739.15		0.209559	1.0356	2.08289	0.179281	0.305914	1.7088
SPBC2D10.13		0.209253	1.74263	1.64165	0.228766	0.364724	1.45512
SPAC24H6.09		0.208992	5.35784	5.99798	0.0341163	0.0915215	3.44975
SPCPB16A4.02c		0.208695	3.84402	5.07478	0.0477357	0.116795	3.09794
SPBC1683.02		0.208617	1.44633	1.51806	0.245857	0.383958	1.38098
SPBC776.01		0.207626	5.6783	2.07784	0.179763	0.306487	1.7061
SPBC3H7.10		0.207477	3.45285	5.93062	0.0349336	0.0930604	3.42569
SPBC16A3.17c		0.207403	4.32604	3.47886	0.0914729	0.187636	2.414
SPAC17H9.19c		0.207257	3.38297	3.10804	0.108116	0.211254	2.24295
SPCC1494.03		0.207002	3.60403	3.0761	0.109722	0.213498	2.2277
SPBC29A3.14c		0.206475	4.50691	5.84157	0.0360513	0.0951926	3.39301
SPAC2G11.03c		0.206421	4.03139	7.40329	0.0213682	0.0660732	3.91979
SPAC1039.11c		0.206236	3.17056	4.91521	0.0507246	0.121076	3.04601
SPAC26F1.01		0.205732	5.07771	3.67777	0.0838647	0.176158	2.50506
SPAPB2B4.04c		0.205073	6.5327	5.33126	0.0433709	0.109496	3.19105
SPAPB2B4.07		0.204984	3.54359	5.28174	0.0441742	0.110786	3.17415
SPCC70.06		0.20446	1.62962	1.99529	0.187886	0.315644	1.66363
SPCC777.07		0.204246	2.71132	4.93232	0.0503934	0.120628	3.05136
SPBC1E8.03c		0.203886	3.7584	3.95267	0.0746022	0.161465	2.6307
SPCC737.05		0.203758	1.79253	2.34728	0.156238	0.275781	1.85841
SPCC1682.13		0.203581	3.12093	3.55522	0.088454	0.182782	2.45181
SPBC21B10.09		0.203249	3.97019	7.34055	0.0217979	0.0669999	3.8997
SPBC2A9.06c		0.202243	2.96801	2.9589	0.115878	0.222082	2.17083
SPCC330.12c		0.202036	4.41659	7.44719	0.0210737	0.0658303	3.9251
SPBC725.17c		0.202015	1.44534	2.35939	0.155278	0.274547	1.86488
SPBC3B9.15c		0.201988	6.31265	5.18824	0.0457413	0.113235	3.14261
SPAPB24D3.02c		0.201316	3.67114	2.24805	0.164408	0.286232	1.80474
SPAC24H6.05		0.201106	5.74152	5.1563	0.0462923	0.114531	3.12619
SPBC11B10.09		0.200964	3.49171	3.72926	0.0820249	0.173333	2.52838
SPBC1215.01		0.200796	2.41695	3.06045	0.11052	0.214654	2.21992
SPAPJ691.03		0.200769	2.66973	3.15014	0.106045	0.20837	2.26278
SPBC11B10.07c		0.20074	4.0263	5.33756	0.04327	0.109307	3.19354
SPAC8E11.05c		0.200127	4.45324	6.48866	0.0288165	0.0813015	3.62057
SPAC17G6.11c		0.19994	5.86084	6.80424	0.0259342	0.0754081	3.72914
SPBC2D10.20		0.199933	2.20707	3.41926	0.0939191	0.191253	2.38645
SPCC1450.07c		0.199896	3.12951	5.01009	0.0489207	0.118454	3.0776
SPBP35G2.11c		0.199812	3.86421	5.99957	0.0340974	0.0915215	3.44975
SPAC5D6.07c		0.199807	2.54011	1.63908	0.229105	0.364849	1.45463
SPAC11H11.03c		0.199474	2.09469	2.4685	0.146955	0.264054	1.92109
SPBC1271.03c		0.19918	3.024	5.60922	0.0391797	0.10128	3.30358
SPCC1753.02c		0.198701	6.34769	4.6129	0.0570457	0.131603	2.92574
SPAC3F10.15c		0.198409	1.34097	2.40087	0.152044	0.270307	1.88733
SPAC959.06c		0.198285	0.971676	1.42102	0.260522	0.398624	1.3269
SPCC16C4.02c		0.198262	5.24035	5.05758	0.0480472	0.117257	3.09225
SPBC1604.02c		0.197496	4.83822	7.19351	0.0228467	0.069399	3.84894
SPCC1739.01		0.197256	6.88942	3.16114	0.105512	0.207615	2.26802
SPAC4D7.07c		0.196877	3.50523	5.40008	0.042284	0.107158	3.22219
SPAC1B2.06		0.196786	0.755711	1.32245	0.276683	0.414532	1.27045
SPBC14F5.10c		0.196671	3.92017	4.36015	0.0630905	0.141886	2.8172
SPBC1539.06		0.195973	4.04335	2.18438	0.169944	0.2938	1.76709
SPNCRNA.1097		0.195915	2.98255	3.77625	0.08039	0.170601	2.5513
SPAC1F3.05		0.195912	4.56027	3.88403	0.0767905	0.165265	2.59715
SPAC11D3.15		0.19579	4.5573	4.37029	0.0628332	0.141535	2.82077
SPBC16C6.01c		0.195694	2.148	3.40551	0.0944951	0.192153	2.37968
SPAP27G11.06c		0.195056	2.82132	4.51089	0.0593953	0.135461	2.88405
SPCC14G10.04		0.195015	5.84886	3.60566	0.0865278	0.179419	2.47859
SPAC1D4.10		0.194938	4.83741	3.67043	0.084131	0.176284	2.50402
SPAC8C9.12c		0.194935	4.74242	7.52508	0.0205631	0.0647569	3.94882
SPCC74.03c		0.193268	5.19953	4.71217	0.0548684	0.128342	2.96193
SPBC839.13c		0.192998	6.93035	3.19592	0.103849	0.205691	2.28145
SPBC582.05c		0.192942	4.32614	5.48856	0.0409352	0.104477	3.25874
SPCC1682.07		0.192296	3.36122	3.67527	0.0839549	0.176211	2.50463
SPCC970.06		0.191788	4.78075	5.53798	0.0402047	0.103114	3.27769
SPNCRNA.840		0.191382	1.55041	2.04409	0.183028	0.30979	1.69064
SPBC31E1.02c		0.191171	7.46703	2.13846	0.174088	0.299241	1.74062
SPAC6F12.11c		0.191117	4.04949	4.68329	0.0554912	0.129223	2.95206
SPAC869.05c		0.190989	3.11742	2.76105	0.127299	0.237773	2.07234
SPBC530.07c		0.190949	3.15891	2.67059	0.132997	0.244659	2.03115
SPCC1739.03		0.190458	4.23542	3.33974	0.097312	0.195789	2.35263
SPBC21D10.06c		0.190395	3.93749	4.64875	0.0562473	0.130478	2.93813
SPBC1306.02		0.190158	3.52783	3.54159	0.0889835	0.183691	2.44465
SPCC548.06c		0.189933	8.81853	6.06159	0.0333659	0.0903153	3.46889
SPBC776.05		0.189667	2.34984	3.22741	0.102372	0.203725	2.2953
SPAC6B12.08		0.189658	3.89526	5.10661	0.0471657	0.115827	3.10995
SPBC28F2.10c		0.189269	4.04584	6.25084	0.0312491	0.0860816	3.53815
SPCC1795.06		0.188134	1.11911	1.404	0.263216	0.400582	1.31983
SPAC328.09		0.187401	4.53096	4.12351	0.069483	0.152587	2.7123
SPAC4A8.10		0.18735	1.86357	3.16256	0.105444	0.207577	2.26828
SPBC11C11.11c		0.186424	3.77192	2.10309	0.17737	0.303764	1.71898
SPCC297.06c		0.186313	2.37472	3.55298	0.0885405	0.182871	2.45111
SPBC1685.05		0.186261	4.46205	2.503	0.144444	0.260769	1.93916
SPAC17H9.20		0.186071	3.84018	5.05625	0.0480714	0.117257	3.09225
SPAC664.14		0.186	3.31529	2.23258	0.165732	0.288178	1.79497
SPBC4C3.12		0.185976	4.9484	5.74456	0.0373188	0.0978019	3.35399
SPBC30B4.07c		0.185787	3.12901	4.21167	0.0670118	0.148245	2.75395
SPCC553.05c		0.185693	1.94959	1.53919	0.242815	0.38048	1.39411
SPBC582.09		0.185565	3.11799	2.90376	0.118926	0.226785	2.1406
SPAC11E3.12		0.18524	1.64886	1.60973	0.233022	0.369127	1.43781
SPAC4F10.04		0.185182	3.2663	2.88628	0.119913	0.22815	2.13195
SPCC16C4.19		0.185085	2.20336	1.90802	0.197009	0.32674	1.61378
SPNCRNA.1442		0.18475	2.98776	1.73313	0.217135	0.351516	1.50834
SPBC12D12.07c		0.184549	2.8754	2.78407	0.125899	0.235906	2.08372
SPCC1322.15		0.184044	4.61074	4.76518	0.0537476	0.126354	2.98446
SPBC15D4.04		0.18381	3.567	3.57614	0.0876487	0.181475	2.46216
SPBC2D10.08c		0.183767	0.992602	2.0168	0.185724	0.312841	1.6765
SPCC18B5.01c		0.183649	8.11389	2.01788	0.185617	0.312786	1.67675
SPAC1783.07c		0.183431	6.16142	3.14192	0.106446	0.208962	2.25869
SPCC14G10.02		0.183363	5.42138	5.20748	0.0454134	0.112755	3.14873
SPCC663.02		0.183109	3.11111	3.62317	0.0858715	0.178587	2.4853
SPAC3C7.06c		0.183086	3.99064	4.96416	0.0497839	0.11951	3.0648
SPAC4F10.18		0.182872	3.94797	5.77734	0.0368845	0.096966	3.36638
SPAC589.04		0.182866	2.02837	2.10151	0.177519	0.30377	1.71895
SPAC57A7.07c		0.182784	2.06831	1.60431	0.233755	0.369871	1.43491
SPCC31H12.05c		0.181486	4.38368	4.94958	0.0500618	0.12004	3.05842
SPCC1902.01		0.180017	7.21355	3.99665	0.073241	0.159011	2.65281
SPBC1D7.03		0.179743	7.86965	2.8821	0.120151	0.228292	2.13105
SPCC1322.08		0.179602	6.49008	4.37657	0.0626744	0.141401	2.82214
SPAC19B12.03		0.179386	8.05823	2.6996	0.131135	0.242047	2.04664
SPAC3F10.06c		0.179029	2.75319	3.52214	0.089746	0.184815	2.43584
SPNCRNA.1021		0.178804	2.7081	2.70276	0.130934	0.241889	2.04758
SPBC646.14c		0.178648	4.06314	6.12599	0.0326264	0.0887144	3.49469
SPAC2G11.15c		0.178564	2.0538	2.47482	0.146491	0.263559	1.9238
SPAC17A5.10		0.178463	2.79601	3.0292	0.112135	0.217187	2.20299
SPBC3B9.08c		0.177991	3.11461	3.06447	0.110314	0.214353	2.22194
SPCC1183.10		0.177956	1.01469	1.29306	0.281772	0.420058	1.25134
SPCC330.10		0.177691	3.43982	1.92419	0.195275	0.324762	1.62254
SPCC736.06		0.177535	3.67604	3.04462	0.111334	0.216035	2.21066
SPAC2E1P3.05c		0.177499	4.89396	2.37739	0.153864	0.27262	1.87504
SPCC970.07c		0.177012	3.44583	3.64342	0.0851203	0.17764	2.49297
SPBC660.17c		0.176989	3.17355	3.92695	0.0754131	0.162801	2.61882
SPBC31F10.06c		0.176705	2.54621	1.69805	0.221499	0.355838	1.49071
SPAC3A11.03		0.176505	2.41605	3.36389	0.0962656	0.194522	2.36199
SPBC651.07		0.176291	4.12923	5.07683	0.0476988	0.116773	3.09822
SPBC32F12.17		0.175874	2.21618	1.4756	0.25213	0.390556	1.3564
SPCC576.07		0.175731	3.81765	1.25438	0.289447	0.428308	1.22328
SPAC824.07		0.175543	3.43219	2.07454	0.180078	0.306652	1.70533
SPAC323.01c		0.175179	2.26836	1.41616	0.261287	0.399443	1.32394
SPAC3H1.11		0.175087	6.26392	1.94721	0.192841	0.322118	1.63434
SPBC14F5.08		0.174804	0.768841	1.42503	0.259893	0.398035	1.32903
SPCC553.06		0.174351	4.49806	1.85289	0.203075	0.333887	1.58257
SPBC16A3.04		0.174187	3.25972	3.77858	0.08031	0.170567	2.55159
SPAP4C9.02		0.17405	2.45451	2.53383	0.142246	0.257909	1.95506
SPBC685.03		0.173747	2.31151	2.21998	0.16682	0.289471	1.78851
SPBC3B8.06		0.173715	4.69544	5.1061	0.0471746	0.115827	3.10995
SPBC1604.14c		0.17315	4.92953	5.72151	0.037628	0.0983184	3.34639
SPAC4F10.16c		0.17294	5.61861	1.01534	0.339437	0.478355	1.06385
SPAC513.07		0.172651	3.88057	1.52047	0.245508	0.383608	1.38229
SPBC17D1.05		0.172606	6.23158	3.89669	0.0763809	0.164583	2.60311
SPAC20G4.03c		0.172349	3.84124	4.23255	0.0664425	0.147373	2.76245
SPAC2C4.04c		0.171925	2.42023	1.3218	0.276795	0.414551	1.27038
SPAC7D4.08		0.171798	1.55783	2.15606	0.172485	0.296849	1.7522
SPBC27B12.12c		0.171455	6.69957	2.1609	0.172047	0.29646	1.75409
SPBC651.03c		0.171396	4.6468	5.20109	0.045522	0.112891	3.14699
SPBC21H7.03c		0.171276	3.92606	3.67476	0.0839737	0.176211	2.50463
SPBC1539.05		0.170584	3.78938	2.51506	0.143579	0.259766	1.94471
SPAC29B12.10c		0.170463	5.82715	2.80433	0.124683	0.234356	2.09323
SPAC17G6.10		0.170225	4.12271	2.20447	0.168172	0.291336	1.77924
SPAC22G7.08		0.169908	3.35891	2.83728	0.122737	0.231738	2.10943
SPBC17A3.06		0.169523	2.492	2.63054	0.135624	0.248368	2.00945
SPAC29E6.05c		0.1691	2.39121	3.11195	0.107922	0.211071	2.2442
SPCC550.08		0.168796	2.85039	3.36708	0.0961284	0.194522	2.36199
SPBC29B5.01		0.168746	6.12296	2.74552	0.128255	0.238877	2.06566
SPAC21E11.07		0.16857	2.8939	2.70488	0.1308	0.241795	2.04814
SPAC13A11.03		0.168195	5.05531	3.11593	0.107724	0.210881	2.2455
SPCC126.02c		0.168121	1.39283	1.56928	0.23857	0.37579	1.412
SPBC1685.07c		0.167985	2.9555	2.96927	0.115317	0.221208	2.17653
SPBC577.13		0.167751	4.47197	5.27118	0.0443479	0.110962	3.17186
SPCC1393.10		0.167091	5.29121	1.21343	0.296735	0.43709	1.194
SPAC7D4.13c		0.166842	1.6128	1.41293	0.261798	0.399571	1.32348
SPAC26A3.16		0.166553	4.12005	1.41062	0.262164	0.399571	1.32348
SPAC644.07		0.166066	3.49155	3.27718	0.10009	0.200323	2.3196
SPBC776.15c		0.165934	0.468984	0.962213	0.349568	0.488523	1.0335
SPBC13G1.05		0.165502	1.56352	1.48679	0.250456	0.388475	1.36411
SPAC25B8.03		0.164519	5.45334	3.79793	0.0796496	0.169625	2.55958
SPAPB1A10.15		0.164002	1.70277	1.93902	0.193703	0.323171	1.62963
SPCP31B10.02		0.163588	2.15273	2.42884	0.149912	0.267651	1.90158
SPBC530.11c		0.163247	6.58687	1.95203	0.192337	0.321597	1.63667
SPNCRNA.1023		0.163067	0.527757	0.599877	0.456393	0.589397	0.762688
SPBC8D2.11		0.163005	2.95766	2.9834	0.114556	0.220252	2.18277
SPAC1039.05c		0.162757	4.13449	3.71844	0.0824074	0.173792	2.52457
SPBC577.03c		0.162619	3.00128	2.8409	0.122525	0.231442	2.11128
SPNCRNA.1443		0.162526	3.6249	3.49132	0.0909713	0.186972	2.41911
SPBC1347.02		0.162064	6.80011	2.95173	0.116269	0.222527	2.16795
SPAC3H1.10		0.16198	2.96512	2.41985	0.150594	0.268273	1.89822
SPAC3A11.04		0.161916	1.01517	1.30065	0.280445	0.418525	1.25661
SPBPB7E8.01		0.161778	7.45759	3.89624	0.0763954	0.164583	2.60311
SPNCRNA.1624		0.161771	1.38291	0.98803	0.343467	0.482415	1.05165
SPBC11G11.06c		0.161122	2.35585	2.31903	0.15851	0.279203	1.84061
SPCC16C4.22		0.161015	0.903417	1.1477	0.308991	0.449782	1.1527
SPAC2C4.05		0.160723	4.24283	2.91207	0.11846	0.226102	2.14496
SPBC4B4.03		0.160666	4.99481	4.46653	0.0604545	0.137429	2.86324
SPAC26F1.10c		0.16048	6.00312	2.04794	0.182651	0.30979	1.69064
SPBC19C2.11c		0.160105	4.47809	5.00999	0.0489224	0.118454	3.0776
SPBC530.04		0.159894	5.14914	3.8407	0.0782129	0.16737	2.57889
SPBC947.08c		0.159228	3.16562	2.85151	0.121908	0.230484	2.11726
SPCC584.15c		0.159095	4.88559	4.41263	0.0617727	0.139971	2.8368
SPAC22F8.07c		0.159001	4.08647	2.07622	0.179918	0.306613	1.70551
SPAC22E12.06c		0.158809	2.89485	3.31633	0.0983402	0.197763	2.33815
SPAC4F8.07c		0.158645	7.43615	1.71796	0.219008	0.352686	1.50354
SPAC10F6.05c		0.158598	1.48846	1.88688	0.199306	0.32938	1.60218
SPCC1393.07c		0.158335	2.36939	0.778283	0.398199	0.535599	0.900775
SPAC823.06		0.158083	1.87001	2.14582	0.173415	0.298206	1.74562
SPAC22H10.03c		0.158055	4.73882	3.71046	0.0826908	0.174215	2.52106
SPAC823.03		0.158026	4.84799	2.54091	0.141748	0.257228	1.95888
SPBC3H7.04		0.157732	3.49114	2.09577	0.178059	0.304533	1.71533
SPBC13E7.11		0.157721	1.2826	1.08079	0.322796	0.462821	1.11147
SPCC188.10c		0.15765	4.336	1.88965	0.199004	0.329139	1.60323
SPAC644.11c		0.157614	3.42074	3.36475	0.0962286	0.194522	2.36199
SPAC4G8.08		0.157577	1.39186	1.03025	0.333824	0.472829	1.08061
SPBC354.09c		0.157441	5.30035	2.17875	0.170445	0.294304	1.76462
SPAC24B11.06c		0.157237	2.48777	1.24874	0.289698	0.428377	1.22305
SPCC290.02		0.156803	3.92454	2.6379	0.135136	0.247583	2.01402
SPBC1105.10		0.15678	4.43815	2.81091	0.124291	0.233831	2.09646
SPBC530.08		0.156632	6.18809	2.76854	0.126841	0.237248	2.07553
SPBP8B7.13		0.155749	3.23527	2.88239	0.120134	0.228292	2.13105
SPBC409.21		0.155354	2.94523	2.03174	0.184241	0.311342	1.68343
SPNCRNA.1202		0.155129	2.15339	1.72823	0.217737	0.351543	1.50823
SPAC6F6.16c		0.155059	3.87999	2.37905	0.153734	0.272593	1.87518
SPBC21C3.20c		0.155012	5.20209	2.24856	0.164365	0.286232	1.80474
SPAC17A2.14		0.154993	5.33747	1.95529	0.191997	0.321347	1.6378
SPAC1F12.02c		0.154608	7.10304	3.10444	0.108296	0.211507	2.24122
SPCP31B10.03c		0.153997	2.49062	2.31068	0.15919	0.280048	1.83625
SPCC24B10.05		0.153937	2.6169	2.06788	0.180718	0.307492	1.70138
SPAC26H5.06		0.153914	3.44914	1.10966	0.316731	0.457518	1.1281
SPBC27B12.02		0.15338	0.956039	0.906306	0.363348	0.503158	0.990918
SPBC21B10.13c		0.153269	1.85765	1.88061	0.199995	0.330128	1.5989
SPAC1834.05		0.153199	4.70769	3.42357	0.0937394	0.191072	2.38781
SPBC337.15c		0.153157	2.77128	1.49059	0.24989	0.387949	1.36606
SPAC2G11.08c		0.153064	1.57961	1.53222	0.243813	0.381617	1.3898
SPBC29A10.01		0.15261	6.12673	3.23629	0.10196	0.203001	2.30044
SPBC31F10.15c		0.15211	2.24368	1.07423	0.324197	0.46388	1.10818
SPNCRNA.1431		0.151925	0.529759	0.662564	0.434448	0.570743	0.809086
SPBC12C2.03c		0.151919	4.97044	2.85179	0.121892	0.230484	2.11726
SPAC29B12.14c		0.151593	4.14121	3.45229	0.0925534	0.189297	2.40127
SPAC1834.06c		0.151564	2.92288	1.29905	0.280724	0.418793	1.25569
SPCC1795.03		0.151339	4.80283	2.72636	0.129447	0.240304	2.05707
SPBP4H10.14c		0.150696	4.76499	3.74141	0.0815983	0.172518	2.53518
SPCC2H8.02		0.150602	4.88547	2.27255	0.162341	0.284046	1.8158
SPAC31G5.11		0.150543	6.09056	1.91886	0.195844	0.325323	1.62006
SPCC1795.01c		0.150007	2.57609	1.60485	0.233682	0.369871	1.43491
SPBC1271.15c		0.149709	4.15615	3.45756	0.0923377	0.18904	2.40323
SPBC530.14c		0.149694	4.47817	3.34501	0.0970826	0.195702	2.35327
SPCC24B10.18		0.149576	0.732617	0.45642	0.514489	0.643647	0.635658
SPNCRNA.968		0.149496	3.3165	1.04524	0.330496	0.470098	1.08897
SPAC2F3.17c		0.149084	2.05108	1.01767	0.336655	0.47555	1.07233
SPBC28F2.02		0.149012	5.12062	3.94396	0.0748758	0.161724	2.62839
SPBC3B9.19		0.14882	5.11704	3.24047	0.101767	0.202799	2.30188
SPSNORNA.32		0.148734	5.75972	0.0901902	0.77415	0.848811	0.236485
SPBC3B9.09		0.148443	2.46744	2.28533	0.161275	0.282652	1.8229
SPBC725.11c		0.147775	4.06958	2.26003	0.163393	0.285304	1.80943
SPBC4F6.12		0.147687	3.5899	1.83507	0.205089	0.335898	1.57391
SPAPJ696.01c		0.147549	3.78224	2.21438	0.167307	0.290196	1.7849
SPAC56F8.07		0.147519	1.11178	0.809446	0.389254	0.528355	0.920422
SPAC664.12c		0.147206	3.2108	3.13712	0.106681	0.209227	2.25686
SPAC688.04c		0.14712	3.60418	1.6683	0.225292	0.360262	1.47288
SPAC222.08c		0.146352	4.5436	2.90729	0.118728	0.22651	2.14235
SPBC146.06c		0.146306	3.1509	2.12927	0.174933	0.300447	1.73482
SPBC16H5.07c		0.146184	4.65968	3.53526	0.089231	0.183935	2.44273
SPAC922.05c		0.145868	3.58443	1.28237	0.283655	0.422209	1.24397
SPCC162.03		0.145701	1.9958	1.50597	0.247621	0.385789	1.37411
SPAC17H9.17c		0.145616	1.58679	1.46048	0.254417	0.392222	1.35026
SPAC1296.02		0.145149	3.30587	1.27528	0.284915	0.423692	1.23891
SPBC19C7.12c		0.14481	4.65679	3.40426	0.0945478	0.192153	2.37968
SPAC14C4.07		0.144773	5.01573	2.86844	0.120932	0.229154	2.12561
SPBC1539.10		0.144754	2.63207	1.33583	0.274408	0.41188	1.2797
SPAC5H10.03		0.144693	5.70079	1.37679	0.267606	0.40483	1.30461
SPCC1259.08		0.144279	6.34558	2.99639	0.113863	0.219119	2.19021
SPAC3H8.04		0.144039	3.81177	2.00149	0.18726	0.31505	1.66635
SPAC823.15		0.14403	3.5588	2.57845	0.139141	0.253482	1.98004
SPBC1711.12		0.143908	4.70006	3.47916	0.0914608	0.187636	2.414
SPAC343.08c		0.143905	2.60145	2.50418	0.144359	0.260769	1.93916
SPCC320.14		0.143718	3.12039	1.83047	0.205613	0.336626	1.57078
SPBC26H8.08c		0.14371	4.54531	1.2433	0.290693	0.429245	1.22013
SPAC29A4.14c		0.143194	1.93608	1.67147	0.224884	0.359763	1.47488
SPCC584.14		0.142501	2.89713	2.02269	0.185138	0.312355	1.67874
SPCC737.09c		0.142195	4.7389	2.83339	0.122964	0.232063	2.10741
SPBC21H7.05		0.142137	3.75261	2.9592	0.115862	0.222082	2.17083
SPCC970.05		0.142056	5.98342	1.66718	0.225437	0.360262	1.47288
SPAC17C9.13c		0.141806	1.32396	0.574809	0.465696	0.598665	0.740178
SPCC290.04		0.141802	1.36495	0.873767	0.371749	0.511535	0.967096
SPBC18H10.19		0.141783	3.869	2.7451	0.128281	0.238877	2.06566
SPBC1709.12		0.141578	3.72069	1.70463	0.220672	0.354916	1.49445
SPAC1B2.04		0.141325	3.20915	1.56553	0.239093	0.376332	1.40992
SPCC1840.08c		0.140881	3.65517	3.15142	0.105983	0.208346	2.26295
SPAC25H1.06		0.140822	3.75949	1.57553	0.237702	0.374704	1.41618
SPCPB16A4.06c		0.140435	2.41543	2.25048	0.164201	0.28611	1.80536
SPAC6F12.14		0.1401	2.55774	1.47398	0.252374	0.39062	1.35616
SPAC1399.03		0.139967	5.22738	2.99666	0.113848	0.219119	2.19021
SPAC23C4.15		0.139946	4.29075	3.09432	0.108803	0.212157	2.23679
SPCC14G10.01		0.139595	2.18108	1.93354	0.194282	0.323623	1.62761
SPBC25B2.02c		0.1395	4.94473	1.47349	0.252448	0.39062	1.35616
SPAC56F8.09		0.139353	3.12112	0.866575	0.373645	0.513808	0.960698
SPCC330.06c		0.138514	4.92251	1.49975	0.248536	0.386704	1.3707
SPAC17A5.04c		0.137821	3.57025	0.97357	0.346864	0.485564	1.04227
SPBC887.19		0.13767	1.53563	1.15419	0.307698	0.448366	1.15725
SPAC17G6.15c		0.137105	4.24006	2.70447	0.130826	0.241795	2.04814
SPAC17C9.01c		0.136917	3.58708	1.77934	0.211561	0.34435	1.53805
SPAC13G7.11		0.136616	1.22538	1.16394	0.305768	0.446328	1.16382
SPBC691.05c		0.136331	3.86906	2.75781	0.127498	0.23792	2.07145
SPAC17A2.06c		0.136206	5.16515	1.18674	0.301326	0.442091	1.17758
SPAC17G6.06		0.136128	6.00626	1.90538	0.197294	0.326956	1.61283
SPBC29A10.17		0.136004	2.19993	1.35666	0.270921	0.408736	1.29076
SPBC8E4.01c		0.135603	7.43556	2.10193	0.177479	0.30377	1.71895
SPBC651.12c		0.135241	1.93395	1.54239	0.242359	0.379906	1.39629
SPAC4D7.08c		0.13522	7.14318	2.28795	0.161059	0.282652	1.8229
SPAC57A10.03		0.134962	1.88156	1.03225	0.333378	0.472829	1.08061
SPBC20F10.08c		0.13477	4.02301	3.43922	0.093091	0.190212	2.39432
SPBC18H10.12c		0.13474	7.98722	2.78516	0.125833	0.235888	2.08383
SPCC1020.12c		0.134164	1.56354	0.812964	0.388264	0.527863	0.921763
SPAC6F6.01		0.133775	5.72525	1.59263	0.235345	0.371846	1.42722
SPAC144.13c		0.133274	3.31468	1.64193	0.228729	0.364724	1.45512
SPAC2F3.15		0.1331	4.82896	2.05595	0.181871	0.308828	1.69512
SPAP7G5.06		0.132545	5.11647	1.39059	0.265368	0.403142	1.31064
SPAC167.07c		0.132315	4.24227	2.97147	0.115198	0.221103	2.17721
SPAC7D4.03c		0.13219	5.85213	3.17866	0.10467	0.206732	2.27416
SPAC19G12.08		0.131942	5.60745	1.61782	0.231933	0.368653	1.43967
SPBC18E5.03c		0.131725	3.12538	2.27043	0.162519	0.284238	1.81483
SPAC3C7.05c		0.131635	3.11925	0.764584	0.402234	0.539523	0.890245
SPAC26H5.12		0.131553	4.71325	1.37794	0.267419	0.404693	1.3051
SPAC11D3.17		0.131503	3.63322	1.19649	0.299454	0.440324	1.18336
SPAC688.09		0.131312	3.72872	2.50028	0.14464	0.26101	1.93782
SPNCRNA.445		0.131237	2.85594	0.268602	0.618822	0.730861	0.452331
SPBC354.04		0.131106	3.79364	2.81824	0.123856	0.233419	2.09901
SPCC61.05		0.130806	3.57957	2.04506	0.182932	0.30979	1.69064
SPAC17H9.07		0.13068	2.64924	0.980608	0.345205	0.484208	1.0463
SPBC32F12.03c		0.130455	3.50962	0.67221	0.431595	0.568137	0.815688
SPBC14C8.12		0.130354	1.75496	0.850177	0.378026	0.51746	0.95048
SPBC15D4.02		0.130335	5.68435	1.8385	0.204699	0.335481	1.5757
SPBC32C12.03c		0.130181	3.9135	1.8749	0.200624	0.330778	1.59606
SPCC645.09		0.129973	1.60419	0.537461	0.480175	0.609615	0.714031
SPAC1002.02		0.129373	2.15526	1.4795	0.251545	0.389942	1.35867
SPCC1020.13c		0.129132	4.50571	2.43299	0.1496	0.267433	1.90275
SPAC13G6.03		0.129005	3.66908	1.61551	0.232243	0.368867	1.43883
SPAC23H3.11c		0.128989	3.39229	1.10414	0.317879	0.458431	1.12522
SPBC713.10		0.128911	3.42286	1.73065	0.21744	0.351524	1.5083
SPBC4.02c		0.128902	4.8702	3.21488	0.102956	0.204404	2.2905
SPCC4G3.09c		0.128845	5.52055	1.47102	0.25282	0.390933	1.35501
SPAC4D7.11		0.128286	3.47829	2.28625	0.161199	0.282652	1.8229
SPBC1683.09c		0.128002	3.02692	0.634275	0.444129	0.578718	0.789069
SPAC23H4.02		0.12797	4.79241	2.7233	0.129638	0.240386	2.05657
SPBC3H7.11		0.127883	3.48714	2.62733	0.135837	0.248542	2.00844
SPAC31A2.15c		0.127778	2.86288	1.9391	0.193695	0.323171	1.62963
SPBC17D11.01		0.127578	4.64162	2.36564	0.154785	0.27379	1.86886
SPBC1861.08c		0.127366	3.1946	1.51299	0.246596	0.384968	1.37719
SPCC63.06		0.12674	4.70901	2.35742	0.155434	0.274706	1.86404
SPBC365.16		0.126735	5.28728	1.26439	0.286865	0.425687	1.23214
SPAC30D11.01c		0.126599	4.54752	2.41534	0.150937	0.26868	1.89604
SPAC8F11.02c		0.126526	2.70071	1.05534	0.328282	0.46829	1.09453
SPBC3H7.02		0.126484	6.40162	1.55395	0.240721	0.378397	1.40203
SPAC1B3.12c		0.126153	3.96717	2.3738	0.154144	0.273002	1.87302
SPAC323.08		0.125904	1.99978	0.795987	0.393079	0.530972	0.913291
SPAC1F8.08		0.125833	1.28015	0.743376	0.408609	0.546092	0.872785
SPAC1B3.02c		0.12576	3.78425	2.47716	0.14632	0.263363	1.92487
SPCC18B5.09c		0.125685	3.13864	1.80969	0.208003	0.339612	1.55804
SPBC1703.05		0.125332	3.15232	1.64021	0.228956	0.364749	1.45503
SPNCRNA.1336		0.12529	0.969436	0.688688	0.425812	0.563236	0.828189
SPAC144.04c		0.125	6.60881	1.50795	0.247332	0.38557	1.37494
SPAC4G9.07		0.124718	0.85403	0.440456	0.521779	0.649865	0.621788
SPAC1071.02		0.124555	4.61371	2.37841	0.153784	0.272593	1.87518
SPCC1840.01c		0.124134	2.26827	1.36956	0.26879	0.406329	1.29928
SPAC19G12.11		0.123275	3.06609	0.85984	0.375435	0.515089	0.957107
SPCC18B5.10c		0.123269	2.87411	0.887094	0.368273	0.508083	0.976864
SPBC18H10.02		0.123241	6.68628	2.69214	0.131611	0.242819	2.04205
SPCC2H8.04		0.123202	1.92522	0.579938	0.463767	0.596718	0.744879
SPCC895.08c		0.122713	3.36952	1.88362	0.199664	0.329712	1.60072
SPBC428.14		0.122707	4.2132	2.09447	0.178182	0.304533	1.71533
SPAC12G12.10		0.122663	3.85739	2.71998	0.129847	0.240499	2.0559
SPBC56F2.01		0.121846	2.9857	2.04083	0.183346	0.310205	1.68871
SPBC16H5.14c		0.121582	2.00783	1.26929	0.285984	0.424699	1.23549
SPCC63.10c		0.121569	3.37911	1.26922	0.285997	0.424699	1.23549
SPAC1142.03c		0.121389	4.49007	1.63282	0.229932	0.365749	1.45107
SPBP16F5.05c		0.120743	2.52297	1.68493	0.223161	0.357552	1.48378
SPAC57A10.14		0.120729	1.80288	0.553687	0.47379	0.605218	0.724473
SPAC1250.05		0.120718	3.65361	1.33648	0.2743	0.41188	1.2797
SPCC736.13		0.120559	3.48472	1.41296	0.261793	0.399571	1.32348
SPCC417.02		0.120525	2.7345	0.67084	0.431682	0.568137	0.815688
SPCC1739.08c		0.120298	5.08194	0.1937	0.672365	0.772595	0.372216
SPAC644.15		0.120287	5.94483	1.75161	0.214882	0.34854	1.5206
SPBC713.06		0.120033	1.79549	0.86595	0.373811	0.513867	0.960532
SPNCRNA.1328		0.119959	1.37907	0.928838	0.357698	0.496756	1.00939
SPCC5E4.04		0.119957	5.90963	0.848392	0.378507	0.517828	0.949455
SPBC1105.09		0.119206	3.01965	1.05373	0.328632	0.46846	1.094
SPCC1183.04c		0.11899	3.49492	2.02819	0.184592	0.311684	1.68184
SPBC2G5.07c		0.118898	4.19954	2.60112	0.137596	0.251322	1.99239
SPNCRNA.1215		0.118814	2.12729	0.973755	0.346821	0.485564	1.04227
SPCC18.16c		0.118613	1.40949	0.784462	0.3964	0.534428	0.903932
SPBC1711.08		0.11838	5.57036	1.34121	0.273502	0.411382	1.28145
SPAC4G9.17c		0.11829	3.45952	1.43624	0.258144	0.396658	1.33403
SPAC17G8.04c		0.11783	3.46154	1.39018	0.265434	0.403142	1.31064
SPAC23A1.06c		0.117414	3.92311	1.46237	0.254129	0.391922	1.35136
SPAC3G6.10c		0.117293	2.02882	0.943268	0.354148	0.492886	1.02067
SPBC1A4.04		0.117152	4.82551	2.15774	0.172333	0.296709	1.75288
SPBC651.01c		0.116979	6.51663	0.977162	0.346016	0.485022	1.04388
SPBC651.06		0.116801	2.54243	1.37927	0.267202	0.40451	1.30575
SPBC337.13c		0.116743	2.79967	1.42908	0.259258	0.397788	1.32993
SPCC162.09c		0.116682	7.08585	1.73633	0.216742	0.351015	1.51039
SPBC651.04		0.116662	1.97275	0.680831	0.42838	0.566098	0.820877
SPAP8A3.13c		0.11659	0.437105	0.342167	0.571431	0.69201	0.531136
SPAC3G9.14		0.116585	6.13935	1.40271	0.263422	0.400665	1.31953
SPAC1002.19		0.116275	5.75314	1.00565	0.339394	0.478355	1.06385
SPAC6F6.17		0.11599	5.60602	0.658678	0.435757	0.572068	0.805742
SPAC4G8.02c		0.115989	2.03384	0.368868	0.557044	0.678695	0.559164
SPAC9E9.15		0.115753	2.4099	1.38823	0.265749	0.403473	1.30945
SPAC1093.02		0.11556	3.73972	0.972144	0.347202	0.485875	1.04134
SPAC25A8.02		0.115127	3.54359	1.16701	0.305165	0.445602	1.16617
SPAC2C4.08		0.114858	1.26388	0.684383	0.427216	0.564866	0.824018
SPBC530.01		0.114707	4.92522	2.06537	0.18096	0.307542	1.70115
SPAC328.08c		0.11464	2.21574	1.20291	0.298229	0.438677	1.18877
SPAC6F6.04c		0.114387	2.44198	1.10663	0.31736	0.457997	1.12659
SPBC16C6.06		0.114345	3.96437	1.47522	0.252188	0.390556	1.3564
SPBC17D1.07c		0.114322	2.80154	0.817525	0.386987	0.527061	0.923958
SPAC17H9.10c		0.114266	5.88137	1.05954	0.327366	0.467936	1.09562
SPNCRNA.847		0.114204	0.73307	0.240659	0.634225	0.742696	0.429156
SPAC16.03c		0.113977	3.0139	1.30285	0.280062	0.418103	1.25807
SPBC16D10.11c		0.113827	5.4171	0.688984	0.425716	0.563236	0.828189
SPAC24B11.13		0.113778	5.61876	1.84999	0.203401	0.334172	1.58134
SPCC417.09c		0.113332	3.68304	0.927462	0.358039	0.496901	1.00897
SPBC543.10		0.113139	2.30582	1.18851	0.300985	0.442091	1.17758
SPBC23E6.05		0.113124	4.85487	1.4523	0.255666	0.393571	1.3453
SPAC8F11.09c		0.112957	3.33742	0.699162	0.422428	0.560091	0.836267
SPAC17G6.17		0.112902	2.82364	1.75817	0.214091	0.347659	1.52425
SPBC25B2.10		0.112462	3.8083	1.54885	0.241441	0.378892	1.40014
SPAC1F7.10		0.112246	1.88133	0.852429	0.37742	0.517305	0.950913
SPCC794.03		0.112101	2.41444	0.53845	0.479782	0.609475	0.714361
SPBC4B4.02c		0.112019	3.74839	1.93672	0.193945	0.32323	1.62937
SPCC737.03c		0.111498	4.96168	1.12351	0.313882	0.454382	1.13802
SPCC1919.06c		0.111465	2.14947	0.546701	0.476521	0.606993	0.720247
SPBC409.19c		0.111396	3.51766	1.46969	0.25302	0.390933	1.35501
SPBPJ4664.01		0.111096	3.23842	1.81402	0.207501	0.339188	1.55984
SPAC19B12.04		0.111032	4.46723	0.51793	0.488824	0.618266	0.693702
SPBC19G7.13		0.111019	3.1087	1.81128	0.207819	0.339524	1.55841
SPAC1782.02c		0.110501	2.08035	0.820239	0.386229	0.526631	0.925137
SPBC16D10.05		0.110223	6.17318	0.542594	0.478363	0.608601	0.716431
SPAC24H6.11c		0.110221	2.30508	1.02323	0.335401	0.474358	1.07595
SPBP8B7.06		0.10974	6.21663	1.09727	0.319313	0.459306	1.12247
SPAC23A1.03		0.109679	3.3279	0.53023	0.483069	0.612548	0.707104
SPBC887.17		0.109431	5.44729	1.67176	0.224847	0.359763	1.47488
SPBC17G9.02c		0.109272	3.23068	1.25923	0.287795	0.426601	1.22904
SPBC14F5.07		0.108933	5.84704	1.42544	0.259828	0.398035	1.32903
SPAC4H3.05		0.108317	2.33161	0.95405	0.351531	0.490299	1.02827
SPBC428.02c		0.108086	8.07709	1.50784	0.247348	0.38557	1.37494
SPAC19E9.01c		0.107826	4.40096	1.56224	0.239554	0.376916	1.40768
SPAC3H5.11		0.107738	3.74285	1.10556	0.317584	0.458162	1.12607
SPBC1709.06		0.107521	3.7235	0.979074	0.345565	0.484553	1.04527
SPNCRNA.1175		0.107323	2.15126	1.07642	0.323728	0.463366	1.10978
SPAC732.01		0.1072	4.39403	1.35527	0.271151	0.408759	1.29068
SPBC14C8.13		0.107133	2.1071	0.684084	0.427314	0.564866	0.824018
SPCC584.13		0.107042	3.29743	1.36356	0.269777	0.407527	1.29503
SPCC285.17		0.106605	4.78904	1.26172	0.287345	0.426098	1.23074
SPCC576.05		0.106387	5.73403	1.06589	0.325991	0.46613	1.1012
SPAC5D6.05		0.106071	3.05977	1.50065	0.248404	0.386641	1.37093
SPNCRNA.1599		0.105921	2.05389	0.562854	0.470248	0.602574	0.73079
SPAC13G7.10		0.105917	3.52408	1.34347	0.273122	0.411249	1.28192
SPAC2C4.11c		0.105669	3.31326	0.549872	0.475278	0.606158	0.722234
SPAC17G8.03c		0.10547	3.26783	0.835052	0.382136	0.521557	0.939102
SPAC869.11		0.104781	4.79254	1.89207	0.198739	0.32883	1.60458
SPNCRNA.1042		0.104375	0.658431	0.166779	0.691523	0.78543	0.348445
SPAC30D11.05		0.103749	0.568854	0.412366	0.53509	0.66193	0.59525
SPNCRNA.1096		0.103553	2.37047	0.60968	0.452841	0.586974	0.768631
SPBC577.14c		0.103347	3.2098	1.11237	0.316171	0.45691	1.13002
SPAPB18E9.04c		0.103151	3.57224	0.946632	0.353328	0.491989	1.0233
SPCC70.10		0.103018	2.49837	1.10228	0.318266	0.458674	1.12446
SPBC1652.01		0.102816	4.76389	0.571663	0.466887	0.599814	0.737413
SPAC22E12.11c		0.102791	5.55776	0.769865	0.400671	0.53777	0.89494
SPCC63.03		0.102636	2.80899	0.677447	0.429494	0.566678	0.819399
SPBC13E7.04		0.10263	3.64139	0.771434	0.400209	0.537615	0.895354
SPCC1183.01		0.102394	4.48156	1.64896	0.227807	0.36347	1.46009
SPBC13G1.09		0.10216	4.06213	1.17357	0.30388	0.444654	1.16925
SPBC1347.13c		0.102002	1.40555	0.623065	0.448065	0.582154	0.780527
SPBC19G7.04		0.101977	1.06906	0.386618	0.547876	0.671812	0.573871
SPCC4E9.01c		0.101867	2.40449	0.198966	0.666815	0.768318	0.380224
SPCC970.02		0.101758	3.45442	0.559689	0.471466	0.603298	0.729057
SPAC12G12.03		0.101686	5.98349	1.75174	0.214866	0.34854	1.5206
SPAC2F7.15		0.101601	3.48642	0.961277	0.349792	0.488523	1.0335
SPBC3B8.10c		0.101098	4.21107	1.04958	0.329541	0.469288	1.09145
SPBC16G5.08		0.101064	4.01067	1.86999	0.201167	0.331514	1.59286
SPCC364.01		0.100211	1.79484	0.296039	0.598195	0.714737	0.484515
SPCC1223.05c		0.100057	5.06786	0.593298	0.458804	0.591964	0.756418
SPBC17D11.06		0.0996989	3.5723	1.69867	0.221421	0.355838	1.49071
SPCC1906.04		0.0996151	0.914952	0.507932	0.522605	0.650216	0.621009
SPAP32A8.02		0.0996098	3.07602	0.780977	0.397414	0.535107	0.9021
SPBC32F12.02		0.0991645	2.64413	0.836803	0.381657	0.521242	0.939974
SPCC1235.14		0.0990074	8.2953	0.600773	0.456066	0.589156	0.763279
SPBC19C2.03		0.0988348	3.09497	1.20559	0.297722	0.438237	1.19022
SPBC16E9.13		0.098356	6.70115	1.6099	0.232999	0.369127	1.43781
SPBC12C2.02c		0.0980176	6.26013	0.723493	0.414732	0.552582	0.85574
SPAC9E9.09c		0.0974791	8.44735	1.27771	0.284482	0.423198	1.2406
SPAC589.05c		0.0973007	1.90249	0.782373	0.397007	0.534732	0.903113
SPCC736.03c		0.0972879	3.53544	1.01127	0.33811	0.477284	1.06708
SPBP8B7.07c		0.0972812	3.34578	1.16948	0.30468	0.445514	1.16646
SPBC19C2.08		0.0972508	1.93812	0.695967	0.423456	0.561179	0.833467
SPBC106.10		0.0970984	5.51461	0.848268	0.378541	0.517828	0.949455
SPBC19F8.08		0.097023	7.59518	1.16841	0.304889	0.445536	1.16639
SPAC29B12.08		0.0969609	6.13421	0.801149	0.391605	0.530175	0.915459
SPBC18H10.03		0.0967363	5.84486	1.38321	0.266561	0.404268	1.30661
SPBC1711.09c		0.0965761	2.95643	0.671873	0.431338	0.568041	0.815932
SPAC977.09c		0.0965381	3.87565	0.757673	0.404294	0.541939	0.883797
SPBP23A10.06		0.0964962	3.97524	1.10928	0.31681	0.457518	1.1281
SPAC19B12.06c		0.0963416	3.40176	0.953003	0.351784	0.490489	1.02771
SPBP4H10.21c		0.0962456	2.53552	1.02972	0.333943	0.472832	1.0806
SPAC1039.04		0.0960856	3.68744	0.892733	0.366816	0.506573	0.981157
SPAC4F8.11		0.0960157	4.31487	0.982181	0.344835	0.483852	1.04736
SPAC328.01c		0.0957746	6.1322	1.38445	0.266361	0.404111	1.30718
SPBC13G1.13		0.095338	4.10259	1.13715	0.31111	0.452175	1.14505
SPAC23A1.07		0.0949123	2.02053	0.655804	0.436729	0.572807	0.803879
SPBC428.06c		0.0947076	2.24718	0.467281	0.509636	0.638639	0.646926
SPBC18H10.08c		0.0945004	0.791602	0.31563	0.58651	0.70539	0.503507
SPAC959.04c		0.0944883	2.14638	0.442849	0.520674	0.649163	0.623347
SPAC17G6.16c		0.0943082	5.93451	1.15629	0.307281	0.448069	1.15821
SPBC30D10.11		0.0938744	1.84086	0.401893	0.54022	0.666118	0.58615
SPAC22A12.06c		0.0937022	4.62067	0.806376	0.390122	0.529151	0.918249
SPAPB1A11.04c		0.0936286	4.78217	0.779084	0.397965	0.535507	0.901023
SPAC23A1.20		0.0935868	1.57076	0.438792	0.522551	0.650216	0.621009
SPAC1786.01c		0.0935309	5.94324	1.09818	0.319123	0.459306	1.12247
SPAC12B10.16c		0.0932801	3.80872	1.32412	0.276398	0.414252	1.27142
SPBC1652.02		0.0932373	2.25828	0.675645	0.430089	0.567051	0.818449
SPAC26F1.08c		0.0929766	4.1377	0.891819	0.367052	0.506732	0.980705
SPBC19C7.09c		0.0928046	4.74831	0.94043	0.354842	0.49328	1.01952
SPAC167.01		0.0927083	2.52543	1.10693	0.317298	0.457997	1.12659
SPCC1235.16		0.0927068	1.66075	0.307661	0.591203	0.709298	0.495537
SPCC285.07c		0.0920565	2.00533	0.305834	0.59229	0.710106	0.493893
SPAC4A8.03c		0.0915064	3.49971	1.08342	0.322236	0.462176	1.11349
SPAC1687.20c		0.0915022	2.90865	0.823932	0.385202	0.525401	0.928509
SPBC9B6.05c		0.0915016	3.38513	0.564763	0.469516	0.602535	0.730882
SPAC24H6.07		0.0914507	7.16343	0.903617	0.364031	0.503862	0.988898
SPAC15E1.08		0.0910761	2.26899	0.675364	0.430181	0.567051	0.818449
SPBC119.05c		0.0909895	4.49771	0.663944	0.433985	0.570632	0.809367
SPBC15C4.06c		0.0909378	3.15727	0.95036	0.352423	0.491218	1.02557
SPAC1805.01c		0.0906665	4.95767	0.935389	0.35608	0.494837	1.01498
SPAC13F5.01c		0.0905053	4.04296	1.13636	0.311269	0.452175	1.14505
SPAPB1E7.08c		0.0904436	3.95691	0.858819	0.375707	0.51519	0.956823
SPAC5D6.12		0.0903442	4.62234	1.21273	0.296372	0.436709	1.19526
SPCC320.08		0.0897432	2.92498	0.476685	0.505501	0.635051	0.655056
SPBC725.04		0.0897147	4.13251	1.2488	0.289687	0.428377	1.22305
SPAC8E11.07c		0.0894692	2.1761	0.48822	0.500513	0.630328	0.665825
SPBC1105.05		0.0892266	5.65614	0.986934	0.343723	0.482452	1.05154
SPBC15D4.14		0.0891795	2.36105	0.9155	0.361026	0.500506	0.998541
SPAC29E6.01		0.0889885	3.48921	0.776647	0.398678	0.535951	0.899827
SPAC9.11		0.0889221	2.20191	0.626839	0.446733	0.58103	0.783316
SPCC285.05		0.0888247	2.13717	0.793702	0.393734	0.531437	0.912028
SPAC23A1.04c		0.088749	4.67257	0.727697	0.413425	0.55119	0.859379
SPBC359.04c		0.0886621	2.57336	0.657081	0.436297	0.572597	0.804407
SPAC6G9.07c		0.0883163	2.9472	0.718494	0.416295	0.553786	0.8526
SPAC1002.17c		0.0881642	4.67594	0.417834	0.532449	0.659593	0.600352
SPBC21D10.05c		0.0881473	5.20067	1.23585	0.292063	0.430964	1.21436
SPBC342.04		0.0881195	4.14682	0.742932	0.408744	0.546092	0.872785
SPBC15C4.04c		0.0880856	4.97368	0.988383	0.343385	0.482415	1.05165
SPAC22G7.02		0.0880735	3.96712	1.11843	0.314922	0.45546	1.1346
SPAC22F3.08c		0.0880403	3.07949	0.783575	0.396658	0.534432	0.903921
SPCC24B10.02c		0.0877868	3.27769	1.00408	0.339752	0.478478	1.06348
SPAC25B8.12c		0.087654	7.75053	0.810871	0.388853	0.528151	0.920977
SPBC18H10.20c		0.0872438	5.22483	1.06699	0.325753	0.465948	1.10176
SPAC4F8.10c		0.0869684	2.38594	0.337795	0.573859	0.69475	0.525434
SPAC24B11.09		0.0866762	5.4648	0.745405	0.407992	0.545678	0.873879
SPCC550.07		0.0866089	3.37543	0.443453	0.520396	0.649104	0.623478
SPCC1020.05		0.0863901	3.49298	1.07664	0.32368	0.463366	1.10978
SPCC622.16c		0.086344	4.103	0.756244	0.404722	0.542328	0.882763
SPBC28F2.09		0.0859688	4.16866	0.447854	0.518377	0.647355	0.627372
SPAC6B12.07c		0.0856441	5.54629	0.608289	0.453342	0.587261	0.767925
SPAC25A8.03c		0.085575	3.18556	0.794245	0.393578	0.531437	0.912028
SPCC1259.02c		0.0849427	6.37788	1.16714	0.305139	0.445602	1.16617
SPAC27E2.03c		0.0842252	6.67092	1.11709	0.315197	0.455658	1.13398
SPAPB17E12.02		0.0841713	1.5267	0.47478	0.506334	0.635716	0.653545
SPCC330.02		0.0841575	2.57154	0.802713	0.39116	0.529744	0.916634
SPAC869.10c		0.0838471	1.06572	0.22001	0.649004	0.753376	0.408558
SPAC959.02		0.0837814	4.06191	0.658985	0.435654	0.572068	0.805742
SPAC1527.02		0.0836149	1.98608	0.39744	0.54243	0.668255	0.58153
SPAC14C4.13		0.083521	3.37151	0.44268	0.520752	0.649163	0.623347
SPBC25H2.14		0.0834572	2.37952	0.570194	0.467444	0.600347	0.736132
SPBC1703.10		0.083395	4.56965	0.555376	0.473134	0.60488	0.725279
SPAC630.08c		0.0829826	6.47498	0.56612	0.468997	0.602156	0.73179
SPCC663.03		0.0825582	6.32932	0.817867	0.386891	0.527061	0.923958
SPAC30D11.11		0.0823915	5.40975	1.24035	0.291234	0.429892	1.21795
SPBP4H10.05c		0.0823889	5.48229	0.858644	0.375754	0.51519	0.956823
SPAC18B11.08c		0.0823809	1.74456	0.286044	0.604354	0.719281	0.475373
SPBC428.17c		0.0818178	4.303	0.558323	0.471993	0.603789	0.727884
SPBC146.07		0.0818077	3.57082	1.03576	0.332596	0.472198	1.08254
SPBC25H2.09		0.0817528	2.14593	0.480094	0.504017	0.633755	0.658002
SPBC16C6.10		0.0815987	2.49228	0.645122	0.440375	0.57597	0.795935
SPAC17G8.08c		0.0814849	3.86035	1.00672	0.339149	0.478269	1.0641
SPAC19B12.07c		0.0812389	2.75035	0.49084	0.499392	0.629258	0.668277
SPCC550.15c		0.0812012	4.75917	0.666346	0.43318	0.569753	0.811592
SPBC1289.09		0.0810827	3.51454	0.55481	0.473354	0.604977	0.725048
SPAC1D4.11c		0.0810374	5.99604	0.563667	0.469936	0.602565	0.730812
SPBC1348.10c		0.0805473	3.87231	0.404663	0.538854	0.664833	0.588936
SPAC20G8.07c		0.0804139	3.36156	0.59726	0.45735	0.59045	0.760112
SPNCRNA.1119		0.0801905	0.750552	0.249172	0.628364	0.738051	0.438208
SPAC139.03		0.0801364	3.781	0.770864	0.400376	0.537615	0.895354
SPAC6F6.06c		0.0801069	5.57985	0.559726	0.471451	0.603298	0.729057
SPAC8E11.04c		0.0799044	2.20934	0.463089	0.511499	0.640097	0.643637
SPBC3E7.16c		0.079662	8.08334	1.20385	0.298052	0.438569	1.18912
SPAC6F12.06		0.0796597	2.78789	0.584804	0.461949	0.594986	0.749072
SPAC1039.03		0.0795505	3.52913	0.603114	0.455215	0.588942	0.763802
SPAC13A11.04c		0.0795493	3.85716	0.383351	0.549541	0.67346	0.570336
SPAC3A11.09		0.0791285	4.63251	0.702455	0.421373	0.559125	0.838758
SPBC4B4.05		0.0791243	2.45458	0.353478	0.565245	0.686696	0.542256
SPBC29A3.17		0.0790693	2.85028	0.814475	0.38784	0.527458	0.922873
SPAC24C9.14		0.0783114	2.8099	0.538102	0.47992	0.609475	0.714361
SPAC1782.10c		0.0776153	4.95049	0.371958	0.555426	0.677891	0.560875
SPAC15E1.06		0.0775168	2.67339	0.777978	0.398289	0.535599	0.900775
SPBC32F12.09		0.0773708	3.7873	0.689181	0.425652	0.563236	0.828189
SPCC1442.06		0.0773585	4.29461	0.549109	0.475577	0.606158	0.722234
SPAC17C9.05c		0.0772627	2.74697	0.46602	0.510195	0.639037	0.64603
SPAC4F10.10c		0.0762115	5.71684	0.888503	0.367908	0.507747	0.977819
SPBC1861.09		0.0761633	5.13379	0.53964	0.479309	0.609252	0.71489
SPBC3D6.08c		0.0761063	3.5202	0.861507	0.374991	0.514934	0.957541
SPAC926.07c		0.0757516	2.46287	0.342395	0.571305	0.69201	0.531136
SPCC965.03		0.0755084	4.35433	0.964661	0.348983	0.488204	1.03444
SPNCRNA.708		0.0754552	1.14781	0.333077	0.576504	0.697149	0.520462
SPAC57A7.09		0.0750646	2.73007	0.636594	0.443322	0.578384	0.789901
SPAC110.01		0.0749974	6.67816	0.381659	0.550407	0.673541	0.570163
SPCC1281.03c		0.0748899	3.86781	0.628213	0.44625	0.580581	0.784431
SPBC947.10		0.0748005	4.58399	0.921893	0.359425	0.498661	1.00387
SPAC13C5.07		0.0747054	2.18808	0.437042	0.523363	0.65068	0.619979
SPAC7D4.06c		0.0745979	2.75371	0.318259	0.584978	0.704557	0.505212
SPCC1620.12c		0.0742782	1.86921	0.278072	0.609368	0.723485	0.466966
SPAC105.02c		0.0740338	4.51455	0.962657	0.349462	0.488523	1.0335
SPCC584.03c		0.0734853	3.46292	0.639371	0.442359	0.577665	0.791694
SPAC6G9.16c		0.0733849	2.07247	0.188243	0.673515	0.773492	0.370541
SPAC664.07c		0.0732098	2.4216	0.545673	0.476925	0.607324	0.719461
SPBC1683.08		0.0725265	3.57728	0.438406	0.522729	0.650216	0.621009
SPCC548.03c		0.0724239	2.42614	0.222249	0.647361	0.752925	0.409422
SPAC5H10.08c		0.072399	3.7641	0.850529	0.377931	0.51746	0.95048
SPCC613.01		0.0723269	4.44705	0.517326	0.488311	0.618076	0.694145
SPCC1442.02		0.0722213	2.71983	0.297776	0.597139	0.713881	0.486244
SPAC31F12.01		0.0720404	6.20144	0.382072	0.550195	0.673541	0.570163
SPAC1B3.15c		0.0719657	4.22413	0.516225	0.488763	0.618266	0.693702
SPAC688.10		0.0719294	4.59678	0.293669	0.599643	0.71606	0.481847
SPCC1672.09		0.0719079	3.99019	0.549833	0.475293	0.606158	0.722234
SPAC27E2.09		0.0709752	6.59861	0.351813	0.566147	0.687196	0.541207
SPAC22F8.04		0.0709649	5.16587	0.716445	0.416938	0.554466	0.85083
SPBC19C7.10		0.0709016	4.91788	0.382002	0.550231	0.673541	0.570163
SPAC31A2.16		0.0708387	5.25107	0.799157	0.392173	0.530602	0.914299
SPBC337.16		0.0708324	1.57535	0.269953	0.614571	0.726861	0.460248
SPAC664.08c		0.0706065	3.49776	0.371491	0.55567	0.677891	0.560875
SPAC3G9.04		0.0705977	1.68316	0.202859	0.661948	0.764647	0.387135
SPBC32H8.13c		0.0705862	6.02518	0.176404	0.684036	0.780243	0.358005
SPBC3H7.13		0.0704022	3.53049	0.792561	0.394062	0.531616	0.911543
SPAC607.10		0.0697143	4.09602	0.29825	0.596851	0.713749	0.486511
SPBC1271.01c		0.0695182	2.01025	0.467078	0.509726	0.638639	0.646926
SPCC1183.11		0.0687707	6.94355	0.317028	0.585694	0.704897	0.504516
SPAC17H9.03c		0.0684763	1.34302	0.250704	0.627323	0.737199	0.439874
SPAC26F1.06		0.0684353	8.94056	0.315081	0.58683	0.705553	0.503173
SPAC15A10.07		0.0680425	2.06611	0.286752	0.603913	0.719115	0.475705
SPBC17A3.09c		0.0675153	1.95763	0.325694	0.580694	0.699999	0.514575
SPBC27B12.08		0.0673078	6.02912	0.615318	0.450819	0.584714	0.774197
SPBC19F8.07		0.0668964	4.34958	0.715349	0.417283	0.554573	0.850551
SPCC1840.03		0.0667015	7.17268	0.818181	0.386803	0.527061	0.923958
SPAC25B8.07c		0.0665191	1.80568	0.17684	0.68292	0.77975	0.358917
SPCC320.13c		0.0664815	1.32949	0.201557	0.662957	0.765343	0.385823
SPBC582.03		0.0664235	6.74077	0.812226	0.388472	0.527975	0.92146
SPAC13F5.06c		0.0664177	3.9289	0.797345	0.39269	0.530793	0.913778
SPAC20H4.10		0.0664084	4.98242	0.65488	0.437043	0.573039	0.803294
SPAC343.19		0.0663958	4.27719	0.705982	0.420248	0.557984	0.841704
SPBC530.06c		0.0660634	4.95953	0.540967	0.478783	0.608767	0.716037
SPAC22E12.14c		0.0654359	5.35973	0.314092	0.587409	0.705664	0.502947
SPAC1486.10		0.0650942	5.09199	0.617312	0.450107	0.584152	0.775585
SPAC16E8.16		0.0650769	4.69587	0.358404	0.562594	0.684068	0.547787
SPBC31A8.02		0.0650741	0.59181	0.158997	0.698391	0.791033	0.33819
SPAC343.14c		0.0650665	4.02672	0.345381	0.569659	0.690661	0.533951
SPCP31B10.04		0.0648459	3.91626	0.797562	0.392628	0.530793	0.913778
SPBC83.11		0.0646865	4.90845	0.532322	0.482229	0.611667	0.709181
SPCC126.06		0.0643066	3.05297	0.379456	0.551539	0.674335	0.568463
SPBC428.08c		0.0642041	3.76963	0.271229	0.613747	0.726308	0.461346
SPAC6F12.12		0.0641887	4.89002	0.695103	0.423735	0.561371	0.832973
SPBC1604.15		0.0636285	3.69704	0.610789	0.452442	0.586638	0.769457
SPCC364.03		0.0634021	6.04017	0.467985	0.509324	0.638639	0.646926
SPAC5D6.02c		0.0633882	2.44204	0.37852	0.552021	0.674728	0.567622
SPAC30.03c		0.063317	2.26253	0.178787	0.681289	0.779131	0.360061
SPBC11B10.08		0.0631722	2.41737	0.326165	0.580425	0.699952	0.514671
SPAC11D3.07c		0.0630908	4.25038	0.248812	0.628609	0.738062	0.438185
SPBC405.05		0.0630181	1.8803	0.285978	0.604395	0.719281	0.475373
SPAC4F10.02		0.062914	3.65904	0.432607	0.525435	0.652677	0.615559
SPBP23A10.03c		0.0626721	1.41966	0.125478	0.73046	0.81635	0.29274
SPBC3D6.02		0.0622583	9.41854	0.589416	0.460237	0.593266	0.753249
SPAC1006.06		0.0621386	6.42758	0.316664	0.585906	0.704897	0.504516
SPBC577.04		0.0618522	1.82959	0.211778	0.655137	0.758599	0.398591
SPAC4H3.02c		0.0618472	2.11636	0.365447	0.558847	0.680103	0.556175
SPBC16A3.08c		0.061755	8.43667	0.553583	0.47383	0.605218	0.724473
SPCC1494.07		0.0615863	6.4521	0.234403	0.638616	0.746681	0.421436
SPCC757.08		0.0614404	3.08585	0.440893	0.521577	0.649806	0.62192
SPBC887.06c		0.0613548	0.522453	0.0914863	0.76844	0.845304	0.242457
SPAC25A8.01c		0.0611803	6.29944	0.56265	0.470326	0.602574	0.73079
SPCC576.12c		0.06118	2.61512	0.477421	0.50518	0.634837	0.655541
SPBPB2B2.01		0.0610593	1.36917	0.0942746	0.765056	0.842464	0.247313
SPCC338.15		0.0607707	5.30661	0.381254	0.550615	0.673597	0.570042
SPAC9E9.08		0.0606581	4.43382	0.638336	0.442717	0.577954	0.790974
SPAC521.04c		0.0603484	3.85062	0.543179	0.477908	0.608207	0.717365
SPAC22F3.05c		0.0598579	1.73691	0.0992517	0.759149	0.838506	0.254107
SPCC4B3.18		0.0595418	1.75609	0.236629	0.637045	0.74526	0.424185
SPAC17A2.11		0.0595278	0.972502	0.0653568	0.803358	0.869822	0.201209
SPBC56F2.11		0.0582879	6.56119	0.446358	0.519062	0.647833	0.626305
SPBC17A3.10		0.0582499	2.08571	0.317071	0.58567	0.704897	0.504516
SPBP8B7.16c		0.0580441	6.60226	0.254559	0.62472	0.734933	0.444314
SPAC22E12.02		0.0578882	1.28237	0.204751	0.660487	0.763541	0.389223
SPAC2C4.17c		0.0577576	5.18662	0.31867	0.58474	0.704557	0.505212
SPAC637.06		0.057697	4.42766	0.633369	0.444445	0.57895	0.788491
SPCP31B10.06		0.0575708	6.21625	0.231868	0.640416	0.747771	0.419332
SPAC926.06c		0.0575428	5.31127	0.549122	0.475572	0.606158	0.722234
SPAC19B12.02c		0.057122	7.02091	0.441885	0.521119	0.649428	0.622759
SPAC6G9.10c		0.0570872	6.18977	0.409098	0.536681	0.663312	0.592241
SPBC16C6.03c		0.0570593	2.58499	0.281846	0.606982	0.721747	0.470434
SPAC4F10.07c		0.0568442	4.26775	0.498994	0.495932	0.625462	0.677007
SPBC365.03c		0.056629	6.43708	0.366456	0.558314	0.679848	0.556716
SPAC11G7.06c		0.0565973	2.92434	0.156136	0.700965	0.793735	0.333271
SPBC8D2.05c		0.0562866	4.2107	0.326641	0.580153	0.699949	0.514678
SPBC1198.03c		0.0562484	1.78388	0.228148	0.64308	0.749618	0.415772
SPBC776.12c		0.0561772	3.75088	0.271906	0.61331	0.726308	0.461346
SPAC13F5.03c		0.0561173	6.65157	0.0732689	0.793746	0.863419	0.211867
SPCC569.06		0.0560544	3.80358	0.396507	0.542896	0.668436	0.581138
SPAC2F7.10		0.0560006	4.02525	0.314573	0.587128	0.705553	0.503173
SPAC3H5.04		0.0555093	3.19129	0.35708	0.563304	0.684734	0.546384
SPAC18G6.10		0.0555012	4.09437	0.518282	0.487919	0.617766	0.694869
SPAC23H4.11c		0.0553609	1.91068	0.232748	0.63979	0.747539	0.419779
SPAC22H10.10		0.0553173	2.997	0.221013	0.648267	0.753376	0.408558
SPAC1B3.07c		0.055058	2.15283	0.277358	0.609821	0.723485	0.466966
SPCC4B3.01		0.0550394	1.80381	0.128004	0.727883	0.814337	0.296302
SPCC63.13		0.0549906	3.51515	0.309551	0.590083	0.70847	0.497221
SPCP31B10.05		0.0549319	0.552245	0.0662397	0.802066	0.868646	0.203159
SPCC1919.02		0.0549029	2.04828	0.179787	0.680455	0.778908	0.360475
SPBC3D6.09		0.0548428	2.67696	0.235904	0.637556	0.74565	0.42343
SPAC20H4.06c		0.0542868	3.29801	0.2457	0.630739	0.739839	0.434718
SPBC19G7.08c		0.0540501	3.79862	0.32828	0.579219	0.699425	0.515758
SPAC1B3.18c		0.0540265	1.69994	0.217637	0.650757	0.754592	0.406231
SPCP1E11.03		0.053933	2.86346	0.36483	0.559173	0.680105	0.55617
SPCC1259.05c		0.0534544	2.73706	0.19908	0.664888	0.766729	0.383211
SPAC17A2.01		0.0531758	3.01412	0.169353	0.689294	0.783899	0.35126
SPCC663.06c		0.0530663	1.60214	0.126013	0.729912	0.815955	0.293439
SPCC70.03c		0.0529433	5.60511	0.352436	0.56581	0.686985	0.541651
SPBC1289.06c		0.0527869	4.63644	0.389006	0.546665	0.670973	0.575673
SPBC1773.02c		0.0527229	2.57267	0.287497	0.60345	0.718768	0.476403
SPAPB17E12.05		0.0525318	4.84118	0.145591	0.710698	0.800441	0.321133
SPAC31G5.01		0.0521908	3.16315	0.199087	0.664883	0.766729	0.383211
SPBC16H5.13		0.0516747	4.22433	0.249084	0.628424	0.738051	0.438208
SPBC13G1.08c		0.0515803	5.35355	0.221651	0.647799	0.753226	0.408845
SPBC16D10.06		0.051497	6.00928	0.480773	0.503723	0.633607	0.658341
SPCC613.03		0.051492	2.85721	0.17665	0.68308	0.77975	0.358917
SPAC6F6.05		0.051415	2.17986	0.111755	0.745001	0.827757	0.272721
SPBC30D10.14		0.0512756	2.32601	0.0596542	0.812444	0.877476	0.188568
SPBC1683.13c		0.0512654	3.44093	0.240451	0.63437	0.742696	0.429156
SPAC1327.01c		0.0512572	5.68649	0.404648	0.538861	0.664833	0.588936
SPAC31G5.13		0.0511635	5.2213	0.284898	0.605069	0.71988	0.474172
SPAC13G6.12c		0.0510679	3.26508	0.141831	0.714267	0.803312	0.315967
SPAC31A2.12		0.0509838	4.885	0.244193	0.631776	0.740539	0.433352
SPAPB1E7.09		0.0509561	5.92195	0.395054	0.543622	0.669134	0.579632
SPAC19G12.01c		0.0508679	3.60852	0.277569	0.609688	0.723485	0.466966
SPBC713.05		0.0507706	1.87944	0.123576	0.73242	0.817671	0.290408
SPAC9E9.02		0.0507099	1.39845	0.162505	0.784203	0.857703	0.221451
SPBC215.01		0.0505466	5.28519	0.421812	0.530542	0.657854	0.604161
SPBC582.04c		0.0504294	4.38772	0.259706	0.621284	0.732738	0.44863
SPAC3G9.15c		0.0502931	2.99554	0.269412	0.614921	0.727071	0.459831
SPCC338.05c		0.0502482	3.08384	0.140285	0.71575	0.803975	0.314777
SPBC23G7.15c		0.0502088	3.7342	0.16105	0.69656	0.789385	0.3412
SPCC613.02		0.0501843	4.1047	0.369262	0.556838	0.678641	0.55928
SPBP18G5.02		0.0498863	2.72047	0.291846	0.600762	0.716378	0.481207
SPBC685.02		0.0498816	2.02671	0.122225	0.733821	0.818583	0.288799
SPNCRNA.111		0.0498599	3.86933	0.162983	0.694849	0.788084	0.343579
SPCC4F11.02		0.049783	4.57058	0.298244	0.596855	0.713749	0.486511
SPAC23H3.06		0.0497032	4.1687	0.393251	0.544525	0.669854	0.578081
SPCC126.10		0.0496105	2.40353	0.201305	0.663152	0.765358	0.385793
SPAC1610.04		0.0492843	3.49417	0.374551	0.554076	0.676649	0.563521
SPAC4D7.13		0.0491602	5.55248	0.326053	0.580489	0.699952	0.514671
SPAC13F5.05		0.0488088	2.95664	0.176469	0.683232	0.77975	0.358917
SPBC685.08		0.048206	0.980788	0.113762	0.742813	0.825763	0.2762
SPCC1442.04c		0.04783	4.82045	0.117742	0.73854	0.821616	0.283463
SPAPB17E12.12c		0.047631	1.55913	0.164466	0.709893	0.799963	0.321995
SPBC359.06		0.0475306	1.70733	0.129936	0.725932	0.813009	0.298657
SPAC17A5.06		0.0474605	4.70158	0.3294	0.578583	0.699014	0.516607
SPAPB24D3.01		0.047091	4.81149	0.160014	0.697483	0.790217	0.339679
SPCC594.01		0.0464992	6.49678	0.327058	0.579915	0.699918	0.514743
SPBP23A10.10		0.0464814	4.71095	0.262096	0.619703	0.73149	0.45109
SPAC1834.07		0.0461415	3.70049	0.222677	0.647048	0.752769	0.409721
SPAC1A6.04c		0.0458157	9.42474	0.217619	0.650771	0.754592	0.406231
SPCC1235.15		0.0458075	3.98925	0.3808	0.550848	0.673686	0.569852
SPAC139.06		0.0456919	3.47683	0.298938	0.596434	0.713749	0.486511
SPAC16E8.03		0.0455053	0.857486	0.0672346	0.800621	0.867529	0.205017
SPAC1296.01c		0.0453093	4.95257	0.301949	0.594617	0.712194	0.489657
SPBC20F10.06		0.0452223	1.73141	0.178663	0.681392	0.779131	0.360061
SPBC4C3.03		0.0451697	5.32957	0.20264	0.662117	0.764647	0.387135
SPCC4B3.12		0.0451599	4.46148	0.354919	0.564467	0.68595	0.543825
SPCC1902.02		0.0450526	5.33043	0.151614	0.70509	0.797331	0.326749
SPAC24C9.07c		0.0448857	4.95399	0.10622	0.751149	0.832386	0.264675
SPAPB21F2.02		0.0448349	6.3939	0.239433	0.63508	0.743167	0.428241
SPCC285.10c		0.04478	3.2807	0.224229	0.645917	0.751869	0.411446
SPAC458.05		0.0447626	4.25789	0.31662	0.585932	0.704897	0.504516
SPBC725.03		0.0446485	3.51163	0.199639	0.664451	0.766646	0.383367
SPAC11E3.02c		0.0439392	5.085	0.202569	0.662172	0.764647	0.387135
SPAC688.08		0.0436367	5.22061	0.194421	0.668561	0.769276	0.378427
SPAC15A10.16		0.0433338	6.02201	0.197324	0.666266	0.767897	0.381015
SPBC1604.10		0.0432995	2.13404	0.165955	0.692242	0.785975	0.347444
SPCC297.03		0.0430253	5.80984	0.142396	0.713727	0.802991	0.316545
SPBC21B10.03c		0.0429831	7.06396	0.220718	0.648484	0.753376	0.408558
SPBC1271.02		0.0429121	6.12368	0.256171	0.623639	0.734279	0.445599
SPCC550.11		0.0427799	7.04061	0.273086	0.612551	0.726308	0.461346
SPAC17A2.02c		0.04274	5.25223	0.134317	0.721567	0.809211	0.305413
SPAC12B10.09		0.0426744	2.63324	0.118154	0.738102	0.821616	0.283463
SPAC9E9.14		0.0426468	3.54022	0.209408	0.656929	0.760055	0.395825
SPAC4G8.06c		0.0425536	4.26653	0.260651	0.620658	0.732205	0.44968
SPCC24B10.17		0.0424925	3.94454	0.176567	0.683149	0.77975	0.358917
SPBC119.13c		0.0424737	3.92795	0.306467	0.591913	0.709857	0.494401
SPAC821.12		0.0424225	4.77836	0.172461	0.686628	0.782011	0.35474
SPBC3E7.15c		0.0421345	4.20627	0.291967	0.600687	0.716378	0.481207
SPCC663.12		0.0420657	2.44763	0.146836	0.709528	0.799766	0.32235
SPBC947.09		0.0419848	3.16979	0.216642	0.651496	0.755225	0.405022
SPAC6C3.08		0.0419605	1.31547	0.106958	0.750319	0.831686	0.265888
SPAC821.10c		0.0419365	6.40188	0.206816	0.658903	0.762129	0.391892
SPBC17F3.01c		0.0417629	4.0395	0.171594	0.687369	0.782557	0.353732
SPAC1786.02		0.0416502	7.54205	0.241993	0.633298	0.742116	0.430283
SPAPB17E12.03		0.0415487	0.890719	0.0915311	0.809805	0.875448	0.191906
SPAC26H5.08c		0.0413417	5.39771	0.262158	0.619662	0.73149	0.45109
SPBC530.05		0.0410966	5.12054	0.212386	0.654678	0.758286	0.399186
SPAC3H5.07		0.0409481	6.62981	0.182681	0.678059	0.776588	0.364779
SPAC25B8.01		0.0404267	1.9008	0.0873207	0.773604	0.84854	0.236945
SPAC3G6.05		0.0403283	3.58981	0.196024	0.667292	0.768657	0.379588
SPCC16C4.06c		0.0402883	3.5206	0.139252	0.716747	0.804664	0.313541
SPAC1687.22c		0.0399134	5.74412	0.223249	0.646631	0.752492	0.410252
SPAC890.04c		0.0397612	4.32514	0.215771	0.652144	0.75556	0.404383
SPAC25B8.08		0.0397216	3.53157	0.172374	0.686702	0.782011	0.35474
SPAC1B3.10c		0.0396901	3.76158	0.0844197	0.77728	0.851239	0.232363
SPAC8F11.03		0.0396354	4.30641	0.14398	0.712221	0.801726	0.31882
SPBC19G7.09		0.039611	2.87856	0.0910015	0.769035	0.845737	0.24172
SPAC1687.18c		0.0395357	4.18611	0.271723	0.613428	0.726308	0.461346
SPAPB2B4.02		0.0388215	3.16984	0.107963	0.749193	0.831316	0.266532
SPAC16E8.11c		0.038588	3.90733	0.172491	0.686602	0.782011	0.35474
SPAC1527.01		0.0385592	6.55391	0.0323439	0.861915	0.910462	0.13533
SPBC19F8.05		0.0381791	3.27074	0.183623	0.677283	0.776123	0.365643
SPAC1782.06c		0.037933	3.82392	0.173144	0.686046	0.782011	0.35474
SPCC1620.03		0.0371226	2.54227	0.0564089	0.817018	0.88072	0.183244
SPAPB1E7.11c		0.0366926	3.15867	0.163677	0.694238	0.787603	0.34446
SPBC1778.08c		0.0366534	3.22487	0.117599	0.738692	0.821616	0.283463
SPCC1442.15c		0.0363108	1.65753	0.0730661	0.792373	0.86215	0.21399
SPAC631.01c		0.0360522	4.06429	0.104492	0.753105	0.834114	0.261684
SPBC21C3.02c		0.0358341	3.45269	0.110485	0.746397	0.828807	0.270892
SPAC1093.06c		0.0354833	6.44174	0.0264875	0.874903	0.920325	0.119784
SPAC23C4.18c		0.0354417	2.93935	0.147026	0.70935	0.799766	0.32235
SPNCRNA.810		0.0353117	0.939144	0.0488389	0.829505	0.888933	0.169854
SPCC1739.05		0.0352445	2.66177	0.125167	0.730779	0.81649	0.292492
SPAC23A1.11		0.0351081	7.66839	0.152412	0.704357	0.796718	0.32786
SPAC6C3.06c		0.0347065	5.47962	0.0961656	0.762792	0.840852	0.250076
SPAC664.15		0.0344854	3.95565	0.162414	0.695352	0.788441	0.342926
SPCC553.01c		0.0341547	3.7832	0.148164	0.708286	0.799438	0.322941
SPAC3C7.02c		0.0341414	2.33767	0.0695199	0.797344	0.865094	0.209071
SPCC16C4.12		0.033912	2.97253	0.0988111	0.759665	0.838506	0.254107
SPCC330.11		0.0338936	5.7492	0.0796841	0.783432	0.857307	0.222117
SPAC20H4.01		0.0337533	2.4894	0.0532892	0.82205	0.884361	0.177292
SPAC1071.07c		0.0332419	6.54411	0.0881966	0.772507	0.848002	0.237861
SPBC800.13		0.0332225	2.24573	0.0713912	0.794704	0.863568	0.211619
SPBC800.08		0.0328777	1.67458	0.0868033	0.774255	0.848811	0.236485
SPBP8B7.30c		0.0327218	3.61687	0.145288	0.710984	0.800547	0.320941
SPCC594.05c		0.0322285	2.94422	0.120057	0.73609	0.820025	0.286259
SPBC21D10.09c		0.0319068	5.9997	0.141697	0.714395	0.803312	0.315967
SPCC576.01c		0.0312774	2.47004	0.12028	0.735857	0.820025	0.286259
SPAC12B10.14c		0.0311681	4.90203	0.1174	0.738903	0.821634	0.283433
SPBC1198.04c		0.0311219	2.99272	0.118059	0.738203	0.821616	0.283463
SPAC3H8.05c		0.0307041	5.6	0.0992866	0.759108	0.838506	0.254107
SPBC19G7.07c		0.0304955	4.31073	0.107043	0.750224	0.831686	0.265888
SPBC1773.13		0.0303854	2.94374	0.0778436	0.785877	0.857848	0.221206
SPBP8B7.17c		0.0302468	4.56371	0.0850535	0.776471	0.850797	0.233113
SPCC1450.06c		0.0301237	1.18494	0.0452007	0.83587	0.894191	0.161345
SPBC660.14		0.0298677	3.71207	0.0681976	0.799233	0.866472	0.206775
SPAC1039.06		0.029411	3.70232	0.148346	0.708117	0.799438	0.322941
SPBC354.03		0.0293243	3.80804	0.0846653	0.776966	0.851117	0.23257
SPAC6F12.13c		0.0292658	4.66092	0.124697	0.731262	0.816812	0.291923
SPBC9B6.07		0.0292024	2.58633	0.0412939	0.843012	0.8984	0.15457
SPAC17D4.02		0.0287216	4.12913	0.0876101	0.773241	0.848364	0.237245
SPBC28F2.03		0.0284284	6.52082	0.0754657	0.789082	0.859682	0.218124
SPBC21.01		0.0283731	2.93612	0.0773174	0.786582	0.857848	0.221206
SPBC21C3.03		0.0281769	2.93092	0.102955	0.75486	0.835617	0.259086
SPAC1142.05		0.0280564	4.27012	0.0891062	0.771374	0.847092	0.23941
SPCC126.12		0.0277269	3.55642	0.0823533	0.779941	0.853931	0.227809
SPCC777.13		0.0277084	5.18946	0.11343	0.743174	0.825946	0.275881
SPBC17D1.01		0.0273279	6.51071	0.101139	0.756952	0.837051	0.256613
SPBP23A10.16		0.0272533	3.2942	0.050511	0.826663	0.888642	0.170326
SPAC1B1.04c		0.0270226	4.10046	0.0814898	0.781064	0.854937	0.22611
SPAC16C9.07		0.0268983	5.03106	0.0683125	0.799068	0.866472	0.206775
SPAC3H1.01c		0.0266951	4.11507	0.0714422	0.794633	0.863568	0.211619
SPBC660.15		0.026417	5.45638	0.0900825	0.770166	0.846316	0.240732
SPAC16E8.18		0.0255046	1.1901	0.0279119	0.870617	0.916887	0.125184
SPAC24H6.13		0.0253262	5.1852	0.101615	0.756402	0.836663	0.257281
SPCC4B3.10c		0.0250665	5.17419	0.105694	0.751743	0.832825	0.263915
SPAC144.05		0.0249829	5.38721	0.0439805	0.838064	0.895855	0.158663
SPCC74.09		0.0249177	2.80485	0.0291781	0.867746	0.91478	0.128503
SPCC24B10.04		0.0248275	3.20062	0.0594849	0.8122	0.877476	0.188568
SPBC17G9.10		0.0245092	7.12149	0.0763964	0.787821	0.858754	0.219683
SPAC3A11.07		0.0244249	6.52891	0.101632	0.756383	0.836663	0.257281
SPAC2F7.09c		0.0242268	1.9548	0.041445	0.842729	0.898327	0.154688
SPBC18H10.05		0.0241591	4.60319	0.0792213	0.784044	0.857703	0.221451
SPAC513.02		0.0236754	0.741164	0.0251862	0.877036	0.921568	0.117838
SPAC19A8.01c		0.0235769	4.96503	0.0398472	0.845746	0.900024	0.151965
SPCC364.05		0.0235248	3.73497	0.07877	0.784643	0.857737	0.221392
SPBC1718.06		0.0235069	5.41239	0.0761134	0.788204	0.858948	0.219357
SPAC630.04c		0.0234597	2.00989	0.0404454	0.844609	0.899646	0.152571
SPAC29A4.16		0.0233629	6.58917	0.0751652	0.789491	0.859905	0.217751
SPBC1683.12		0.023126	2.69174	0.0452594	0.835765	0.894191	0.161345
SPAC6B12.11		0.0227521	3.43188	0.0422491	0.841234	0.897793	0.155546
SPBC1604.03c		0.0226081	1.96663	0.038427	0.848481	0.901561	0.149503
SPAC630.13c		0.0223436	5.84122	0.0424409	0.84088	0.897722	0.15566
SPAC3A12.14		0.0221606	4.94149	0.0548493	0.819515	0.882312	0.180639
SPAC3H8.10		0.0221027	5.26941	0.0421738	0.841373	0.897793	0.155546
SPBC3B8.04c		0.0220689	5.62892	0.0690398	0.798028	0.865612	0.208208
SPBC27B12.06		0.0220045	4.11446	0.0878689	0.772917	0.84823	0.237473
SPAC323.03c		0.0218357	2.9873	0.0480831	0.830806	0.889907	0.168273
SPAPB2B4.01c		0.0217776	1.71807	0.0329778	0.859495	0.909048	0.137571
SPCC895.04c		0.0217085	2.98395	0.0426018	0.840583	0.897722	0.15566
SPAC1A6.03c		0.0215561	6.12071	0.0542882	0.820422	0.883062	0.179413
SPAC1486.06		0.0213962	4.5036	0.074409	0.790524	0.860807	0.216238
SPAC890.07c		0.021388	4.53349	0.0398227	0.845792	0.900024	0.151965
SPAC3F10.08c		0.0213424	2.25424	0.0145368	0.9064	0.939899	0.0894223
SPAC17C9.08		0.0206519	2.84488	0.0390604	0.847254	0.901321	0.149887
SPAC13F5.02c		0.0205424	3.36752	0.0416296	0.842385	0.898187	0.154912
SPAC1006.02		0.0205191	2.87779	0.0427874	0.840241	0.897722	0.15566
SPAC1B3.08		0.0202709	4.53123	0.0717961	0.794138	0.863498	0.211735
SPBC2F12.03c		0.0198173	5.85086	0.0698884	0.796822	0.86475	0.209645
SPBC21C3.05		0.0198059	2.63661	0.0377171	0.849867	0.902419	0.14813
SPBC336.01		0.0194211	4.16493	0.0489346	0.829341	0.888933	0.169854
SPAC11G7.04		0.0192489	5.70937	0.0082336	0.930015	0.956192	0.0646284
SPCC63.07		0.0188715	2.24414	0.0144409	0.906708	0.939899	0.0894223
SPBC947.04		0.0186897	5.17291	0.0144008	0.906908	0.939899	0.0894223
SPCC1919.12c		0.0184514	4.08373	0.0465759	0.833433	0.892266	0.164454
SPCC16A11.06c		0.018379	3.47476	0.0492838	0.828744	0.888894	0.169916
SPBC1861.05		0.018236	0.992998	0.0192983	0.892249	0.931727	0.102021
SPBC83.03c		0.0181932	3.27219	0.031481	0.862683	0.910586	0.135133
SPBC17G9.09		0.0181774	7.02461	0.0585256	0.813688	0.87829	0.187231
SPAC12B10.03		0.0179828	3.44124	0.0487341	0.829684	0.888933	0.169854
SPBC365.14c		0.0179263	5.36236	0.0376467	0.850006	0.902419	0.14813
SPBC4C3.10c		0.0172432	4.268	0.0334298	0.858547	0.908503	0.138437
SPBC1D7.01		0.0171098	1.77514	0.0180023	0.895905	0.934383	0.0979134
SPAC13G6.11c		0.0170647	3.19429	0.0214434	0.886462	0.927298	0.108895
SPCC4G3.07c		0.0170466	3.98245	0.0360339	0.853211	0.904984	0.144036
SPBC651.10		0.0170446	3.0448	0.0283593	0.869595	0.91604	0.126517
SPBC216.01c		0.0168914	5.01068	0.0253532	0.876633	0.921375	0.11814
SPBC1271.12		0.0168066	5.35413	0.032554	0.86039	0.909537	0.136796
SPNCRNA.975		0.0167783	1.7579	0.0168346	0.899316	0.935387	0.0963651
SPBC1734.11		0.0166762	7.02428	0.02888	0.868416	0.915257	0.127751
SPAC4F8.15		0.016202	5.28477	0.0232938	0.881705	0.925086	0.112341
SPBC4C3.09		0.0161367	3.46251	0.0322074	0.861126	0.910086	0.135925
SPCC306.08c		0.0159742	4.77023	0.0385572	0.848228	0.901561	0.149503
SPAC1002.05c		0.0156942	3.25131	0.0196285	0.891337	0.931006	0.103137
SPAC2C4.03c		0.0156582	1.23091	0.00887473	0.92679	0.954042	0.0678748
SPAC1610.01		0.0156129	1.48516	0.0152169	0.904248	0.938889	0.0909738
SPAC18G6.03		0.015604	4.08349	0.0205524	0.888828	0.929183	0.105966
SPAC13G7.03		0.0153911	2.32147	0.0180339	0.895814	0.934383	0.0979134
SPCC18.04		0.015095	4.61857	0.034994	0.855317	0.905997	0.142421
SPCC364.06		0.0150756	6.80173	0.0425027	0.840766	0.897722	0.15566
SPAC17A5.07c		0.0149406	4.63683	0.021624	0.885989	0.927298	0.108895
SPCC550.02c		0.0145777	3.22303	0.0275192	0.871522	0.91761	0.124048
SPBP4H10.12		0.0144554	2.25235	0.0184152	0.894726	0.933617	0.0990967
SPCC569.08c		0.0144125	4.43541	0.0340399	0.857278	0.907617	0.139844
SPAC57A7.04c		0.014356	9.24315	0.0214721	0.886387	0.927298	0.108895
SPAC3A12.09c		0.0142796	1.93547	0.0171915	0.898261	0.93495	0.0970393
SPAC26A3.04		0.0141605	5.47019	0.0222144	0.884455	0.926531	0.110088
SPAC959.03c		0.0140318	5.03831	0.0326983	0.860085	0.909443	0.136946
SPNCRNA.1121		0.0139408	1.14139	0.0106724	0.919744	0.949347	0.074992
SPCC895.03c		0.0137768	2.71727	0.0214612	0.886416	0.927298	0.108895
SPBC4F6.05c		0.013625	3.76745	0.0130235	0.911381	0.942801	0.0849754
SPNCRNA.1234		0.0133461	1.52299	0.013822	0.908719	0.941205	0.0874193
SPAC1B1.03c		0.0131907	6.14393	0.0258274	0.875495	0.92064	0.119292
SPBC660.09		0.0131509	3.43844	0.0117192	0.915916	0.946094	0.0799448
SPAC25G10.03		0.0130207	5.43599	0.0245008	0.878705	0.92263	0.116176
SPAP7G5.02c		0.0129882	7.11336	0.0315904	0.862448	0.910566	0.135164
SPCC330.21		0.0125401	0.75313	0.00485831	0.945793	0.966607	0.0489983
SPCC1020.04c		0.0122102	4.45285	0.024737	0.878128	0.922253	0.116765
SPAC1B1.01		0.0121891	4.66595	0.0225751	0.883529	0.926155	0.110674
SPAC4D7.04c		0.0114156	3.8056	0.0230181	0.882401	0.925585	0.111563
SPCC594.04c		0.0113187	2.97998	0.00759052	0.932278	0.957643	0.0624394
SPCC1919.04		0.0111811	1.50312	0.00831486	0.92913	0.955982	0.0649443
SPBC26H8.12		0.010716	3.8109	0.0203853	0.889278	0.929317	0.105757
SPAC8F11.07c		0.0104185	2.89957	0.0100315	0.922182	0.951163	0.0722359
SPNCRNA.58		0.0102637	1.32052	0.00547816	0.942446	0.964517	0.0521208
SPCC965.10		0.0102353	2.78981	0.00614159	0.939068	0.962905	0.054534
SPAC222.05c		0.0101891	0.966644	0.00318965	0.956065	0.971861	0.0411786
SPAC22H12.01c		0.00990759	2.21388	0.00757658	0.93234	0.957643	0.0624394
SPCC188.02		0.00953963	4.98346	0.0170629	0.89864	0.93495	0.0970393
SPCC16A11.08		0.00947223	2.81889	0.00383158	0.951852	0.969859	0.0441527
SPAC4A8.04		0.0094675	5.0921	0.0126326	0.912715	0.943948	0.0832206
SPBC365.06		0.00934132	3.06454	0.00995325	0.922485	0.951242	0.0721161
SPAC23G3.08c		0.00914841	5.51242	0.0130949	0.91114	0.942783	0.0850023
SPCC830.10		0.00905245	2.68544	0.00897753	0.926369	0.954042	0.0678748
SPBC11C11.02		0.00899904	4.57218	0.0105929	0.920042	0.949422	0.0748786
SPSNORNA.46		0.00893237	3.80392	0.000916417	0.976676	0.985591	0.0209395
SPAC2F7.04		0.00879894	3.79551	0.00768322	0.931867	0.957643	0.0624394
SPCC126.05c		0.00876152	2.4001	0.00567029	0.941447	0.964194	0.0526047
SPAC1527.03		0.0085659	4.60877	0.00817641	0.929721	0.956192	0.0646284
SPBC839.11c		0.00848472	3.11684	0.00584152	0.940572	0.963742	0.0532814
SPAC12B10.13		0.00831923	2.81501	0.00709485	0.934521	0.959414	0.0597746
SPCC4F11.03c		0.00823191	4.41452	0.0121952	0.914233	0.944587	0.0822441
SPBC1604.20c		0.00806312	4.23699	0.00595155	0.940016	0.963407	0.0537823
SPAC8C9.16c		0.008038	2.40334	0.00695595	0.935163	0.959605	0.059488
SPAC12G12.09		0.00801435	4.38688	0.00867282	0.927625	0.954668	0.0669292
SPCC1442.14c		0.00798185	2.75092	0.00526946	0.943551	0.964677	0.0518828
SPBC17G9.04c		0.00774987	5.18315	0.00888898	0.926732	0.954042	0.0678748
SPCC794.08		0.00774746	5.81567	0.00953086	0.924142	0.952483	0.0702355
SPCC1223.08c		0.00774335	6.00388	0.00482908	0.945956	0.966607	0.0489983
SPCC61.02		0.00771433	3.94732	0.00391445	0.951335	0.969567	0.0445868
SPAC1F7.03		0.00756751	4.84751	0.00643768	0.93762	0.961655	0.0564083
SPBPB7E8.02		0.00741856	7.01085	0.00476208	0.946332	0.966607	0.0489983
SPAC607.09c		0.0072181	2.50757	0.00423059	0.949411	0.968336	0.046421
SPBC4F6.06		0.00687474	6.44641	0.0043904	0.948465	0.967817	0.0471935
SPAC4F10.11		0.00683008	4.30977	0.00810758	0.930016	0.956192	0.0646284
SPBC16C6.04		0.00676067	2.15858	0.00346681	0.954198	0.971307	0.0420001
SPAC1687.05		0.00624376	5.23778	0.0033563	0.954933	0.971761	0.0413268
SPBC30B4.04c		0.00599681	4.86984	0.00695813	0.935153	0.959605	0.059488
SPAC18G6.14c		0.00554129	7.71902	0.0032718	0.955503	0.971861	0.0411786
SPBC19C7.03		0.00548869	6.47461	0.0019111	0.965984	0.978091	0.0319599
SPAC22E12.04		0.00544373	3.44046	0.00255558	0.960669	0.975059	0.0364383
SPCC550.12		0.00524886	3.14877	0.00224015	0.963174	0.976187	0.0347711
SPAC16A10.01		0.0050016	4.6579	0.0023356	0.962398	0.976063	0.0349531
SPAC27D7.08c		0.00491902	2.45063	0.00213815	0.964021	0.97681	0.0338502
SPAC1002.18		0.00471148	4.60578	0.00122466	0.972766	0.983299	0.0242976
SPBC11C11.04c		0.00460306	4.53661	0.00170961	0.967826	0.979484	0.0299068
SPBC1347.06c		0.00449525	4.54463	0.00360339	0.953306	0.970634	0.0430003
SPAC22H10.08		0.00433682	3.81288	0.00208688	0.964455	0.977014	0.0335494
SPBC685.06		0.00430466	7.35585	0.00318024	0.95613	0.971861	0.0411786
SPBC12D12.01		0.00413123	4.37889	0.00283135	0.958603	0.973198	0.0391952
SPCC1281.01		0.00382669	9.01656	0.000771615	0.978381	0.986601	0.0194617
SPBC13E7.06		0.00371207	1.60083	0.000948386	0.976033	0.985416	0.0211956
SPBC16C6.12c		0.00361346	3.0837	0.00117364	0.973339	0.983642	0.023795
SPAC27E2.06c		0.00356769	3.23541	0.00128329	0.972122	0.983121	0.0245586
SPAC1783.01		0.00343648	3.52565	0.000660586	0.979996	0.987756	0.0177741
SPCC18.01c		0.00342817	6.85298	0.00183183	0.966696	0.978576	0.031244
SPCC1739.06c		0.00311513	5.0374	0.00156258	0.96924	0.980678	0.0281484
SPAC3C7.03c		0.00283932	0.994411	0.000333667	0.985782	0.991446	0.0123932
SPAC18B11.07c		0.0026131	3.08011	0.00053737	0.981958	0.988749	0.0163234
SPAC22E12.17c		0.0025303	5.01851	0.000665349	0.979924	0.987756	0.0177741
SPAC22F3.12c		0.0024734	2.46235	0.00057889	0.981274	0.988569	0.0165868
SPBC1711.10c		0.00227161	4.87246	0.000818654	0.977732	0.986183	0.0200727
SPBC16G5.17		0.00140723	3.74064	0.000214272	0.988606	0.993573	0.00930199
SPCC613.09		0.00139208	3.24224	0.000191236	0.989236	0.993968	0.00872831
SPAC16C9.03		0.00121171	4.40925	0.000122655	0.99138	0.995408	0.0066406
SPCC18B5.08c		0.00113251	4.11123	9.52479e-05	0.992403	0.996046	0.00571553
SPBC23E6.09		0.00102941	7.30773	9.30984e-05	0.99249	0.996046	0.00571553
SPAC4D7.10c		0.000899701	1.25887	3.35705e-05	0.99549	0.997656	0.00338501
SPAPB17E12.14c		0.000888384	5.64179	6.31435e-05	0.993815	0.996821	0.00459344
SPBC216.05		0.000850793	5.1876	4.85134e-05	0.994578	0.99719	0.00406036
SPBC13E7.03c		0.000372876	4.85222	1.52172e-05	0.996964	0.998596	0.00202724
SPBC354.13		0.0002714	4.87715	1.32224e-05	0.99717	0.998596	0.00202724
SPAPB24D3.09c		0.000132423	6.0607	8.91749e-07	0.999265	0.999736	0.000380342
SPAC16A10.03c		9.88846e-05	2.09998	8.55347e-07	0.99928	0.999736	0.000380342
SPCC576.15c		2.7843e-05	3.62262	1.14682e-07	0.999736	0.999736	0.000380342
SPAC4G9.02		-8.86722e-05	1.86799	4.05826e-07	0.999504	0.999736	0.000380342
SPBC18E5.02c		-0.000231654	4.96895	6.38997e-06	0.998032	0.99921	0.00114085
SPAP27G11.08c		-0.000482341	0.566403	5.00773e-06	0.998258	0.99921	0.00114085
SPAC13A11.05		-0.000496522	5.24483	3.31392e-05	0.995519	0.997656	0.00338501
SPAC22E12.09c		-0.000506316	5.3161	2.52669e-05	0.996087	0.997988	0.00290585
SPCC290.03c		-0.000670592	6.37191	5.99394e-05	0.993974	0.996821	0.00459344
SPBC29B5.03c		-0.00129635	6.60068	0.000155521	0.990293	0.994792	0.00753271
SPCC553.10		-0.00146647	7.29346	0.000125134	0.991293	0.995408	0.0066406
SPBC16A3.12c		-0.00157516	3.05908	0.000234914	0.98807	0.993287	0.00971706
SPAC821.13c		-0.00202256	6.16784	0.000361859	0.985194	0.991092	0.0129091
SPNCRNA.851		-0.00220951	1.92879	0.000234311	0.988086	0.993287	0.00971706
SPAC1705.03c		-0.00227008	7.21958	0.000826093	0.977631	0.986183	0.0200727
SPCC11E10.09c		-0.00245797	2.67164	0.00046758	0.98317	0.989293	0.0155307
SPBC365.12c		-0.00254059	5.45168	0.000544477	0.981839	0.988749	0.0163234
SPBC16G5.05c		-0.00270487	6.10809	0.000522768	0.982205	0.988749	0.0163234
SPAC22E12.16c		-0.00286486	5.67603	0.000916293	0.976442	0.985591	0.0209395
SPCC70.05c		-0.00310357	6.31073	0.00102606	0.975071	0.984918	0.0219243
SPBC1685.15c		-0.00312494	3.65566	0.00107252	0.974513	0.984591	0.0224032
SPBC12D12.05c		-0.00315027	3.7801	0.00148995	0.969963	0.981173	0.0274202
SPCC16A11.03c		-0.00318733	2.86045	0.00123543	0.972647	0.983299	0.0242976
SPBC26H8.09c		-0.00325598	3.48471	0.000987137	0.975549	0.985163	0.0215652
SPAC1565.04c		-0.00333389	1.53397	0.000511667	0.982395	0.988749	0.0163234
SPAC1687.16c		-0.0039298	4.67651	0.0020471	0.964795	0.977123	0.0333885
SPAC222.17		-0.00396479	0.809638	0.000587871	0.981129	0.988569	0.0165868
SPBC16A3.07c		-0.00398694	3.9971	0.00231209	0.962588	0.976063	0.0349531
SPAC23D3.03c		-0.00426153	4.81171	0.00309974	0.956688	0.972093	0.040833
SPAC4G8.04		-0.00436603	4.70565	0.00323548	0.955751	0.971861	0.0411786
SPBC11G11.07		-0.00476629	4.79061	0.00369079	0.952744	0.970532	0.0431518
SPAC3G6.03c		-0.00517999	2.1887	0.00241625	0.961755	0.975926	0.0351566
SPAC1D4.12		-0.00528034	4.58553	0.00308061	0.956821	0.972093	0.040833
[truncated: 2,202 more rows]
