# Supplementary material for: The methyl phosphate capping enzyme Bmc1/Bin3 is a stable component of the fission yeast telomerase holoenzyme
Source: Nat Commun. 2022 Mar 11;13:1277. doi: 10.1038/s41467-022-28985-3 (PMC8917221; doi:10.1038/s41467-022-28985-3)
Supplement: Supplementary file 5 — Supplementary Data 2 [file 41467_2022_28985_MOESM5_ESM.xlsx]

## Sheet: Legend
Protein IDs	UniProt identification
Protein nameCommon name (if applicable)
Peptide counts (all)	A=Counts for all identified peptides
Peptide counts (razor + unique)	Counts for unique peptides and peptides shared between more than 1 protein (razor peptides)
Peptide counts (unique)	Counts for peptides unique to each protein
FASTA header	Description from UniProt
Peptides	Number of peptides
Razor + unique peptides	Number of unique and razor peptides
Unique peptides	Number of unique peptides
Sequence coverage	Percent of sequence covered by identified peptides
Unique + razor sequence coverage [%]	Percent of sequence covered by identified unique and razor peptides
Unique sequence coverage [%]	Percent of sequence covered by identified unique peptides
Mol. Weight	Molecular weight (kDa)
Sequence length	Number of amino acids
Intensity	Intensity of peptide peaks in spectra
IP with Benzonase?	Identification of peptides in benzonase treatment

## Sheet: Supplementary Table 2
Protein IDs	Protein name	Peptide counts (all)	Peptide counts (razor+unique)	Peptide counts (unique)	Fasta headers	Peptides	Razor + unique peptides	Unique peptides	Sequence coverage [%]	Unique + razor sequence coverage [%]	Unique sequence coverage [%]	Mol. weight [kDa]	Sequence length	Intensity	IP with benzonase?
sp|O13795|POF8_SCHPO	Pof8	26	26	26	sp|O13795|POF8_SCHPO Protein pof8 OS=Schizosaccharomyces pombe (strain 972 / ATCC 24843) OX=284812 GN=pof8 PE=1 SV=1	26	26	26	68.7	68.7	68.7	46.808	402	34644000000	Yes
sp|Q9Y7L2|BIN3D_SCHPO	Bmc1	12	12	12	sp|Q9Y7L2|BIN3D_SCHPO Probable RNA methyltransferase C2A9.10 OS=Schizosaccharomyces pombe (strain 972 / ATCC 24843) OX=284812 GN=SPBC2A9.10 PE=3 SV=1	12	12	12	53.4	53.4	53.4	30.485	268	15623000000	Yes
sp|Q9USL2|YJK9_SCHPO	SPCC18B5.09c	8	8	8	sp|Q9USL2|YJK9_SCHPO Uncharacterized protein C18B5.09c OS=Schizosaccharomyces pombe (strain 972 / ATCC 24843) OX=284812 GN=SPCC18B5.09c PE=4 SV=1	8	8	8	76.7	76.7	76.7	13.506	116	13042000000	Yes
sp|O74483|LSM8_SCHPO	Lsm8	6	6	6	sp|O74483|LSM8_SCHPO U6 snRNA-associated Sm-like protein LSm8 OS=Schizosaccharomyces pombe (strain 972 / ATCC 24843) OX=284812 GN=lsm8 PE=3 SV=1	6	6	6	68.1	68.1	68.1	10.563	94	8573300000	No
sp|O74499|LSM7_SCHPO	Lsm7	7	7	7	sp|O74499|LSM7_SCHPO U6 snRNA-associated Sm-like protein LSm7 OS=Schizosaccharomyces pombe (strain 972 / ATCC 24843) OX=284812 GN=lsm7 PE=1 SV=1	7	7	7	50.4	50.4	50.4	12.474	113	4781900000	Yes
sp|O94408|LSM2_SCHPO	Lsm2	6	6	6	sp|O94408|LSM2_SCHPO U6 snRNA-associated Sm-like protein LSm2 OS=Schizosaccharomyces pombe (strain 972 / ATCC 24843) OX=284812 GN=lsm2 PE=3 SV=1	6	6	6	69.8	69.8	69.8	10.989	96	4450600000	No
sp|Q9UUI1|LSM6_SCHPO	Lsm6	7	7	7	sp|Q9UUI1|LSM6_SCHPO U6 snRNA-associated Sm-like protein LSm6 OS=Schizosaccharomyces pombe (strain 972 / ATCC 24843) OX=284812 GN=lsm6 PE=1 SV=1	7	7	7	88	88	88	8.3364	75	2994600000	No
sp|O42978|LSM5_SCHPO	Lsm5	3	3	3	sp|O42978|LSM5_SCHPO U6 snRNA-associated Sm-like protein LSm5 OS=Schizosaccharomyces pombe (strain 972 / ATCC 24843) OX=284812 GN=lsm5 PE=1 SV=2	3	3	3	46.2	46.2	46.2	8.8533	80	2450100000	Yes
sp|P87144|SYTC_SCHPO	Ths1	27	27	27	sp|P87144|SYTC_SCHPO Threonine--tRNA ligase, cytoplasmic OS=Schizosaccharomyces pombe (strain 972 / ATCC 24843) OX=284812 GN=ths1 PE=3 SV=1	27	27	27	48.6	48.6	48.6	80.137	703	1645900000	Yes
sp|Q9UTA4|POPI_SCHPO	Pop100	21	21	21	sp|Q9UTA4|POPI_SCHPO Ribonucleases P/MRP protein subunit pop1 OS=Schizosaccharomyces pombe (strain 972 / ATCC 24843) OX=284812 GN=pop1 PE=3 SV=1	21	21	21	37	37	37	79.93	698	1443400000	No
sp|Q9C1X1|PWP2_SCHPO	SPBC713.04c	13	13	13	sp|Q9C1X1|PWP2_SCHPO Periodic tryptophan protein 2 homolog OS=Schizosaccharomyces pombe (strain 972 / ATCC 24843) OX=284812 GN=SPBC713.04c PE=1 SV=1	13	13	13	20.7	20.7	20.7	95.44	854	1377800000	No
sp|O59810|VGL1_SCHPO	Vgl1	29	29	29	sp|O59810|VGL1_SCHPO Vigilin 1 OS=Schizosaccharomyces pombe (strain 972 / ATCC 24843) OX=284812 GN=vgl1 PE=1 SV=2	29	29	29	29.4	29.4	29.4	142.61	1291	1318200000	Yes
sp|Q9USY2|YOW4_SCHPO	Prp24	27	27	27	sp|Q9USY2|YOW4_SCHPO Uncharacterized RNA-binding protein C1861.04c OS=Schizosaccharomyces pombe (strain 972 / ATCC 24843) OX=284812 GN=SPBC1861.04c PE=4 SV=1	27	27	27	30.9	30.9	30.9	118.01	1014	1171200000	No
sp|Q10179|SYG_SCHPO	Grs1	15	15	15	sp|Q10179|SYG_SCHPO Putative glycine--tRNA ligase OS=Schizosaccharomyces pombe (strain 972 / ATCC 24843) OX=284812 GN=grs1 PE=3 SV=1	15	15	15	26.7	26.7	26.7	74.004	652	788330000	Yes
sp|Q10163|RSMB_SCHPO	Smb1	6	6	6	sp|Q10163|RSMB_SCHPO Small nuclear ribonucleoprotein-associated protein B OS=Schizosaccharomyces pombe (strain 972 / ATCC 24843) OX=284812 GN=smb1 PE=1 SV=1	6	6	6	42.2	42.2	42.2	15.476	147	780790000	No
sp|Q9UTT2|RSE1_SCHPO	Prp12	8	8	8	sp|Q9UTT2|RSE1_SCHPO Pre-mRNA-splicing factor prp12 OS=Schizosaccharomyces pombe (strain 972 / ATCC 24843) OX=284812 GN=prp12 PE=1 SV=1	8	8	8	6.7	6.7	6.7	134.97	1206	779920000	No
sp|O14217|TOM70_SCHPO	Tom70	14	14	14	sp|O14217|TOM70_SCHPO Probable mitochondrial import receptor subunit tom70 OS=Schizosaccharomyces pombe (strain 972 / ATCC 24843) OX=284812 GN=tom70 PE=1 SV=1	14	14	14	27	27	27	69.516	625	617950000	Yes
sp|P36627|BYR3_SCHPO	Byr3	8	8	8	sp|P36627|BYR3_SCHPO Cellular nucleic acid-binding protein homolog OS=Schizosaccharomyces pombe (strain 972 / ATCC 24843) OX=284812 GN=byr3 PE=4 SV=1	8	8	8	63.1	63.1	63.1	19.342	179	617170000	Yes
sp|O13339|TERT_SCHPO	Trt1	21	21	21	sp|O13339|TERT_SCHPO Telomerase reverse transcriptase OS=Schizosaccharomyces pombe (strain 972 / ATCC 24843) OX=284812 GN=trt1 PE=1 SV=1	21	21	21	23.5	23.5	23.5	116.33	988	531540000	No
sp|Q9HGL6|BRX1_SCHPO	Brx1	9	9	9	sp|Q9HGL6|BRX1_SCHPO Ribosome biogenesis protein brx1 OS=Schizosaccharomyces pombe (strain 972 / ATCC 24843) OX=284812 GN=brx1 PE=3 SV=1	9	9	9	31.5	31.5	31.5	33.899	295	530210000	Yes
sp|O74399|ERB1_SCHPO	Erb1	15	15	15	sp|O74399|ERB1_SCHPO Ribosome biogenesis protein erb1 OS=Schizosaccharomyces pombe (strain 972 / ATCC 24843) OX=284812 GN=erb1 PE=1 SV=2	15	15	15	33.2	33.2	33.2	82.944	740	515200000	No
sp|O13907|ACL2_SCHPO	Acl2	14	14	14	sp|O13907|ACL2_SCHPO Probable ATP-citrate synthase subunit 2 OS=Schizosaccharomyces pombe (strain 972 / ATCC 24843) OX=284812 GN=SPAC22A12.16 PE=1 SV=1	14	14	14	33.1	33.1	33.1	53.942	492	510340000	Yes
sp|O14134|ELF1_SCHPO	Elf1	16	16	16	sp|O14134|ELF1_SCHPO mRNA export factor elf1 OS=Schizosaccharomyces pombe (strain 972 / ATCC 24843) OX=284812 GN=elf1 PE=1 SV=1	16	16	16	19.9	19.9	19.9	116.7	1057	466200000	Yes
sp|P22068|ATPB_SCHPO	Atp2	13	13	13	sp|P22068|ATPB_SCHPO ATP synthase subunit beta, mitochondrial OS=Schizosaccharomyces pombe (strain 972 / ATCC 24843) OX=284812 GN=atp2 PE=1 SV=1	13	13	13	38.1	38.1	38.1	56.875	525	438430000	Yes
sp|O59734|RUXF_SCHPO	Smf1	3	3	3	sp|O59734|RUXF_SCHPO Small nuclear ribonucleoprotein F OS=Schizosaccharomyces pombe (strain 972 / ATCC 24843) OX=284812 GN=smf1 PE=1 SV=1	3	3	3	30.8	30.8	30.8	8.66	78	419420000	Yes
sp|Q9Y700|EFTU_SCHPO	Tuf1	11	11	11	sp|Q9Y700|EFTU_SCHPO Elongation factor Tu, mitochondrial OS=Schizosaccharomyces pombe (strain 972 / ATCC 24843) OX=284812 GN=tuf1 PE=3 SV=1	11	11	11	32.3	32.3	32.3	48.282	439	416640000	Yes
sp|O43024|YGVA_SCHPO	Def1	8	8	8	sp|O43024|YGVA_SCHPO CUE domain-containing protein C354.10 OS=Schizosaccharomyces pombe (strain 972 / ATCC 24843) OX=284812 GN=SPBC354.10 PE=1 SV=1	8	8	8	16	16	16	100.13	963	413550000	Yes
sp|O94260|G3BP_SCHPO	Nxt3	9	9	9	sp|O94260|G3BP_SCHPO Putative G3BP-like protein OS=Schizosaccharomyces pombe (strain 972 / ATCC 24843) OX=284812 GN=nxt3 PE=1 SV=1	9	9	9	30.4	30.4	30.4	47.972	434	407370000	Yes
sp|O14011|PRP19_SCHPO	Prp19	6	6	6	sp|O14011|PRP19_SCHPO Pre-mRNA-processing factor 19 OS=Schizosaccharomyces pombe (strain 972 / ATCC 24843) OX=284812 GN=prp19 PE=1 SV=1	6	6	6	17.8	17.8	17.8	54.191	488	390660000	No
sp|O13849|CBPY_SCHPO	Cpy1	10	10	10	sp|O13849|CBPY_SCHPO Carboxypeptidase Y OS=Schizosaccharomyces pombe (strain 972 / ATCC 24843) OX=284812 GN=cpy1 PE=1 SV=1	10	10	10	11.8	11.8	11.8	114.24	1002	353490000	Yes
sp|O13741|NOP12_SCHPO	Nop12	8	8	8	sp|O13741|NOP12_SCHPO Nucleolar protein 12 OS=Schizosaccharomyces pombe (strain 972 / ATCC 24843) OX=284812 GN=nop12 PE=1 SV=1	8	8	8	23.7	23.7	23.7	49.38	438	334980000	No
sp|O14370|BCA1_SCHPO	Eca39	6	6	6	sp|O14370|BCA1_SCHPO Branched-chain-amino-acid aminotransferase, mitochondrial OS=Schizosaccharomyces pombe (strain 972 / ATCC 24843) OX=284812 GN=eca39 PE=1 SV=3	6	6	6	16.6	16.6	16.6	47.855	427	328020000	Yes
sp|P87177|YB1C_SCHPO	Dip2	15	15	15	sp|P87177|YB1C_SCHPO Uncharacterized WD repeat-containing protein C3D6.12 OS=Schizosaccharomyces pombe (strain 972 / ATCC 24843) OX=284812 GN=SPBC3D6.12 PE=1 SV=1	15	15	15	19.2	19.2	19.2	103.43	922	324050000	No
sp|P07799|TOP1_SCHPO	Top1	12	12	12	sp|P07799|TOP1_SCHPO DNA topoisomerase 1 OS=Schizosaccharomyces pombe (strain 972 / ATCC 24843) OX=284812 GN=top1 PE=1 SV=2	12	12	12	17.6	17.6	17.6	93.979	814	317390000	Yes
sp|O13810|PROB_SCHPO	Pro2	9	9	9	sp|O13810|PROB_SCHPO Probable glutamate 5-kinase OS=Schizosaccharomyces pombe (strain 972 / ATCC 24843) OX=284812 GN=SPAC17H9.13c PE=3 SV=1	9	9	9	28.9	28.9	28.9	43.933	402	312310000	Yes
sp|Q9Y7Z1|NOP16_SCHPO	Nop16	5	5	5	sp|Q9Y7Z1|NOP16_SCHPO Nucleolar protein 16 OS=Schizosaccharomyces pombe (strain 972 / ATCC 24843) OX=284812 GN=nop16 PE=3 SV=1	5	5	5	33	33	33	23.946	209	299160000	No
sp|P78954|IF4E1_SCHPO	Tif45	7	7	7	sp|P78954|IF4E1_SCHPO Eukaryotic translation initiation factor 4E-1 OS=Schizosaccharomyces pombe (strain 972 / ATCC 24843) OX=284812 GN=tif451 PE=3 SV=1	7	7	7	41.7	41.7	41.7	24.958	218	291700000	Yes
sp|Q9P4X3|UTP7_SCHPO	Utp7	10	10	10	sp|Q9P4X3|UTP7_SCHPO Probable U3 small nucleolar RNA-associated protein 7 OS=Schizosaccharomyces pombe (strain 972 / ATCC 24843) OX=284812 GN=utp7 PE=3 SV=1Tif45	10	10	10	21.9	21.9	21.9	59.757	520	274100000	No
sp|P87153|TCPH_SCHPO	Cct7	12	12	12	sp|P87153|TCPH_SCHPO Probable T-complex protein 1 subunit eta OS=Schizosaccharomyces pombe (strain 972 / ATCC 24843) OX=284812 GN=cct7 PE=1 SV=1	12	12	12	22.8	22.8	22.8	60.686	558	272890000	Yes
sp|O74804|EST1_SCHPO	Est1	10	10	10	sp|O74804|EST1_SCHPO Telomere elongation protein est1 OS=Schizosaccharomyces pombe (strain 972 / ATCC 24843) OX=284812 GN=est1 PE=1 SV=1	10	10	10	21.6	21.6	21.6	57.268	490	264770000	No
sp|Q9UUM7|HOB3_SCHPO	Hob3	8	8	8	sp|Q9UUM7|HOB3_SCHPO Protein hob3 OS=Schizosaccharomyces pombe (strain 972 / ATCC 24843) OX=284812 GN=hob3 PE=1 SV=1	8	8	8	33.3	33.3	33.3	30.094	264	260060000	Yes
sp|O74978|YQL5_SCHPO	SPCC1827.05c	6	6	6	sp|O74978|YQL5_SCHPO Uncharacterized RNA-binding protein C1827.05c OS=Schizosaccharomyces pombe (strain 972 / ATCC 24843) OX=284812 GN=SPCC1827.05c PE=4 SV=1	6	6	6	23.6	23.6	23.6	31.404	276	250880000	No
sp|O74503|UAF30_SCHPO	Spp27	8	8	8	sp|O74503|UAF30_SCHPO Upstream activation factor subunit spp27 OS=Schizosaccharomyces pombe (strain 972 / ATCC 24843) OX=284812 GN=spp27 PE=1 SV=1	8	8	8	32.2	32.2	32.2	26.651	233	244870000	No
sp|O74400|YOCE_SCHPO	Nop4	8	8	8	sp|O74400|YOCE_SCHPO Uncharacterized RNA-binding protein C4F6.14 OS=Schizosaccharomyces pombe (strain 972 / ATCC 24843) OX=284812 GN=SPBC4F6.14 PE=1 SV=1	8	8	8	15	15	15	77.033	674	231150000	No
sp|Q10490|SYLC_SCHPO	Lrs1	11	11	11	sp|Q10490|SYLC_SCHPO Putative leucine--tRNA ligase, cytoplasmic OS=Schizosaccharomyces pombe (strain 972 / ATCC 24843) OX=284812 GN=lrs1 PE=1 SV=1	11	11	11	11.9	11.9	11.9	126.45	1111	229600000	Yes
sp|O14187|SPP42_SCHPO	Spp42	12	12	12	sp|O14187|SPP42_SCHPO Pre-mRNA-splicing factor spp42 OS=Schizosaccharomyces pombe (strain 972 / ATCC 24843) OX=284812 GN=spp42 PE=1 SV=1	12	12	12	6.2	6.2	6.2	274.55	2363	224520000	Yes
sp|O60094|DPO5_SCHPO	Pol5	13	13	13	sp|O60094|DPO5_SCHPO rDNA transcriptional regulator pol5 OS=Schizosaccharomyces pombe (strain 972 / ATCC 24843) OX=284812 GN=pol5 PE=1 SV=2	13	13	13	16.4	16.4	16.4	109.72	959	219650000	No
sp|O94698|NSA1_SCHPO	Wrd74	7	7	7	sp|O94698|NSA1_SCHPO Ribosome biogenesis protein nsa1 OS=Schizosaccharomyces pombe (strain 972 / ATCC 24843) OX=284812 GN=nsa1 PE=3 SV=1	7	7	7	26.6	26.6	26.6	43.767	387	219360000	No
sp|P56287|EI2BE_SCHPO	Tif255	7	7	7	sp|P56287|EI2BE_SCHPO Probable translation initiation factor eIF-2B subunit epsilon OS=Schizosaccharomyces pombe (strain 972 / ATCC 24843) OX=284812 GN=tif225 PE=1 SV=1	7	7	7	12.4	12.4	12.4	76.325	678	210940000	Yes
