# Supplementary material for: The methyl phosphate capping enzyme Bmc1/Bin3 is a stable component of the fission yeast telomerase holoenzyme
Source: Nat Commun. 2022 Mar 11;13:1277. doi: 10.1038/s41467-022-28985-3 (PMC8917221; doi:10.1038/s41467-022-28985-3)
Supplement: Supplementary file 6 — Supplementary Data 3 [file 41467_2022_28985_MOESM6_ESM.xlsx]

## Sheet: Bin3-Pof8 distribution
Bin3-like and Pof8-like distribution
Species	JGI species code	Phylum	Subphylum	Class	order	Bin3-like	Pof8-like
Aaosphaeria arxii	Aaoar1	Ascomycota	Pezizomycotina	Dothideomycetes	Pleosporales	1	0
Abortiporus biennis	Abobi1	Basidiomycotina	Agaricomycotina	Agaricomycetes	Polyporales	1	1
Acaromyces ingoldii	Acain1	Basidiomycotina	Ustilaginomycotina	Exobasidiomycetes	Exobasidiales	1	0
Acidomyces richmondensis	Aciri1	Ascomycota	Pezizomycotina	Dothideomycetes	Capnodiales	0	0
Acremonium alcalophilum	Acral2	Ascomycota	Pezizomycotina	Sordariomycetes	Glomerellales	0	0
Aliquandostipite khaoyaiensis	Alikh1	Ascomycota	Pezizomycotina	Dothideomycetes	Jahnulales	1	0
Allomyces macrogynus	Allma1	Blastocladiomycota	? (incertae sedis)	Blastocladiomycetes	Blastocladiales	1	0
Alternaria alternata	Aalte1	Ascomycota	Pezizomycotina	Dothideomycetes	Pleosporales	1	0
Amanita muscaria	Amamu1	Basidiomycotina	Agaricomycotina	Agaricomycetes	Agaricales	1	1
Amniculicola lignicola	Amnli1	Ascomycota	Pezizomycotina	Dothideomycetes	Pleosporales	0	0
Ampelomyces quisqualis	Ampqui1	Ascomycota	Pezizomycotina	Dothideomycetes	Pleosporales	1	0
Amylocorticium subincarnatum	Amysub1	Basidiomycotina	Agaricomycotina	Agaricomycetes	Amylocorticiales	1	1
Amylomyces rouxii	Amyrou1	Mucoromycota	Mucoromycotina	Mucoromycetes	Mucorales	1	0
Anaeromyces robustus	Anasp1	Chytridiomycota	? (incertae sedis)	Neocallimastigomycetes	Neocallimastigales	1	0
Annulohypoxylon bovei	Annbov1	Ascomycota	Pezizomycotina	Sordariomycetes	Xylariales	0	0
Anomoloma albolutescens	Anoalb1	Basidiomycotina	Agaricomycotina	Agaricomycetes	Amylocorticiales	1	1
Anthostoma avocetta	Antav1	Ascomycota	Pezizomycotina	Sordariomycetes	Xylariales	0	0
Antonospora locustae	Antlo1	Microsporidia	? (incertae sedis)	? (incertae sedis)	? (incertae sedis)	0	0
Aplosporella prunicola	Aplpr1	Ascomycota	Pezizomycotina	Dothideomycetes	Botryosphaeriales	0	0
Armillaria borealis	Armbor1	Basidiomycotina	Agaricomycotina	Agaricomycetes	Agaricales	1	1
Arthrinium arundinis	Apimo1	Ascomycota	Pezizomycotina	Sordariomycetes	Xylariales	0	0
Arthrobotrys oligospora	Artol1	Ascomycota	Pezizomycotina	Orbiliomycetes	Orbiliales	0	0
Ascobolus immersus	Ascim1	Ascomycota	Pezizomycotina	Pezizomycetes	Pezizales	0	0
Ascochyta rabiei	Ascra1	Ascomycota	Pezizomycotina	Dothideomycetes	Pleosporales	1	0
Ascodesmis nigricans	Ascni1	Ascomycota	Pezizomycotina	Pezizomycetes	Pezizales	1	1
Ascoidea rubescens	Ascru1	Ascomycota	Saccharomycotina	Sacchromycetes	Saccharomycetales	0	0
Aspergillus brevijanus	Aspbrev1	Ascomycota	Pezizomycotina	Eurotiomycetes	Eurotiales	1	0
Aspergillus calidoustus	Aspcal1	Ascomycota	Pezizomycotina	Eurotiomycetes	Eurotiales	1	0
Aspergillus fischeri	Neofi1	Ascomycota	Pezizomycotina	Eurotiomycetes	Eurotiales	0	0
Aspergillus nidulans	Aspnid1	Ascomycota	Pezizomycotina	Eurotiomycetes	Eurotiales	0	0
Aspergillus olivicola	Aspoli1_1	Ascomycota	Pezizomycotina	Eurotiomycetes	Eurotiales	1	0
Aspergillus robustus	Asprobu1	Ascomycota	Pezizomycotina	Eurotiomycetes	Eurotiales	1	0
Aspergillus ruber	Eurhe1	Ascomycota	Pezizomycotina	Eurotiomycetes	Eurotiales	0	0
Aspergillus stella-maris	Aspstel1_1	Ascomycota	Pezizomycotina	Eurotiomycetes	Eurotiales	1	0
Aspergillus udagawae	Aspuda1	Ascomycota	Pezizomycotina	Eurotiomycetes	Eurotiales	1	0
Aspergillus venezuelensis	Aspven1	Ascomycota	Pezizomycotina	Eurotiomycetes	Eurotiales	1	0
Aspergillus versicolor	Aspve1	Ascomycota	Pezizomycotina	Eurotiomycetes	Eurotiales	1	0
Astrocystis sublimbata	Astsub1	Ascomycota	Pezizomycotina	Sordariomycetes	Xylariales	0	0
Atractiella rhizophila	Atrsp2	Basidiomycotina	Pucciniomycotina	Atractiellomycetes	Atractiellales	0	1
Aulographum hederae	Aulhe2	Ascomycota	Pezizomycotina	Dothideomycetes	? (incertae sedis)	1	0
Aureobasidium pullulans	urpulNBB1	Ascomycota	Pezizomycotina	Dothideomycetes	Dothideales	0	0
Babjeviella inositovora	Babin1	Ascomycota	Saccharomycotina	Sacchromycetes	Saccharomycetales	0	0
Backusella circina	Bacci1	Mucoromycota	Mucoromycotina	Mucoromycetes	Mucorales	1	0
Basidiobolus meristosporus	Basme2finSC	Zoopagomycota	Entomophthoromycotina	Basidiobolomycetes	Basidiobolales	1	0
Batrachochytrium dendrobatidis	Batde5	Chytridiomycota	? (incertae sedis)	Chytridiomycetes	Rhizophydiales	1	0
Baudoinia compniacensis	Bauco1	Ascomycota	Pezizomycotina	Dothideomycetes	Capnodiales	0	0
Benjaminiella poitrasii	Benpoi1	Mucoromycota	Mucoromycotina	Mucoromycetes	Mucorales	1	0
Bimuria novae-zelandiae	Bimnz1	Ascomycota	Pezizomycotina	Dothideomycetes	Pleosporales	1	0
Bipolaris zeicola	Cocca1	Ascomycota	Pezizomycotina	Dothideomycetes	Pleosporales	1	0
Biscogniauxia marginata	Bisma1	Ascomycota	Pezizomycotina	Sordariomycetes	Xylariales	0	0
Blakeslea trispora	Blatri_F921_1	Mucoromycota	Mucoromycotina	Mucoromycetes	Mucorales	1	0
Blastocladiella britannica	Blabri1	Blastocladiomycota	? (incertae sedis)	Basidiobolomycetes	Blastocladiales	0	0
Blastomyces dermatitidis	Blade1	Ascomycota	Pezizomycotina	Eurotiomycetes	Onygenales	0	0
Blumeria graminis	Bgh5874_1	Ascomycota	Pezizomycotina	Leotiomycetes	Erysiphales	0	0
Blyttiomyces helicus	Blyhe1	Chytridiomycota	? (incertae sedis)	Chytridiomycetes	? (incertae sedis)	1	0
Boeremia exigua	Boeex1	Ascomycota	Pezizomycotina	Dothideomycetes	Pleosporales	1	0
Boliniaceae sp.	Cornip1	Ascomycota	Pezizomycotina	Sordariomycetes	Boliniales	0	0
Bombardia bombarda	Bombom1	Ascomycota	Pezizomycotina	Sordariomycetes	Sordariales	0	0
Botryosphaeria dothidea	Botdo1_1	Ascomycota	Pezizomycotina	Dothideomycetes	Botryosphaeriales	0	0
Bulgaria inquinans	Bulin1	Ascomycota	Pezizomycotina	Leotiomycetes	Phacidiales	0	0
Byssochlamys nivea	Bysni1	Ascomycota	Pezizomycotina	Eurotiomycetes	Eurotiales	0	0
Byssochlamys spectabilis	Byssp1	Ascomycota	Pezizomycotina	Eurotiomycetes	Eurotiales	1	0
Byssothecium circinans	Bysci1	Ascomycota	Pezizomycotina	Dothideomycetes	Pleosporales	1	0
Caecomyces churrovis	Caecom1	Chytridiomycota	? (incertae sedis)	Neocallimastigomycetes	Neocallimastigales	1	0
Caliciopsis orientalis	Calor1	Ascomycota	Pezizomycotina	Eurotiomycetes	Coryneliales	0	0
Calocera cornea	Calco1	Basidiomycotina	Agaricomycotina	Dacrymycetes	Dacrymycetales	1	1
Caloscypha fulgens	Calful1	Ascomycota	Pezizomycotina	Pezizomycetes	Pezizales	1	1
Calosphaeria pulchella	Calpu1	Ascomycota	Pezizomycotina	Sordariomycetes	Calosphaeriales	0	0
Camillea tinctor	CtCBS203_1	Ascomycota	Pezizomycotina	Sordariomycetes	Xylariales	0	0
Candida albicans	Canalb1	Ascomycota	Saccharomycotina	Sacchromycetes	Saccharomycetales	0	0
Capronia coronata	Capcor1	Ascomycota	Pezizomycotina	Eurotiomycetes	Chaetothyriales	0	0
Catenaria anguillulae	Catan2	Blastocladiomycota	? (incertae sedis)	Basidiobolomycetes	Blastocladiales	0	0
Caulochytrium protostelioides	Caupr1	Chytridiomycota	? (incertae sedis)	Chytridiomycetes	Caulochytriales	0	0
Cenococcum geophilum	Cenge3	Ascomycota	Pezizomycotina	Dothideomycetes	? (incertae sedis)	1	0
Ceraceosorus guamensis	Cersp1	Basidiomycotina	Ustilaginomycotina	Exobasidiomycetes	Ceraceosorales	1	0
Chaetocladium brefeldii	Chabre1	Mucoromycota	Mucoromycotina	Mucoromycetes	Mucorales	1	0
Chaetosphaeria innumera	Chain1	Ascomycota	Pezizomycotina	Sordariomycetes	Chaetosphaeriales	0	0
Chalara longipes	Chalo1	Ascomycota	Pezizomycotina	Leotiomycetes	Helotiales	0	0
Chionosphaera apobasidialis	Chiap1	Basidiomycotina	Pucciniomycotina	Agaricostilbomycetes	Agaricostilbales	1	1
Chlamydoabsidia padenii	Chlpad1	Mucoromycota	Mucoromycotina	Mucoromycetes	Mucorales	1	0
Choanephora cucurbitarum	Chocucu1	Mucoromycota	Mucoromycotina	Mucoromycetes	Mucorales	1	0
Choiromyces venosus	Chove1	Ascomycota	Pezizomycotina	Pezizomycetes	Pezizales	1	1
Chytridium lagenaria	Chylag1	Chytridiomycota	? (incertae sedis)	Chytridiomycetes	Chytridiales	1	0
Chytriomyces hyalinus	Chyhya1	Chytridiomycota	? (incertae sedis)	Chytridiomycetes	Chytridiales	1	0
Circinella umbellata	Cirumb1	Mucoromycota	Mucoromycotina	Mucoromycetes	Mucorales	1	0
Cladochytrium polystomum	Clapol1_1	Chytridiomycota	? (incertae sedis)	Chytridiomycetes	Cladochytriales	1	0
Cladonia grayi	Clagr3	Ascomycota	Pezizomycotina	Lecanoromycetes	Lecanorales	0	0
Cladophialophora bantiana	Claba1	Ascomycota	Pezizomycotina	Eurotiomycetes	Chaetothyriales	0	0
Classicula fluitans	Naifl1	Basidiomycotina	Pucciniomycotina	Classiculomycetes	Classiculales	1	1
Clathrospora elynae	Clael1	Ascomycota	Pezizomycotina	Dothideomycetes	Pleosporales	1	0
Clohesyomyces aquaticus	Cloaq1	Ascomycota	Pezizomycotina	Dothideomycetes	Pleosporales	1	0
Coccidioides immitis	Cocim1	Ascomycota	Pezizomycotina	Eurotiomycetes	Onygenales	0	0
Coccodinium bartschii	Cocba1	Ascomycota	Pezizomycotina	Eurotiomycetes	Chaetothyriales	0	0
Coccomyces strobi	Cocst1	Ascomycota	Pezizomycotina	Leotiomycetes	Rhytismatales	0	0
Coemansia mojavensis	Coemoj1	Zoopagomycota	Kickxellomycotina	Kickxellomycetes	Kickxellales	0	0
Cokeromyces recurvatus	Cokrec1	Mucoromycota	Mucoromycotina	Mucoromycetes	Mucorales	1	0
Colletotrichum abscissum	Colab1	Ascomycota	Pezizomycotina	Sordariomycetes	Glomerellales	0	0
Conidiobolus coronatus	Conco1	Zoopagomycota	Entomophthoromycotina	Entomophthorimycetes	Entomophthorales	0	0
Coniella lustricola	Pilidi1	Ascomycota	Pezizomycotina	Sordariomycetes	Diaporthales	0	0
Coniochaeta ligniaria	Conlig1	Ascomycota	Pezizomycotina	Sordariomycetes	Coniochaetales	0	0
Coniosporium apollinis	Conap1	Ascomycota	Pezizomycotina	Dothideomycetes	? (incertae sedis)	0	0
Coprinellus pellucidus	Coppel1	Basidiomycotina	Agaricomycotina	Agaricomycetes	Agaricales	1	1
Corollospora maritima	Corma2	Ascomycota	Pezizomycotina	Sordariomycetes	Microascales	0	0
Corynespora cassiicola	Corca1	Ascomycota	Pezizomycotina	Dothideomycetes	Pleosporales	0	0
Cristinia sonorae	Crison1	Basidiomycotina	Agaricomycotina	Agaricomycetes	Atheliales	1	1
Cronartium quercuum	Croqu1	Basidiomycotina	Pucciniomycotina	Pucciniomycetes	Pucciniales	0	1
Cryphonectria parasitica	Crypa2	Ascomycota	Pezizomycotina	Sordariomycetes	Diaporthales	0	0
Cucurbitaria berberidis	Cucbe1	Ascomycota	Pezizomycotina	Dothideomycetes	Pleosporales	1	0
Cunninghamella echinulata	Cunech1	Mucoromycota	Mucoromycotina	Mucoromycetes	Mucorales	1	0
Cyphellophora europaea	Cypeu1	Ascomycota	Pezizomycotina	Eurotiomycetes	Chaetothyriales	0	0
Cystobasidium minutum	Rhomi1	Basidiomycotina	Pucciniomycotina	Cystobasidiomycetes	Cystobasidiales	1	1
Dacryonaema rufum	Dacruf1	Basidiomycotina	Agaricomycotina	Dacrymycetes	Dacrymycetales	1	1
Dacryopinax primogenitus	Dacsp1	Basidiomycotina	Agaricomycotina	Dacrymycetes	Dacrymycetales	1	1
Dactylellina haptotyla	Monha1	Ascomycota	Pezizomycotina	Orbiliomycetes	Orbiliales	0	0
Daedalea quercina	Daequ1	Basidiomycotina	Agaricomycotina	Agaricomycetes	Polyporales	1	1
Daldinia bambusicola	Dalba1	Ascomycota	Pezizomycotina	Sordariomycetes	Xylariales	0	0
Decorospora gaudefroyi	Decga1	Ascomycota	Pezizomycotina	Dothideomycetes	Pleosporales	1	0
Delitschia confertaspora	Delco1	Ascomycota	Pezizomycotina	Dothideomycetes	Pleosporales	1	0
Delphinella strobiligena	Delst1	Ascomycota	Pezizomycotina	Dothideomycetes	Dothideales	0	0
Dendryphion nanum	Denna1	Ascomycota	Pezizomycotina	Dothideomycetes	Pleosporales	1	0
Dichomitus squalens	Dicsqu464_1	Basidiomycotina	Agaricomycotina	Agaricomycetes	Polyporales	1	1
Dichotomocladium elegans	Dicele1	Mucoromycota	Mucoromycotina	Mucoromycetes	Mucorales	1	0
Didymella exigua	Didex1	Ascomycota	Pezizomycotina	Dothideomycetes	Pleosporales	1	0
Didymocrea sadasivanii	Didsa1	Ascomycota	Pezizomycotina	Dothideomycetes	? (incertae sedis)	1	0
Didymosphaeria enalia	Veren1	Ascomycota	Pezizomycotina	Dothideomycetes	Pleosporales	1	0
Dimargaris cristalligena	DimcrSC1	Zoopagomycota	Kickxellomycotina	Dimargaritomycetes	Dimargaritales	1	0
Dioszegia cryoxerica	Diocr1	Basidiomycotina	Agaricomycotina	Tremellomycetes	Tremellales	0	0
Diplodia seriata	Dipse1	Ascomycota	Pezizomycotina	Dothideomycetes	Botryosphaeriales	0	0
Dissoconium aciculare	Disac1	Ascomycota	Pezizomycotina	Dothideomycetes	Capnodiales	0	0
Dissophora ornata	Disorn1	Mucoromycota	Mortierellomyctina	Mortierellomycetes	Mortierellales	1	0
Dothidotthia symphoricarpi	Dotsy1	Ascomycota	Pezizomycotina	Dothideomycetes	Pleosporales	1	0
Dothistroma septosporum	Dotse1	Ascomycota	Pezizomycotina	Dothideomycetes	Capnodiales	0	0
Ectophoma multirostrata	Phomu1	Ascomycota	Pezizomycotina	Dothideomycetes	Pleosporales	1	0
Ellisomyces anomalus	Ellano2	Mucoromycota	Mucoromycotina	Mucoromycetes	Mucorales	1	0
Elsinoe ampelina	Elsamp1	Ascomycota	Pezizomycotina	Dothideomycetes	Myriangiales	0	0
Elytroderma deformans	Elyde1	Ascomycota	Pezizomycotina	Leotiomycetes	Rhytismatales	0	0
Encephalitozoon cuniculi	Enccu1	Microsporidia	? (incertae sedis)	? (incertae sedis)	? (incertae sedis)	0	0
Endocarpon pusillum	EndpusZ1	Ascomycota	Pezizomycotina	Eurotiomycetes	Verrucariales	0	0
Endogone sp.	Endsp1	Mucoromycota	Mucoromycotina	Endogonomycetes	Endogonales	1	0
Enterocytozoon bieneusi	Entbi1	Microsporidia	? (incertae sedis)	? (incertae sedis)	? (incertae sedis)	0	0
Entoleuca mammata	Entma1	Ascomycota	Pezizomycotina	Sordariomycetes	Xylariales	0	0
Entophlyctis helioformis	Enthel1	Chytridiomycota	? (incertae sedis)	Chytridiomycetes	Chytridiales	1	0
Epicoccum nigrum	Epini1	Ascomycota	Pezizomycotina	Dothideomycetes	Pleosporales	1	0
Epithele typhae	Epityp1	Basidiomycotina	Agaricomycotina	Agaricomycetes	Russulales	1	1
Eremomyces bilateralis	Erebi1	Ascomycota	Pezizomycotina	Dothideomycetes	? (incertae sedis)	0	0
Erysiphe necator	Erynec1	Ascomycota	Pezizomycotina	Leotiomycetes	Erysiphales	0	0
Erythrobasidium hasegawianum	Eryha1	Basidiomycotina	Pucciniomycotina	Cystobasidiomycetes	Erythrobasidiales	1	1
Eurotiomycetes sp.	EurotioJF033F_1	Ascomycota	Pezizomycotina	Eurotiomycetes	? (incertae sedis)	0	0
Eutypa lata	Eutla1	Ascomycota	Pezizomycotina	Sordariomycetes	Xylariales	0	0
Exophiala alcalophila	Exoalc1_J33	Ascomycota	Pezizomycotina	Eurotiomycetes	Chaetothyriales	0	0
Exserohilum turcicum	Settu3	Ascomycota	Pezizomycotina	Dothideomycetes	Pleosporales	1	0
Fellomyces penicillatus	Felpe1	Basidiomycotina	Agaricomycotina	Tremellomycetes	Tremellales	0	0
Fenestella fenestrata	Fenfe1	Ascomycota	Pezizomycotina	Dothideomycetes	Pleosporales	1	0
Fennellomyces	Fenlin1	Mucoromycota	Mucoromycotina	Mucoromycetes	Mucorales	1	0
Fibulobasidium inconspicuum	Fibin1	Basidiomycotina	Agaricomycotina	Tremellomycetes	Tremellales	0	0
Filobasidium wieringae	Crywi1	Basidiomycotina	Agaricomycotina	Tremellomycetes	Filobasidiales	1	1
Fimicolochytrium jonesii	Fimjon1	Chytridiomycota	? (incertae sedis)	Chytridiomycetes	Spizellomycetales	1	0
Flavodon flavus	Flafl1	Basidiomycotina	Agaricomycotina	Agaricomycetes	Polyporales	1	1
Fonsecaea monophora	Fonmo1	Ascomycota	Pezizomycotina	Eurotiomycetes	Chaetothyriales	0	0
Fusarium oxysporum	FusoxFo47	Ascomycota	Pezizomycotina	Sordariomycetes	Hypocreales	0	0
Gaertneriomyces semiglobifer	Gaesem1	Chytridiomycota	? (incertae sedis)	Chytridiomycetes	Spizellomycetales	1	0
Gaeumannomyces graminis	Gaegr1	Ascomycota	Pezizomycotina	Sordariomycetes	Magnaporthales	0	0
Geastrum triplex	Geatri1	Basidiomycotina	Agaricomycotina	Agaricomycetes	Geastrales	1	1
Geopyxis carbonaria	Geocar1	Ascomycota	Pezizomycotina	Pezizomycetes	Pezizales	1	1
Geranomyces variabilis	Gervar1	Chytridiomycota	? (incertae sedis)	Chytridiomycetes	Spizellomycetales	1	0
Gigaspora rosea	Gigro1	Mucoromycota	Glomeromycotina	Glomeromycetes	Diversisporales	0	0
Gilbertella persicaria	Gilper1	Mucoromycota	Mucoromycotina	Mucoromycetes	Mucorales	1	0
Globomyces pollinis-pini	Glopol1	Chytridiomycota	? (incertae sedis)	Chytridiomycetes	Rhizophydiales	1	0
Gloniopsis sp.	Glonio1	Ascomycota	Pezizomycotina	Dothideomycetes	Hysteriales	1	0
Glonium stellatum	Glost2	Ascomycota	Pezizomycotina	Dothideomycetes	? (incertae sedis)	1	0
Gonapodya prolifera	Ganpr1	Chytridiomycota	? (incertae sedis)	Monoblepharidomycetes	Monoblepharidales	1	0
Gongronella butleri	Gonbut1	Mucoromycota	Mucoromycotina	Mucoromycetes	Mucorales	1	0
Gorgonomyces haynaldii	Gorhay1	Chytridiomycota	? (incertae sedis)	Chytridiomycetes	Rhizophydiales	1	0
Grosmannia clavigera	Grocl1	Ascomycota	Pezizomycotina	Sordariomycetes	Ophiostomatales	0	0
Gymnascella aurantiaca	Gymau1	Ascomycota	Pezizomycotina	Eurotiomycetes	Onygenales	0	0
Gymnopus androsaceus	Gyman1	Basidiomycotina	Agaricomycotina	Agaricomycetes	Agaricales	1	1
Gyromitra esculenta	Gyresc1	Ascomycota	Pezizomycotina	Pezizomycetes	Pezizales	1	1
Halojulella avicenniae	Pleav1	Ascomycota	Pezizomycotina	Dothideomycetes	? (incertae sedis)	1	0
Halteromyces radiatus	Halrad1	Mucoromycota	Mucoromycotina	Mucoromycetes	Mucorales	1	0
Helicostylum pulchrum	Helpul1	Mucoromycota	Mucoromycotina	Mucoromycetes	Mucorales	1	0
Heliocybe sulcata	Helsul1	Basidiomycotina	Agaricomycotina	Agaricomycetes	Gloeophyllales	1	1
Herpotrichia sp.	Herpot1_1	Ascomycota	Pezizomycotina	Dothideomycetes	Pleosporales	1	0
Hesseltinella vesiculosa	Hesve2finisherSC	Mucoromycota	Mucoromycotina	Mucoromycetes	Mucorales	1	0
Heterodoassansia hygrophilae	Hethyg1	Basidiomycotina	Ustilaginomycotina	Exobasidiomycetes	Doassansiales	1	0
Heterogastridium pycnidioideum	Hetpy1	Basidiomycotina	Pucciniomycotina	Microbotryomycetes	Heterogastridales	1	1
Histoplasma capsulatum	Hisca1	Ascomycota	Pezizomycotina	Eurotiomycetes	Onygenales	0	0
Homolaphlyctis polyrhiza	Hompol1	Chytridiomycota	? (incertae sedis)	Chytridiomycetes	Rhizophydiales	1	0
Hortaea werneckii	Horwer1	Ascomycota	Pezizomycotina	Dothideomycetes	Capnodiales	0	0
Hyalopycnis blepharistoma	Hyabl1	Basidiomycotina	Pucciniomycotina	Microbotryomycetes	Heterogastridales	1	1
Hyaloraphidium curvatum	Hyacur1	Chytridiomycota	? (incertae sedis)	Monoblepharidomycetes	Monoblepharidales	1	0
Hyaloscypha finlandica	Hyafin1	Ascomycota	Pezizomycotina	Leotiomycetes	Helotiales	0	0
Hydnum rufescens	Hydru2	Basidiomycotina	Agaricomycotina	Agaricomycetes	Cantharellales	1	1
Hypoxylon argillaceum	Hyparg1	Ascomycota	Pezizomycotina	Sordariomycetes	Xylariales	0	0
Hysterangium stoloniferum	Hyssto1	Basidiomycotina	Agaricomycotina	Agaricomycetes	Hysterangiales	1	1
Hysterium pulicare	Hyspu1_1	Ascomycota	Pezizomycotina	Dothideomycetes	Hysteriales	1	0
Jaapia argillacea	Jaaar1	Basidiomycotina	Agaricomycotina	Agaricomycetes	Jaapiales	1	1
Jahnula aquatica	ahaq1	Ascomycota	Pezizomycotina	Dothideomycetes	Jahnulales	1	0
Jaminaea sp.	Jamsp1	Basidiomycotina	Ustilaginomycotina	Exobasidiomycetes	Microstromatales	0	0
Jimgerdemannia flammicorona	Jimfl_GMNB39_1	Mucoromycota	Mucoromycotina	Endogonomycetes	Endogonales	1	0
Kalaharituber pfeilii	Kalpfe1	Ascomycota	Pezizomycotina	Pezizomycetes	Pezizales	1	1
Karstenula rhodostoma	Karrh1	Ascomycota	Pezizomycotina	Dothideomycetes	Pleosporales	1	0
Khuskia oryzae	Khuory1	Ascomycota	Pezizomycotina	Sordariomycetes	Trichosphaeriales	0	0
Kickxella alabastrina	Kicala1	Zoopagomycota	Kickxellomycotina	Kickxellomycetes	Kickxellales	0	0
Kluyveromyces lactis	Klula1	Ascomycota	Saccharomycotina	Sacchromycetes	Saccharomycetales	0	0
Kockovaella imperatae	Kocim1	Basidiomycotina	Agaricomycotina	Tremellomycetes	Tremellales	0	0
Kretzschmaria deusta	KdCBS826_1	Ascomycota	Pezizomycotina	Sordariomycetes	Xylariales	0	0
Laccaria bicolor	Lacbi2	Basidiomycotina	Agaricomycotina	Agaricomycetes	Agaricales	1	1
Lactarius deliciosus	Lacdel1	Basidiomycotina	Agaricomycotina	Agaricomycetes	Russulales	1	1
Laxitextum bicolor	Laxbic1	Basidiomycotina	Agaricomycotina	Agaricomycetes	Russulales	1	1
Lentinellus vulpinus	Lenvul1	Basidiomycotina	Agaricomycotina	Agaricomycetes	Russulales	1	1
Lentinula boryana	LboTFB7810_1	Basidiomycotina	Agaricomycotina	Agaricomycetes	Agaricales	1	1
Lentinus tigrinus	Lenti6_1	Basidiomycotina	Agaricomycotina	Agaricomycetes	Polyporales	1	1
Lentithecium fluviatile	Lenfl1	Ascomycota	Pezizomycotina	Dothideomycetes	Pleosporales	1	0
Lepidopterella palustris	Leppa1	Ascomycota	Pezizomycotina	Dothideomycetes	Mytilinidiales	1	0
Leptosphaeria maculans	Lepmu1	Ascomycota	Pezizomycotina	Dothideomycetes	Pleosporales	1	0
Leucangium carthusianum	euca1	Ascomycota	Pezizomycotina	Pezizomycetes	Pezizales	1	1
Leucosporidium creatinivorum	Leucr1	Basidiomycotina	Pucciniomycotina	Microbotryomycetes	Leucosporidiales	1	1
Lichtheimia corymbifera	Liccor1	Mucoromycota	Mucoromycotina	Mucoromycetes	Mucorales	1	0
Linderina pennispora	Linpe1	Zoopagomycota	Kickxellomycotina	Kickxellomycetes	Kickxellales	0	0
Lindgomyces ingoldianus	Linin1	Ascomycota	Pezizomycotina	Dothideomycetes	Pleosporales	1	0
Lindra thalassiae	Linth1	Ascomycota	Pezizomycotina	Sordariomycetes	Lulworthiales	0	0
Lineolata rhizophorae	Linrh1	Ascomycota	Pezizomycotina	Dothideomycetes	Dothideales	0	0
Lipomyces starkeyi	Lipst1_1	Ascomycota	Saccharomycotina	Sacchromycetes	Saccharomycetales	0	0
Lizonia empirigonia	Lizem1	Ascomycota	Pezizomycotina	Dothideomycetes	? (incertae sedis)	1	0
Lobaria pulmonaria	LobpulAf1	Ascomycota	Pezizomycotina	Lecanoromycetes	Peltigerales	0	0
Lobosporangium transversale	Lobtra1	Mucoromycota	Mortierellomyctina	Mortierellomycetes	Mortierellales	1	0
Lophiostoma macrostomum	Lopma1	Ascomycota	Pezizomycotina	Dothideomycetes	Pleosporales	1	0
Lophiotrema nucula	Lopnu1	Ascomycota	Pezizomycotina	Dothideomycetes	Pleosporales	1	0
Lophium mytilinum	Lopmy1	Ascomycota	Pezizomycotina	Dothideomycetes	Mytilinidiales	1	0
Macrophomina phaseolina	Macph1	Ascomycota	Pezizomycotina	Dothideomycetes	Botryosphaeriales	0	0
Macroventuria anomochaeta	Macan1	Ascomycota	Pezizomycotina	Dothideomycetes	Pleosporales	1	0
Magnaporthiopsis poae	Magpo1	Ascomycota	Pezizomycotina	Sordariomycetes	Magnaporthales	0	0
Malassezia globosa	Malgl1	Basidiomycotina	Ustilaginomycotina	Malasseziomycetes	Malasseziales	1	0
Martensiomyces pterosporus	Marpt1	Zoopagomycota	Kickxellomycotina	Kickxellomycetes	Kickxellales	0	0
Massarina eburnea	Maseb1	Ascomycota	Pezizomycotina	Dothideomycetes	Pleosporales	1	0
Massariosphaeria phaeospora	Masph1	Ascomycota	Pezizomycotina	Dothideomycetes	Pleosporales	1	0
Melampsora allii-populina	Melap1finSC_191	Basidiomycotina	Pucciniomycotina	Pucciniomycetes	Pucciniales	0	1
Melanomma pulvis-pyrius	Melpu1	Ascomycota	Pezizomycotina	Dothideomycetes	Pleosporales	1	0
Melanops tulasnei	Meltu1	Ascomycota	Pezizomycotina	Dothideomycetes	Botryosphaeriales	0	0
Melanospora tiffanyae	Melti1	Ascomycota	Pezizomycotina	Sordariomycetes	Melanosporales	0	0
Melanotaenium endogenum	Melen1	Basidiomycotina	Ustilaginomycotina	Ustilaginomycetes	Urocystidales	1	0
Meredithblackwellia eburnea	Mereb1	Basidiomycotina	Pucciniomycotina	Microbotryomycetes	Kriegeriales	1	1
Metarhizium acridum	Metac1	Ascomycota	Pezizomycotina	Sordariomycetes	Hypocreales	0	0
Metschnikowia bicuspidata	Metbi1	Ascomycota	Saccharomycotina	Sacchromycetes	Saccharomycetales	0	0
Microascus trigonosporus	Mictr1	Ascomycota	Pezizomycotina	Sordariomycetes	Microascales	0	0
Microbotryum lychnidis-dioicae	Micld1	Basidiomycotina	Pucciniomycotina	Microbotryomycetes	Microbotryales	1	1
Microdiplodia sp.	Microd1	Ascomycota	Pezizomycotina	Dothideomycetes	Botryosphaeriales	1	0
Microdochium bolleyi	Micbo1	Ascomycota	Pezizomycotina	Sordariomycetes	Xylariales	0	0
Microsporum canis	Micca1	Ascomycota	Pezizomycotina	Eurotiomycetes	Onygenales	0	0
Microthyrium microscopicum	Micmi1	Ascomycota	Pezizomycotina	Dothideomycetes	Microthyriales	0	0
Mitosporidium daphniae	Mitdap1	Microsporidia	? (incertae sedis)	? (incertae sedis)	? (incertae sedis)	0	0
Mixia osmundae	Mixos1	Basidiomycotina	Pucciniomycotina	Miximycetes	Mixiales	1	1
Monascus purpureus	Monpu1	Ascomycota	Pezizomycotina	Eurotiomycetes	Eurotiales	0	0
Moniliella sp.	Monili2	Basidiomycotina	Ustilaginomycotina	Moniliellomycetes	Moniliellales	1	0
Morchella importuna	Morimp1	Ascomycota	Pezizomycotina	Pezizomycetes	Pezizales	1	1
Mortierella elongata	MoeNVP64_1	Mucoromycota	Mortierellomyctina	Mortierellomycetes	Mortierellales	1	0
Mrakia frigida	Mrafri1	Basidiomycotina	Agaricomycotina	Tremellomycetes	Cystofilobasidiales	1	1
Mucor circinelloides	Muccir1_3	Mucoromycota	Mucoromycotina	Mucoromycetes	Mucorales	1	0
Mutinus elegans	Mutel1	Basidiomycotina	Agaricomycotina	Agaricomycetes	Phallales	1	1
Mycena albidolilacea	Mycalb1	Basidiomycotina	Agaricomycotina	Agaricomycetes	Agaricales	1	1
Mycotypha africana	Mycafr1	Mucoromycota	Mucoromycotina	Mucoromycetes	Mucorales	1	0
Myriangiaceae sp.	Myrian1	Ascomycota	Pezizomycotina	Dothideomycetes	Myriangiales	0	0
Myriangium duriaei	Myrdu1	Ascomycota	Pezizomycotina	Dothideomycetes	Myriangiales	0	0
Myrothecium inundatum	Myrin1	Ascomycota	Pezizomycotina	Sordariomycetes	Hypocreales	0	0
Mytilinidiaceae sp.	Lophiu1	Ascomycota	Pezizomycotina	Dothideomycetes	Mytilinidiales	1	0
Mytilinidion resinicola	Mytre1	Ascomycota	Pezizomycotina	Dothideomycetes	Mytilinidiales	1	0
Naematelia encephala	Treen1	Basidiomycotina	Agaricomycotina	Tremellomycetes	Tremellales	0	0
Naganishia vishniacii	Cryvi1	Basidiomycotina	Agaricomycotina	Tremellomycetes	Filobasidiales	1	1
Naohidea sebacea	Naose1	Basidiomycotina	Pucciniomycotina	Cystobasidiomycetes	Naohideales	1	1
Nemania abortiva	Nemabo1	Ascomycota	Pezizomycotina	Sordariomycetes	Xylariales	0	0
Nematocida parisii	Nempa1	Microsporidia	? (incertae sedis)	? (incertae sedis)	? (incertae sedis)	0	0
Neocallimastix californiae	Neosp1	Chytridiomycota	? (incertae sedis)	Neocallimastigomycetes	Neocallimastigales	1	0
Neofusicoccum parvum	Neopa1	Ascomycota	Pezizomycotina	Dothideomycetes	Botryosphaeriales	0	0
Neohortaea acidophila	Horac1	Ascomycota	Pezizomycotina	Dothideomycetes	Capnodiales	0	0
Neolecta irregularis	Neoirr1	Ascomycota	Taphrinomycotina	Neolectomycetes	Neolectales	0	0
Neonectria ditissima	Neodi1	Ascomycota	Pezizomycotina	Sordariomycetes	Hypocreales	0	0
Neurospora crassa	Neucr2	Ascomycota	Pezizomycotina	Sordariomycetes	Sordariales	0	0
Niesslia exilis	Nieex1	Ascomycota	Pezizomycotina	Sordariomycetes	Hypocreales	1	0
Nosema ceranae	Nosce1	Microsporidia	? (incertae sedis)	? (incertae sedis)	? (incertae sedis)	0	0
Obba rivulosa	Obbri1	Basidiomycotina	Agaricomycotina	Agaricomycetes	Polyporales	1	1
Obelidium mucronatum	Obemuc1	Chytridiomycota	? (incertae sedis)	Chytridiomycetes	Chytridiales	1	0
Oliveonia pauxilla	Olipa1	Basidiomycotina	Agaricomycotina	Agaricomycetes	Auriculariales	1	1
Ophiobolus disseminans	Ophdi1	Ascomycota	Pezizomycotina	Dothideomycetes	Pleosporales	1	0
Ophiostoma novo-ulmi	Ophnu1	Ascomycota	Pezizomycotina	Sordariomycetes	Ophiostomatales	0	0
Orpinomyces sp.	Orpsp1_1	Chytridiomycota	? (incertae sedis)	Neocallimastigomycetes	Neocallimastigales	0	0
Panellus stipticus	Panst_LUM_1_1	Basidiomycotina	Agaricomycotina	Agaricomycetes	Agaricales	1	1
Papiliotrema laurentii	Papla1	Basidiomycotina	Agaricomycotina	Tremellomycetes	Tremellales	0	0
Paracoccidioides brasiliensis	Parbra1	Ascomycota	Pezizomycotina	Eurotiomycetes	Onygenales	0	0
Paraphaeosphaeria sporulosa	Parsp1	Ascomycota	Pezizomycotina	Dothideomycetes	Pleosporales	1	0
Paraphoma chrysanthemicola	Parchr1	Ascomycota	Pezizomycotina	Dothideomycetes	Pleosporales	1	0
Paraphysoderma sedebokerense	Parsed1	Blastocladiomycota	? (incertae sedis)	Physodermatomycetes	Physodermatales	1	0
Parasitella parasitica	Parpar1	Mucoromycota	Mucoromycotina	Mucoromycetes	Mucorales	1	0
Parastagonospora nodorum	Stano2	Ascomycota	Pezizomycotina	Dothideomycetes	Pleosporales	0	0
Passalora fulva	Clafu1	Ascomycota	Pezizomycotina	Dothideomycetes	Capnodiales	0	0
Patellaria atrata	Patat1	Ascomycota	Pezizomycotina	Dothideomycetes	Patellariales	1	0
Paxillus adelphus	Paxru2	Basidiomycotina	Agaricomycotina	Agaricomycetes	Boletales	1	1
Penicillium digitatum	Pendig1	Ascomycota	Pezizomycotina	Eurotiomycetes	Eurotiales	0	0
Penicillium janthinellum	Penja1	Ascomycota	Pezizomycotina	Eurotiomycetes	Eurotiales	0	0
Penicillium nordicum	Pennord1	Ascomycota	Pezizomycotina	Eurotiomycetes	Eurotiales	1	0
Penicillium steckii	Penste1	Ascomycota	Pezizomycotina	Eurotiomycetes	Eurotiales	0	0
Periconia macrospinosa	Perma1	Ascomycota	Pezizomycotina	Dothideomycetes	Pleosporales	1	0
Pestalotiopsis sp.	Pestal1	Ascomycota	Pezizomycotina	Sordariomycetes	Xylariales	1	0
Peziza echinospora	Pezech1	Ascomycota	Pezizomycotina	Pezizomycetes	Pezizales	1	1
Phaeoacremonium minimum	Phaal1	Ascomycota	Pezizomycotina	Sordariomycetes	Togniniales	0	0
Phaeomoniella chlamydospora	Phach1	Ascomycota	Pezizomycotina	Eurotiomycetes	Phaeomoniellales	0	0
Phaeomoniellales sp.	ClaNC0930_1	Ascomycota	Pezizomycotina	Eurotiomycetes	Phaeomoniellales	0	0
Phaeosphaeria poagena	Phapo1	Ascomycota	Pezizomycotina	Dothideomycetes	Pleosporales	1	0
Phaeosphaeriaceae sp.	PhaPMI808	Ascomycota	Pezizomycotina	Dothideomycetes	Pleosporales	1	0
Phakopsora pachyrhizi	Phapa1	Basidiomycotina	Pucciniomycotina	Pucciniomycetes	Pucciniales	0	0
Phascolomyces articulosus	Phaart1	Mucoromycota	Mucoromycotina	Mucoromycetes	Mucorales	1	0
Phialophora attae	Phiatt1	Ascomycota	Pezizomycotina	Eurotiomycetes	Chaetothyriales	0	0
Phlebia brevispora	Phlbr1	Basidiomycotina	Agaricomycotina	Agaricomycetes	Polyporales	1	1
Phlyctochytrium arcticum	Triarc1	Chytridiomycota	? (incertae sedis)	Chytridiomycetes	Chytridiales	1	0
Phycomyces blakesleeanus	PhyblU21_2	Mucoromycota	Mucoromycotina	Mucoromycetes	Mucorales	1	0
Phyllosticta capitalensis	Phycap1	Ascomycota	Pezizomycotina	Dothideomycetes	Botryosphaeriales	0	0
Pichia kudriavzevii	Pickud1	Ascomycota	Saccharomycotina	Sacchromycetes	Saccharomycetales	0	0
Piedraia hortae	Pieho1_1	Ascomycota	Pezizomycotina	Dothideomycetes	Capnodiales	0	0
Pilaira anomala	Pilano1	Mucoromycota	Mucoromycotina	Mucoromycetes	Mucorales	1	0
Pilobolus umbonatus	Pilumb1	Mucoromycota	Mucoromycotina	Mucoromycetes	Mucorales	1	0
Piloderma croceum	Pilcr1	Basidiomycotina	Agaricomycotina	Agaricomycetes	Atheliales	1	1
Piptocephalis cylindrospora	Pipcy3_1	Zoopagomycota	Zoopagomycotina	Zoopagomycetes	Zoopagales	1	1
Piptocephalis tieghemiana	Piptie1	Zoopagomycota	Zoopagomycotina	Zoopagomycetes	Zoopagales	1	1
Piromyces finnis	Pirfi3	Chytridiomycota	? (incertae sedis)	Neocallimastigomycetes	Neocallimastigales	1	0
Pisolithus albus	Pisalb1	Basidiomycotina	Agaricomycotina	Agaricomycetes	Boletales	1	1
Plectania melastoma	Plemel1	Ascomycota	Pezizomycotina	Pezizomycetes	Pezizales	1	1
Pleomassaria siparia	Plesi1	Ascomycota	Pezizomycotina	Dothideomycetes	Pleosporales	1	0
Pleosporaceae sp.	PlePMI138_1	Ascomycota	Pezizomycotina	Dothideomycetes	Pleosporales	1	0
Pleurotus eryngii	Pleery1	Basidiomycotina	Agaricomycotina	Agaricomycetes	Agaricales	1	1
Pneumocystis jirovecii	Pneji1	Ascomycota	Taphrinomycotina	Pneumocystidomycetes	Pneumocystidales	0	0
Podospora anserina	Podan3	Ascomycota	Pezizomycotina	Sordariomycetes	Sordariales	0	0
Polychaeton citri	Polci1	Ascomycota	Pezizomycotina	Dothideomycetes	Capnodiales	0	0
Polyplosphaeria fusca	Polfu1	Ascomycota	Pezizomycotina	Dothideomycetes	Pleosporales	1	0
Porodaedalea chrysoloma	Porchr1	Basidiomycotina	Agaricomycotina	Agaricomycetes	Hymenochaetales	1	1
Poronia punctata	Porpun1	Ascomycota	Pezizomycotina	Sordariomycetes	Xylariales	0	0
Postia placenta	Pospl1	Basidiomycotina	Agaricomycotina	Agaricomycetes	Polyporales	1	1
Powellomyces hirtus	Powhir1	Chytridiomycota	? (incertae sedis)	Chytridiomycetes	Spizellomycetales	1	0
Protomyces inouyei	Proin1	Ascomycota	Taphrinomycotina	Taphrinomycetes	Taphrinales	0	0
Protomyces lactucaedebilis	Prola1	Ascomycota	Taphrinomycotina	Taphrinomycetes	Taphrinales	0	0
Pseudocercospora ulei	Pseule1	Ascomycota	Pezizomycotina	Dothideomycetes	Capnodiales	0	0
Pseudographis elatina	Pseel1	Ascomycota	Pezizomycotina	Leotiomycetes	Triblidiales	0	0
Pseudomassariella vexata	Pseve2	Ascomycota	Pezizomycotina	Sordariomycetes	Xylariales	0	0
Pseudomicrostroma glucosiphilum	Rhodsp1	Basidiomycotina	Ustilaginomycotina	Exobasidiomycetes	Microstromatales	0	0
Pseudopyrenochaeta lycopersici	Pyrly1	Ascomycota	Pezizomycotina	Dothideomycetes	Pleosporales	1	0
Pseudovirgaria hyperparasitica	Psehy1	Ascomycota	Pezizomycotina	Dothideomycetes	Acrospermales	1	0
Psilocybe cubensis	Psicub1_1	Basidiomycotina	Agaricomycotina	Agaricomycetes	Agaricales	1	1
Pterula gracilis	Ptegra1	Basidiomycotina	Agaricomycotina	Agaricomycetes	Agaricales	1	1
Puccinia graminis	Pucgr2	Basidiomycotina	Pucciniomycotina	Pucciniomycetes	Pucciniales	0	1
Punctularia strigosozonata	Punst1	Basidiomycotina	Agaricomycotina	Agaricomycetes	Corticiales	1	1
Pyrenophora tritici-repentis	Pyrtr1	Ascomycota	Pezizomycotina	Dothideomycetes	Pleosporales	1	0
Pyronema omphalodes	Pyrco1	Ascomycota	Pezizomycotina	Pezizomycetes	Pezizales	1	1
Radiomyces spectabilis	Radspe1	Mucoromycota	Mucoromycotina	Mucoromycetes	Mucorales	1	0
Ramaria rubella	Ramac1	Basidiomycotina	Agaricomycotina	Agaricomycetes	Gomphales	1	1
Ramicandelaber brevisporus	Rambr1	Zoopagomycota	Kickxellomycotina	? (incertae sedis)	Ramicandelaberales	0	0
Rhizina undulata	Rhiund1	Ascomycota	Pezizomycotina	Pezizomycetes	Pezizales	1	1
Rhizoclosmatium globosum	Rhihy1	Chytridiomycota	? (incertae sedis)	Chytridiomycetes	Chytridiales	1	0
Rhizodiscina lignyota	Rhili1	Ascomycota	Pezizomycotina	Dothideomycetes	Patellariales	0	0
Rhizophagus irregularis	RhiirB3	Mucoromycota	Glomeromycotina	Glomeromycetes	Glomerales	0	0
Rhizopogon salebrosus	Rhisa1	Basidiomycotina	Agaricomycotina	Agaricomycetes	Boletales	1	1
Rhizopus microsporus	Rhimi_ATCC11559_1	Mucoromycota	Mucoromycotina	Mucoromycetes	Mucorales	1	0
Rhodotorula diobovata	Rhodia1_1	Basidiomycotina	Pucciniomycotina	Microbotryomycetes	Sporidiobolales	1	1
Rhodotorula glutinis	Rhoglu1	Basidiomycotina	Pucciniomycotina	Microbotryomycetes	Sporidiobolales	1	1
Rhytidhysteron rufulum	Rhyru1_1	Ascomycota	Pezizomycotina	Dothideomycetes	Hysteriales	1	0
Rickenella fibula	Ricfib1	Basidiomycotina	Agaricomycotina	Agaricomycetes	Hymenochaetales	1	1
Robbauera albescens	Tilalb1	Basidiomycotina	Ustilaginomycotina	Exobasidiomycetes	Robbauerales	1	1
Rostrohypoxylon terebratum	Roster1	Ascomycota	Pezizomycotina	Sordariomycetes	Xylariales	0	0
Rozella allomycis	Rozal1_1	Cryptomycota	? (incertae sedis)	? (incertae sedis)	? (incertae sedis)	1	0
Russula brevipes	Rusbre1	Basidiomycotina	Agaricomycotina	Agaricomycetes	Russulales	1	1
Rutstroemia firma	Rutfi1	Ascomycota	Pezizomycotina	leotiomycetes	Helotiales	0	0
Saccharata proteae	Sacpr1	Ascomycota	Pezizomycotina	Dothideomycetes	Botryosphaeriales	0	0
Saccharomyces cerevisiae	SacceYB210_1	Ascomycota	Saccharomycotina	Sacchromycetes	Saccharomycetales	0	0
Saitoella complicata	Saico1	Ascomycota	Taphrinomycotina	? (incertae sedis)	? (incertae sedis)	1	1
Saksenaea vasiformis	Sakvas1	Mucoromycota	Mucoromycotina	Mucoromycetes	Mucorales	1	0
Sarcoscypha coccinea	Sarco1	Ascomycota	Pezizomycotina	Pezizomycetes	Pezizales	1	1
Schizophyllum commune	Schco3	Basidiomycotina	Agaricomycotina	Agaricomycetes	Agaricales	1	1
Schizopora paradoxa	Schpa1	Basidiomycotina	Agaricomycotina	Agaricomycetes	Hymenochaetales	1	1
Schizosaccharomyces cryophilus	Schcy1	Ascomycota	Taphrinomycotina	Schizosaccharomycetes	Schizosaccaromycetales	1	1
Schizosaccharomyces japonicus	Schja1	Ascomycota	Taphrinomycotina	Schizosaccharomycetes	Schizosaccaromycetales	1	1
Schizosaccharomyces octosporus	Schoc1	Ascomycota	Taphrinomycotina	Schizosaccharomycetes	Schizosaccaromycetales	1	1
Schizosaccharomyces pombe	Schpo1	Ascomycota	Taphrinomycotina	Schizosaccharomycetes	Schizosaccaromycetales	1	1
Scleroderma citrinum	Sclci1	basidiomycotina	Agaricomycotina	Agaricomycetes	Boletales	1	1
Serendipita vermifera	Sebve1	Basidiomycotina	Agaricomycotina	Agaricomycetes	Sebacinales	1	1
Serpula lacrymans	SerlaS7_3_2	Basidiomycotina	Agaricomycotina	Agaricomycetes	Boletales	1	1
Setomelanomma holmii	Setho1	Ascomycota	Pezizomycotina	Dothideomycetes	Pleosporales	1	0
Sirobasidium intermedium	Sirint1	Basidiomycotina	Agaricomycotina	Tremellomycetes	Tremellales	0	0
Sistotremastrum niveocremeum	Sisni1	Basidiomycotina	Agaricomycotina	Agaricomycetes	Trechisporales	1	1
Slooffia pilati	Slopil1	Basidiomycotina	Pucciniomycotina	Microbotryomycetes	? (incertae sedis)	1	1
Smittium culicis	SmicuMNP_2	Zoopagomycota	Kickxellomycotina	Harpellomycetes	Harpellales	1	0
Solicoccozyma terricola	Cryte1	Basidiomycotina	Agaricomycotina	Tremellomycetes	Trichosporonales	1	1
Spathularia flavida	Spafl1	Ascomycota	Pezizomycotina	Leotiomycetes	Rhytismatales	0	0
Sphaerosporella brunnea	Sphbr2	Ascomycota	Pezizomycotina	Pezizomycetes	Pezizales	1	1
Sphaerulina musiva	Sepmu1	Ascomycota	Pezizomycotina	Dothideomycetes	Capnodiales	0	0
Spinellus fusiger	Spifus1	Mucoromycota	Mucoromycotina	Mucoromycetes	Mucorales	1	0
Spizellomyces punctatus	Spipu1	Chytridiomycota	? (incertae sedis)	Chytridiomycetes	Spizellomycetales	1	0
Sporidiobolus pararoseus	Spopa1	Basidiomycotina	Pucciniomycotina	Microbotryomycetes	Sporidiobolales	1	1
Sporisorium reilianum	Spore1	Basidiomycotina	Ustilaginomycotina	Ustilaginomycetes	Ustilaginales	1	0
Sporodiniella umbellata	Spoumb1	Mucoromycota	Mucoromycotina	Mucoromycetes	Mucorales	1	0
Sporopachydermia lactativora	Spola1	Ascomycota	Saccharomycotina	Sacchromycetes	Saccharomycetales	0	0
Sporormia fimetaria	Spofi1	Ascomycota	Pezizomycotina	Dothideomycetes	Pleosporales	0	0
Stachybotrys elegans	Stael1	Ascomycota	Pezizomycotina	Sordariomycetes	Hypocreales	0	0
Stemphylium lycopersici	Stely1	Ascomycota	Pezizomycotina	Dothideomycetes	Pleosporales	1	0
Sterigmatomyces hyphaenes	Agahy1	Basidiomycotina	Pucciniomycotina	Agaricostilbomycetes	Agaricostilbales	1	1
Stomiopeltis betulae	Stobe1	Ascomycota	Pezizomycotina	Dothideomycetes	? (incertae sedis)	0	0
Suillus americanus	Suiame1	Basidiomycotina	Agaricomycotina	Agaricomycetes	Boletales	1	1
Symbiotaphrina kochii	Symko1	Ascomycota	Pezizomycotina	Xylonomycetes	Symbiotaphrinales	0	0
Symmetrospora gracilis	Spogra1_1	Basidiomycotina	Pucciniomycotina	Cystobasidiomycetes	? (incertae sedis)	1	1
Syncephalastrum racemosum	Synrac1	Mucoromycota	Mucoromycotina	Mucoromycetes	Mucorales	1	0
Syncephalis fuscata	Synfus1	Zoopagomycota	Zoopagomycotina	Zoopagomycetes	Zoopagales	1	0
Syncephalis plumigaleata	Synplu1	Zoopagomycota	Zoopagomycotina	Zoopagomycetes	Zoopagales	1	0
Syncephalis pseudoplumigaleata	Synps1	Zoopagomycota	Zoopagomycotina	Zoopagomycetes	Zoopagales	1	0
Talaromyces aculeatus	Penac1	Ascomycota	Pezizomycotina	Eurotiomycetes	Eurotiales	0	0
Taphrina deformans	Tapde1_1	Ascomycota	Taphrinomycotina	Taphrinomycetes	Taphrinales	0	0
Taphrina populi-salicis	Tappo1	Ascomycota	Taphrinomycotina	Taphrinomycetes	Taphrinales	0	0
Teichospora sp.	Currey1	Ascomycota	Pezizomycotina	Dothideomycetes	Pleosporales	1	0
Teratosphaeria nubilosa	Ternu1	Ascomycota	Pezizomycotina	Dothideomycetes	Capnodiales	0	0
Teratosphaeriaceae sp.	TerNC1134_1	Ascomycota	Pezizomycotina	Dothideomycetes	Capnodiales	0	0
Terfezia claveryi	Tercla1	Ascomycota	Pezizomycotina	Pezizomycetes	Pezizales	1	1
Testicularia cyperi	Tescy1	Basidiomycotina	Ustilaginomycotina	Ustilaginomycetes	Ustilaginales	1	0
Thamnidium elegans	Thaele1	Mucoromycota	Mucoromycotina	Mucoromycetes	Mucorales	1	0
Thamnocephalis sphaerospora	Thasp1	Zoopagomycota	Zoopagomycotina	Zoopagomycetes	Zoopagales	1	0
Thanatephorus cucumeris	Thacu1	Basidiomycotina	Agaricomycotina	Agaricomycetes	Cantharellales	1	1
Thelebolus microsporus	Themi1	Ascomycota	Pezizomycotina	Leotiomycetes	Thelebolales	0	0
Thelephora ganbajun	Thega1	Basidiomycotina	Agaricomycotina	Agaricomycetes	Thelephorales	1	1
Thermoascus aurantiacus	Theau1	Ascomycota	Pezizomycotina	Eurotiomycetes	Eurotiales	0	0
Thermomyces lanuginosus	Thelan1	Ascomycota	Pezizomycotina	Eurotiomycetes	Eurotiales	0	0
Thielavia antarctica	Thian1	Ascomycota	Pezizomycotina	Sordariomycetes	Sordariales	0	0
Thozetella sp.	ThoPMI491_1	Ascomycota	Pezizomycotina	Sordariomycetes	Chaetothyriales	0	0
Tilletiaria anomala	Tilan2	Basidiomycotina	Ustilaginomycotina	Exobasidiomycetes	Georgefischeriales	0	0
Tirmania nivea	Tirniv1	Ascomycota	Pezizomycotina	Pezizomycetes	Pezizales	1	1
Torpedospora radiata	Torra1	Ascomycota	Pezizomycotina	Sordariomycetes	Torpedosporales	0	0
Tortispora caseinolytica	Canca1	Ascomycota	Saccharomycotina	Sacchromycetes	Saccharomycetales	0	0
Tothia fuscella	Totfu1	Ascomycota	Pezizomycotina	Dothideomycetes	Venturiales	0	0
Trametes elegans	Artele1122_1	Basidiomycotina	Agaricomycotina	Agaricomycetes	Polyporales	1	1
Trematosphaeria pertusa	Trepe1	Ascomycota	Pezizomycotina	Dothideomycetes	Pleosporales	1	0
Tremella mesenterica	Treme1	Basidiomycotina	Agaricomycotina	Tremellomycetes	Tremellales	0	0
Tricharina praecox	Tripra1	Ascomycota	Pezizomycotina	Pezizomycetes	Pezizales	1	1
Trichodelitschia bisporula	Tribi1	Ascomycota	Pezizomycotina	Dothideomycetes	Phaeotrichales	0	0
Trichoderma virens	TriviGv29_8_2	Ascomycota	Pezizomycotina	Sordariomycetes	Hypocreales	0	0
Trichophyton benhamiae	Artbe1	Ascomycota	Pezizomycotina	Eurotiomycetes	Onygenales	0	0
Trichophyton rubrum	Triru1	Ascomycota	Pezizomycotina	Eurotiomycetes	Onygenales	0	0
Trichosporon asahii	Trias8904	Basidiomycotina	Agaricomycotina	Tremellomycetes	Trichosporonales	0	0
Trinosporium guianense	Trigu1	Ascomycota	Pezizomycotina	Xylonomycetes	Xylonales	1	0
Truncatella angustata	Truan1	Ascomycota	Pezizomycotina	Sordariomycetes	Xylariales	1	0
Tuber aestivum	Tubae1	Ascomycota	Pezizomycotina	Pezizomycetes	Pezizales	1	1
Tulasnella calospora	Tulcal1	Basidiomycotina	Agaricomycotina	Agaricomycetes	Cantharellales	1	1
Umbelopsis sp.	Umbelo1	Mucoromycota	Mucoromycotina	Umbelopsidomycetes	Umbelopsidales	1	0
Uncinocarpus reesii	Uncre1	Ascomycota	Pezizomycotina	Eurotiomycetes	Onygenales	0	0
Usnea florida	Usnflo1	Ascomycota	Pezizomycotina	Lecanoromycetes	Lecanorales	0	0
Ustilago hordei	Usthor1	Basidiomycotina	Ustilaginomycotina	Ustilaginomycetes	Ustilaginales	1	0
Veluticeps abietina	Velabi1	Basidiomycotina	Agaricomycotina	Agaricomycetes	Gloeophyllales	1	1
Venturia inaequalis	Venin1	Ascomycota	Pezizomycotina	Dothideomycetes	Venturiales	0	0
Verruconis gallopava	Verga1	Ascomycota	Pezizomycotina	Dothideomycetes	Venturiales	0	0
Violaceomyces palustris	Ustsp1	Basidiomycotina	Ustilaginomycotina	Ustilaginomycetes	Violaceomycetales	1	1
Vuilleminia comedens	Vuico1	Basidiomycotina	Agaricomycotina	Agaricomycetes	Corticiales	1	1
Wallemia ichthyophaga	Walic1	Basidiomycotina	Wallemiomycotina	Geminibasiomycetes	Gemibasidiales	1	1
Wallemia mellicola	Walse1	Basidiomycotina	Wallemiomycotina	Wallemiomycetes	Wallemiales	1	1
Westerdykella ornata	Wesor1	Ascomycota	Pezizomycotina	Dothideomycetes	Pleosporales	1	0
Whalleya microplaca	Whamic1	Ascomycota	Pezizomycotina	Sordariomycetes	Xylariales	0	0
Wilcoxina mikolae	Wilmi1	Ascomycota	Pezizomycotina	Pezizomycetes	Pezizales	1	1
Xanthoria parietina	Xanpa2	Ascomycota	Pezizomycotina	Lecanoromycetes	Teloschistales	0	0
Xenasmatella vaga	Xenvag1	Basidiomycotina	Agaricomycotina	Agaricomycetes	? (incertae sedis)	1	1
Xylaria acuta	Xylacu1	Ascomycota	Pezizomycotina	Sordariomycetes	Xylariales	0	0
Xylariales sp.	Plecto1	Ascomycota	Pezizomycotina	Sordariomycetes	Xylariales	1	0
Xylona heveae	Xylhe1	Ascomycota	Pezizomycotina	Xylonomycetes	Xylonales	1	0
Yarrowia lipolytica	YarliW29	Ascomycota	Saccharomycotina	Sacchromycetes	Saccharomycetales	0	0
Zancudomyces culisetae	Zancul2	Zoopagomycota	Kickxellomycotina	Harpellomycetes	Harpellales	1	0
Zasmidium cellare	Zasce1	Ascomycota	Pezizomycotina	Dothideomycetes	Capnodiales	0	0
Zoophthora radicans	Zoorad1	Zoopagomycota	Entomophthoromycotina	Entomophthorimycetes	Entomophthorales	0	0
Zopfia rhizophila	Zoprh1	Ascomycota	Pezizomycotina	Dothideomycetes	? (incertae sedis)	1	0
Zychaea mexicana	Zycmex1	Mucoromycota	Mucoromycotina	Mucoromycetes	Mucorales	1	0
Zygoascus hellenicus	Zoorad1	Ascomycota	Saccharomycotina	Sacchromycetes	Saccharomycetales	0	0
Zymoseptoria ardabiliae	Zymar1	Ascomycota	Pezizomycotina	Dothideomycetes	Capnodiales	0	0
Zymoseptoria tritici	Zymps1	Ascomycota	Pezizomycotina	Dothideomycetes	Capnodiales	0	0

## Sheet: Bin3-like
Bin3-like sequences	Accession number	Protein sequences
Aaosphaeria arxii	jgi|Aaoar1|93825|	MATTTTWGNYRDYQGPANQNPGSAPSIHVRDVRLTLLDSLLPGLFNAKNCLDIGCNAGRVSCQLALDFGA ASVTGVDIDTKLVDQASNLLALRSSRVRPANAPATAHTNANVNANDNASGDCSDSVVNYFPMSAILNHGY RFEPQGKGTRHSTASAPTSGPETNHRVRFVSEDWVVSSNPATDGPYHVILALSVIKWMHLEHGDEGLVKF FRKCAASLANGGFLIIELQDWQSYQKAVRSQKGPHYRESLEKLQYRPETSFTELLREQGFTSCATSEELP RRISVYCLKK
Abortiporus biennis	jgi|Abobi1|486382|	MSQDASLPIFGNYHGYYSKRPVVRDPRLALLPHHVFKDARVLDIGCNEGYVTCEIAQSWGAKRVVGVDID DTLIRAAWKHRRAVWSQQEPSDATEQTNNGTDNVSRKRARDEDERVVRVTNSKSGPVPDYFPVSCEHMFG PLPIPFRPVQGTSSDSDKFPHNVVFQTADWVSSGVTDDQAKYNVVVAFSITKWIHLNGGDEGLMKFFQRV HSVLETDGIFILEPQEWETYAKAKRMSAKLKETSQNLKLKPADFPKVLHDVGFGEVEHLGSTGEGGFRRA VDLYRKL
Acaromyces ingoldii	jgi|Acain1|155297|	MNGHGHRDHVPSSHSSREREVREGKRRSHGNFADYYSRRRDAAEDRRVGAIAAFLEARLERGKASRMLDV GCNSGEVTLGLSRALSPAKRPNYVLGVDVDEVLVRNARAKATKLTEHGSGGGDGVVDEEETNPYLAHRAA IVATEQPRKRLTIDTPPPVVPSRAEDALEEQETEFRFCNVDWVYNDRAADQLSSQRASNIGIRKASPDNG SSSKAFPVYHITQVAQSDTAKYDVILALSLTKWIHMHTHDVGLRRFFARLTACLTPGGFLLLEPQPWKSY EQARREVSTEVRVNGRTLQLRPEDFDWLLCCELGLLGPHVLARQGQAGFSRDLLAYRKPSSDDEWEVDQA RVKERIETLLRLPRFDTETRQNPDVDMAWVAREPKPTKKAA
Aliquandostipite khaoyaiensis	jgi|Alikh1|734806|	MTDWGNYHNYQGVNRHRPGSSAASSHVRDPRLVLVAAGIPDIFSVHHILDVGCNAGAVAVQLALDFKAAS VIGVDIDETLISKARSHLSFRLSRVRPAPDLTDDSLNYFPISAVLEYGHRDHRSGSRDNPTGNPQREAPC PARLFQPNVRFRCEDWLQSPTSETTGPFDVILALSVVKWIHLQYLDEGVRTLFQQFASCIRQGGYLVLEI QPWKSYENAVKAKNSLKTNFLQLRLRPDDFTGLLDERGLTLVWTSDRLPRRISVYQKGQPDGSRLKEP
Allomyces macrogynus	jgi|Allma1|18082|	MISNDDIAGKVVLDVGCNSGALTLRLASLHRPKWMLGIDLDGHLIRDAARHAQHEYSLVGGPDDEPGYFP DAMVAIHGSTPLPDGWRKDGYLVSSLSEVPNLVDRARKHVRWECDAVGAVLPGTLRFAAADVAKEDLSAL EGKFDTILALSVTKWIHLHGRDNGIRDFFHTVYRLLVPGGTFIVEPQPFDSYLKSKLKKFNPPELQFRPD AFPAFLTSLGFDPLADTHPDPTTTARGFETRHVQRWRKRATRSPPPAPARQPRD
Alternaria alternata	jgi|Alalt1|121976|	MATEFGNYKDYSGVSKLPASATHLLDPRLKILATLIPGIFAAKHCLDIGCNAGSVSIQLSFDFQAASVTG IDIDPKLIAQAEKLLALRASRAKPPTSGSAPVVDYFPISAVLTHGYRIEPQNKAAHSASTVSAAWPRVTF FSADWAVPSAHDVEESYDVILALSVIKWIHLQHRDAGLVAFFEKCASSLRTGGYLVIELQGWDSYQKAVR PNHSPHFQQALKELELRPETSFDTLLANQGLRLCASSDALPRRISVYRKA
Amanita muscaria	jgi|Amamu1|87692|	MEVPVYGNYHGYYSKRPAINDPRLAILPKELFVGAKVLDVGCNEGWVTCEIAQRLGAHKVVGVDIDESLV NAAWRRRRAVWSSQGPDGQPDYFPASCEHEFGPLPVPPGGKDVFPHNITFRTADWIEEEIVEDKDGYDVV IAFSLSKWVHLNGGDEAVEKFFRRVHSVLRQGGTFILEPQAWETYAKAKRMSVKLKENAKKLKLQPDDFP EVLGNVGFAAPQRLGVVGDGGFRRPVDLYTKLEV
Ampelomyces quisqualis	jgi|Ampqui1|168639|	MPPFTVTLPPSLSHRLCRVRLDTLHRLRALSNPASPSLATMATQWGNYSDYSGTAKAAGSAIHVRDPRLD LARDLVPDLFSAKNCLDIGCNAGGVSCQLAFLHRAADVTGVDIDPKLVGQAKKLLALRASRTRPPTKGSD RVVDWFPMSAVLRYGYIEPEYKTLSGSTPPAAASLWPRVNFFSADWVTDQEITGPYDVILALSVIKWIHL EHLDSGLKSFFRKCASSLSNGGYLVIELQTWDSYEKAVRPNKAPHFGSNFAQLQYRPETSFDSLLAEEQL HLCASSNALRRPIKIYRKKCSKIYSGTA
Amylocorticium subincarnatum	jgi|Amysub1|3132754|	MMASESQAVPIYGNYHGYYSKRPFTRDNRLSILPPNLLRGAAVLDVGCNEGWVTCELAQLYGAHKVVGVD IDDTLVRGAWRRRRLVWSLQFPQTADNDTQQGNVAAPSNEPKIQKINNTFTLSGSNYFPVSCECMFGAQP IPPAEPQTKAVFPHNLSFRTANWVESGIPEDADGYDVVIAFSLTKWIHLNGGDAAIMSFFRRVFSVLKPD GAFVLEPQGWDTYAKAKRMDQALKETAKGLTIRPIDFESILESIGFGPVQHLGCAGEGGFKRPVDLYRKP
Amylomyces rouxii	jgi|Amyrou1|721821|	MATTTRITPRRLPKAKCNIDPRIDLLDSALFKDKCVLDIGCNSGNITVALAKKKQSKHIHGVDIDESLIK KAENNIRLVYSLSNPQEEDFEEPFNLTLTSHYFPLSMTHMFGFLPMNAPPDFRSTTFPYNVSFKAVDWTK EQVEKEKYDTILALSITKWIHIHGGDKGLKSFFKKIHDSLKVGGVFVLEAQEFKTFQRRAKHVDPSLDAD EDLQFRPEHYKDYLLNEVGFKSFTDLGIPSNEDKGFSRPVILYTK
Anaeromyces robustus	jgi|Anasp1|232827|	MSEISNPYLAHLNPNSNLNNNNNNNNRNYNNSSSHRIHLKVGRKSNNNTNNTNNNNTLKAKSVFSLNKTY HHHPYSNNFNNNNNNNNNNNNNKFSNNKKNSNKFIYGNYEHYYGYRNKSSIPIDPRIELFEEKWFKNKKC LDVGCNSGFLTVSLAMLFEPKLIEGVDIDPHLIKKAQSYLIFRNSLIKKRTSTISNVIEEKKDNDNDNDN NNDNNLLKEENEPEENELDELIFDYYPISCPLTIGSIPILLNNTNINNDNNNNNNSQQNLKEEEDVEKEE GNNNNNNYNSDNSQMDINEQKINNNENNKSHDPMKIDDTLEDTKEKNNKMIKDNSNENSELIIKNNLFPN NVYFRVSDWVNEPTIEEQKNKYDIILGLSITKWIHLNWCDYGIK…
Anomoloma albolutescens	jgi|Anoalb1|2232076|	MSHSRTRTDVPLHEISRYYAKRPFVKDPRLALLPRSLFAGASVLDVGCNEGWVTCEIAQSWGAHKVVGVD IDDLLVRAAWKRRRTLWSLQAPSKSGTEDAIDETNPRKKRKMHVEENILCTSEQTGADYFPASCEHMFGP LPIPPSQQRGRHIFPHNVSFHTADWVNQGVFEDKESYDVVVAFSISKWIHLNGGDAALMKFFERVYSVLR TGGAFVLEPQAWETYAKAKRMDETLRENAKDLKILPDGFESVLGDIGFSPAQHLGVTGEGGFHRPVDLYT KV
Armillaria borealis	jgi|Armbor1|1890698|	MDSNVPIHGNYHGYYSKRPFVNDPRLTLLPEDIFVGKRVLDVGCNEGYVTCEIAQSWGAHKVVGVDIDES LVRAAWRRRTVVWSTQSPSAPETDGSAQEVLPDYFPLSFEHMFGSLPIPPNRNRGKHVFPHNVSFRASDW VNNQIPEDSEPYDIIIAFSISKWIHLNQGDEGLQRFFHRAHTFLRPGGTLVLEPQSWDSYKKAKRLDKSL RDRAATLKIRPEDFEQLLSRIGFGPARHFGLTGEGGFRRPVDLYVKL
Artomyces pyxidatus	jgi|Clapy1|1798110|	MTSVNGTLPTHGNYHNYHGRVYYNHHAGPHDSRLALLPPELLAGARVLDIGCNEGWVSCEVAQSWAARRV VGVDIDDVLVRMAWKRRRTLWSHQEPPRDAPPPDASSSKKRKRKQQEDVALAPVPRADYFPASCQHMFGP LPIPPVDVGGADAFPHNVSFRCADWVNEVIPEDAGGYDVILAFSVSKWIHLNGGDDGLHRFFRRVHDALT QGGTFVFEPQQWDSYTKARKLHPVQNAKKLQLHPDIFQDVLRGIGFGPARRLGAPGEGSEYLFCCLQSMC
Ascochyta rabiei	jgi|Ascra1|5822|	MATDWGNYTDYTGPSRAPGSATHILDARLNLLTTLVPAIFTAKTCLDIGCNAGHVSCQLALDFHAASVTG VDIDSKLVAQAESLWALRSSRARPPTGPSQRTVDYYPVSAILTHGYRIEPKSKGSRTPSSVSTASDWPWV QFVSADWLASADRAISGPYDVILALSVIKWIHLEHLDEGLRAFFSKCASCLRSGGFLVIELQAWNSYEKA VRPNHSPHFSENLKQLVYRPETSFDGLLEEHSLRLCASSTDLPRRINVYPTTRAAEQTDRARCRKSSRPL KRWDGIASIPGHRKSEMPPASSSFTALNVPSDLVPEYMGSFTLAAPPNTDLWRKPPSRDTSTAPILYTAL RNPFIAAEVTVSAEWELEWDQGGLVIFAGAPPGRTTPIAATPET…
Ascodesmis nigricans	jgi|Ascni1|335916|	MATYGNYQGYQGSAARHAHSGSPHGAHIIDPRLMELVACVPGLFSEKRVLDVGCNHGGVAVDIGLHFNAE SVLGIDLDPTLIQHAKSHLSFQYSRLPPSDTAGATTTTTTTPTTESVRSANYFPISSILTHGHIPYPAAT TPPTFPRNVTFSTSDAITFFHLPSPTNPDAMDLDTPSPHQRKKQSQPRETEQPRENEFDTILLLSVLKWL HLHHGDAILPAFFSALHTALRPQGRVVLELHPWESYEKAAKKVPGLRGRVGEIQVRGGENVVRVAGECGF EVVAEVEEKRDGKGRVRRRGMVVLGKR
Aspergillus brevijanus	jgi|Aspbrev1|234184|	MAAPCHGQPPATELSRAERFKATHLAACHGNYHQYYSKFRAPTVPDERLSILPSEILRNARVIDLGCNAG KLTHEAMTHCGAAAAVGVDIDPWLVEQAKTLYPDGPCTFEHFDFVDASAYTGTALGKFDVVLLLSVTKWI HLNNGDAGMLTLFAHIHSLLNEGGYLVVEPQPMSNYARASKKNKELREMYKAIQIQPPFDKELTAQGFER IVQFERDEEGFARPVHVWRKSRIL
Aspergillus calidoustus	jgi|Aspcal1|768871|	MVINSLQTARASLLARSPNMAAPCPDQQPPVTEVSRAERFKATHLAARHGNYHQYYSKFRAPAVPDERLS ILPAEILRNARVIDLGCNAGKLTQEAVAHCGAAAAVGVDIDPWLVEQAKEAYPDDPRCTFEHFDFVDASA YTGTALGKFDAVLLLSVTKWVHLNSGDAGILALFAHIRSILNDGGYLIIEPQPMSNYARASKRNKELRET YKTIRIKPPFDEELIAQGFERVFECERDEEGFARPVHVWRKTYHETSNGDDSK
Aspergillus olivicola	jgi|Aspoli1_1|184540|	MAEPCHDHPPATELSRAERFKATHLAARHGNYHQYYTKFRAPTVPDERLSILPPEILRNARVIDLGCNAG KLTHEAIAHCGAAAAVGVDIDPWLVEQAKAAYPDGPCTFEHFDFVDASAYKGSALGKFDVVLLLSVTKWI HLNNGDTGILTLFAHIRNILNEEGYLVIEPQPMSNYARASKRNKELRETYKTLQIKPSFGDELKAQGFER ILEFKREEEGFARPVHVWRKKVS
Aspergillus robustus	jgi|Asprobu1|148867|	MAEACHHRPPPATEISKAERFKATHLAARHGNYHQYYAKFRAPTVPDERLSILPSEILRNATVIDLGCNA GKLTYEAIAHCGAAASVGVDIDPWLVQQAKAAYPDGPCTFEHFDFVDASAYTGTALGKFDVVLLLSVTKW IHLNNGDSGMLTLFAHIHGILNEGGYLVVEPQPISNYARASKKNKELREMYKTIQIRPPFDGQLKAQGFE RILEVERDEEGFARPVHVWKKRMIK
Aspergillus stella-maris	jgi|Aspstel1_1|12315|	MAEPPASELSRAERFKATHLAARHGNYHQYYSKFRAPTVPDERLSILPSDILRNARVIDLGCNAGKLTYE AIVHCGAAAAVGVDIDPWLVEQAKAAYPDGPCTFEHFDFVDASAYRGTALGKFDVVLLLSVTKWIHLNNG DAGMLTLFAHIRSILNEGGYLVIEPQPLSNYARASKRNKELRETYKTIQIKPPFDDELKAQGFERVYDFE RDEEGFARPVHVWRKKSSIS
Aspergillus udagawae	jgi|Aspuda1|4796|	MAEPWHGHPPATELSRAERFKATHLAARHGNYHQYYTKFRAPTVPDERLSILPSEILCNARVIDLGCNAG KLTHEAIAHCGAAAAVGVDIDPWLVEQAKAAYPDGPCTFEHFDFVDASAYKGTALGKFDVVLLLSVTKWI HLNNGDAGILTLFAHIRSILNEGGYLVIEPQPMSNYARASKKNKELRETYKTIQIKPPFDDELKAQGFER ILKFERDEEGFARPVHVWRKKLS
Aspergillus venezuelensis	jgi|Aspven1|44665|	EPPASELSRAERFKATHLAARHGNYHQYYSKFRAPTVPDERLSILPSDILRNARVIDLGCNAGKLTYEAIVHCGAAAAVG VDIDPWLVDQAKEAYPDGPCTFEHFDFVDTSAYMGTALGKFDVVLLLSVTKWIHLNNGDAGILSLFAHIQSILNEGGYLV IEPQPLSNYARASKRNKELRETYKTIQIKPPFDDELKALGFERVFDCERDEEGFARPVHVWRKKSI
Aspergillus versicolor	jgi|Aspve1|206585|	MTEPTGEEPSRAERFKATHLAARHGNYHHYYAKFRAQAVPDERLSLLPTEILRNARVIDLGCNAGKLTHE AIAHCGAAAAVGVDIDPWLVEQAKAAYPDGPCTFEHFDFVDASAYTGTALGTFDVVLLLSVTKWVHLNSG DDGMLALFKHIRSILNEGGYLVVEPQPMSNYARASKRNKELRETYKNIQIRPPFDEELKAQGFERILEFE RDEEGFARPVHVWKRTS
Aulographum hederae	jgi|Aulhe2|427352|	MTASCQRLIQGAGSEEIEEEGVSYGSFHACSARTRKTHLVQYTAFDRGILQDARGALHSEDMTKFVTDEM KGETRERHQNLVVELSRRWLSSECSTNITSTLNMSSQTDTKEEHTGSGGNAETIPISKEARNKLNHEAHR FGNYKSYYTHFRSPSIPDPRLVQLEPLVRGKRILDLGCNSGKLTLELAAHFDAEKAVGVDLDPYLISQAN NAHGLVMRELPSSRADAVSFELFDFATTRPYSGSAKGESWDVVLLLSVLKWVHLNNSDQVLLDLFAYLLS IVVPGGYLVIEPQDWDNYKRAVKKCPSLKPTFRTLKIQPPFTEELKQAGWTRVDGWERDEFGFERSMHIW RKPL
Backusella circina	jgi|Bacci1|208817|	MKDVFNENLENQAYGNYTSYYTARRKGDRRLNLLEPNLFEDKRVLDIGCNSGNISILIAKEYQPSFIKGV DIDPKLISKAETNLRMTYSLGKPENGPKEKVEKLDLDPSLKYHYFPQSMTNMFGWIPTNVPPSFESTAFP FNITFEACDWTAVQSDEKYNTILGLSIVKWIQIHKGDDGLKEFFNKVYAALLPGGKFILEIQDFTTFQKR AKHFENTVQDVNEELLFRPEHYSDYLLNVVGFKEAIDLGVPETTIKGFARPIFIYVK
Basidiobolus meristosporus	jgi|Basme2finSC|285123|	MSTNPYLQHTACVQSKKRPRLDLNRPRKKLLGSKAAFHSQGAKEKKKEKATKYIFGNYPQYYGYRNKRKD PRLELIQKWVEGKVVLDIGCNAGYVAVELALRHRPKEIIGVDIDETLITKSWAHLKHQARLLNQDGVSHD NPPLPHNIQFRACNWVQDDEECVSKYDVILCLSVTKWIHLNQGDGGIKQLFQKIHDSLSDDGVFILEPQP WSSYYRRSHLTPEIWENYKRIQLRPEQFEVYLTHTIGFQHCELLGVPETDSKGFSRPLYLFRKLAK
Batrachochytrium dendrobatidis	jgi|Batde5|5193|	FQFGNYSSYYGKRESSSRLDYRLAAFEKSWFEGLKVLDIGCNSGWMTISIGMAFQPALIEGVDIDPSLIK KSRARLAFYSNENAATKPSTDALICDFDYYPASCAISFGPLPIHSLANPNYTNPTLFPFNVTFRAGDWLN EPPPPSDANRYHTILALSITKWIHLNSGDKGIKRFFQKCYQSLLFGGRLIVEPQNFETYHKRSNLTCTIQ KNYSRIKFKPTDFVDYLLGQDVGFSSFFSIDP
Benjaminiella poitrasii	jgi|Benpoi1|562573|	MKRQGSYQNNHEETQLKRHKADINHEETGSVLGAKSKGAHRFAGLHKKDDKKPFGKFIYGNFPDYYTKRR KQNETLIDPRIDLLERSLFENKHILDIGCNTGNICIALAKKYSVASIHGVDIDERLISKAQTNLRVVYSL ENPHKSDDDNAIDLSFRFHYFPQSMTNMFGLMPMALPPGHPSQTSYPHNVHFEALDWLETKETDTVNHYD TILALSITKWIQLHHGDKGLESFFKKVYDSLAPGGTFVLEPQDFDTFQKRAKEIDPSKDIQEELKFRPEH YTDFLINKLGFKEHLDLGIPKGEIKGFSRPILIYKK
Bimuria novae-zelandiae	jgi|Bimnz1|569190|	MASKSTNYGNYQNYLGTNHAPGSPPAIHVRDLRLSVISSLGFSFKGCRCLDIGCNDGSVSTQIAFEFDAS EVVGVDIDPKLVRKAEELYSLKASRVRPPSEPFERERLLDYYPMSAILRHGRLPASASVASHWPSVKFIA ADWVVSTDPATTGPYDAILVLSVIKWIHLEHLDEGLVKFFHKCKTSLASGGYLILEVQGWESYQKAIRSN AAPHFAKNLASLQYRPETSFTKLLQDEGLHLCATSDQLRRPIAIYRKA
Bipolaris zeicola	jgi|Cocca1|10112|	MATRFGNYHDYSGVSKKPASATHVVDPRLQILDTLIPAIFTAKHCLDVGANAGSVSVQLAFDFDAASVTG VDIDPSLVGQAEKLYALRASRRRPPTASSPPVVDYFPLSALLTYGYRIEPQGKAAPNPSPWLASMPSVNF VAADWALPTGHHLQDTYDVILALSVIKWIHLEHGDQGLVAFFAKCSNSLAPDGYLVIELQPWDSYLKAVR PNHAPHFQQSLNSLQYRPEESFDRLLRHQGLHLCASSDALPRRINVYRKA
Blakeslea trispora	jgi|Blatri1|408801|	MKRAPSEDHTVETKRTKQMDPPVLGAKSKGAIYQVEKQKEKSPFGKYIYGNYQGYYTSRRKLGNATLDPR LDLLDESYFTGKHVLDIGCNSGNVTIALAKKYNVASIEGVDIDPILIQKAHVNLRKVYSLSHPNQSTAID LSLRFFYFPQSMTNMFGMLPNTLPPNHLKPMEFPFTVEFRAADWTESKVERTFDTILALSITKWIQLHGG DEGLKDFFRKIYDSLVPGGVFILEPQEFSTFQRRAKTIDPSKDVNELTFRPEDYDDFLLNQLGFKESRHL GIPEDKAKGFCRPVILYIK
Blyttiomyces helicus	jgi|Blyhe1|14480|	FSLGNYDNYYGKRTAHSRVDPRLAMLDPEWFRGARVLDVGCNSGFVTVAIGAHFSPAFVEGVDVDPGLIK KARLYLAQRGSVDADGNAVHRPAQALSRGRNLDYFPLSCPVNLGPLPIITLPPPTPSKSDASNSALPAPP PLFPHNVRFRCGNWLQEPNPSTSALKFDAILLLSVTKWIHLNWGDEGIRRLFRRCYHTLEKGGRLILEPQ PLNGYKKRADMSDEMKRHFTEMKLVPDDFERVLLEEVGFAS
Boeremia exigua	jgi|Boeex1|434836|	MATNWGNYTDYTGPSRVAGTATHVLDARLNLLTTLVPAIFTAKTCLDIGCNAGNVACQLVFDYHASSVTG VDIDPKLVAQAEKLLALRSSRARPPTGHTQHLVDYYPISALLNHGYRIEPKNKVSRISSPAATTSDWPSV HFVSADWVASADRAISGPYDVILALSVIKWIHLEHLDEGLMSFFKKCADSLHSGGYLVIELQTWDSYAKA VLPHHSPHFGENMKKLVYRPETSFDGLLAEHHLKLCASSTELPRRINVYRKD
Byssochlamys spectabilis	jgi|Byssp1|1039|	MVESCHDHPPATELSRAERFKATHLAARHGNYHQYYAKFRAPTVPDERLSILPSEILRNARVIDLGCNAG KLTHEVIAHCGAAAAVGVDIDPWLVEQAKAAYPDGPCTFEHFDFVDASAYKGTALGKFDVVLLLSVTKWI HLNNGDAGILTLFAHIRSILNEGGYLVVEPQPMSNYARASKRNKELRETYKTIQIKPPFDDELKAQGFER ILKFERDEEGFARPVHVWRKKYHNMINGDGFK
Byssothecium circinans	jgi|Bysci1|463544|	MPTKSSDWGNYTDYLGPNHQLGKPPANHVRDPRLTLIDSLGISFKGQRCCDVGSNDGTVGIQLAFDFGAQ EVVGVEIDPQLVNKAQALLALRSSRLRPSQTEGSAPEVDFFPVSAVLSYGHNPASAPSPSSWPRVSFIAA DWVSSADPALSGPYDVILALNVLKWIHLKHLDDGLLAFFHKCQESLASSGYLVIQLQTWESYEKAVRPNA APHFAGNLAKLRYRPETSFTKLLQDVGLDLHLSSSQLRRRIDIYRKT
Caecomyces churrovis	jgi|Caecom1|423542|	MSDTSNPYLAHLNNTDNRGYRNYNNNSFHRIHLNVRGKPNNNSSSLKTKSASFSNKSFNPYFNNSFSKLP TDSKLIKSNKFIYGNYEHYYGYRNKSAIPIDPRIELFEEEWFKNKKCLDVGCNSGFLTVSIAMLFEPKLI EGVDIDPHLIKKAQNYLIFRNSLSKHQNIENDTLLFDYYPISCPLTIGSIPIILNNNLNLENDKKINSKK MKKIEIHNKLKMDVDSKNDNKKQEFNKNIIENENEVEKDTTKKFIEENNEIQDSTQLSINECQFPNNVYF RVSDWINEPTIEEQKNSYDIILGLSITKWIHLNWCDYGIKRFFNKVYETLNDNGIFILEPQPFSGYSKKA KNNKKLLSNIKSIQLYPEHFHQYLMETVGFKSYELLGKSTNQSK…
Calocera cornea	jgi|Calco1|491664|	MGPSGAAGSSRVVELTGPDGHGMRHQEAGGRKDYFPQCMPYMFGPLPLPPAPTPALASASAPRPLQPFPY NISFKHLNYALSSLPEDAEGWDVILLLSVLKWIHLNSSDAGLVQFFHKACAALRPGGVLVLELQDWEGYR KAARSNPTLKQHYKTLELRPERFAEVLLGEVGFRRVEHLGVAGEGGFRRSIDVYYKD
Caloscypha fulgens	jgi|Calful1|767641|	MASHGNYKGYQGISRYDGQNSASHIVDLRLEALNDAVPELFLGKDVLDVGCNNGAISVHLALTFNPSSVT GVDVDRELITKAKSHLSFRYSRTAPSPPSPPPASIGEKIDIDIDIDTTTPTGTNQGSGSSDHINYFPISS IISHGHRPYPAPLAAEGHVGENGTTAVPVAAEFPHNVHFRCEDWAVGGGRVEKECYDVVLALSVVKWVHL DHLDDGLRRFFTKCHTSLRKSGYFILELQGQDSYQKAVKKNKPLKENLQKLQIKPEDFGTLLKEELGFEC VHVIEGIFKRGIYVYQKK
Cenococcum geophilum	jgi|Cenge3|653403|	MTDWGNYEGYQGVARHFPGSPSSPHVKDPRLCLLEALIPDIFRASKVGDIGCNAGAVTVQLALNFDAASV TGVDIDENLIKQARSHLSFRSSRVRPATHETARATDYFPISAVLQHGHRSQHLVSRDAIAQTFNSAISPS QWPEVTFVCEDWAVSNNPATSGPFHVLLALSVIKWIHLEHLDGGLEAFFKKCASSLVEGGYLVLEIQPWK SYEKAVGPKKSPHFRENLKRIKHRPETSFTELLEQHGLFHFAMSEELPRRISVYRKHDQQDVVRGG
Ceraceosorus guamensis	jgi|Cersp1|323116|	MAPKRAHIDPEGARARPKHGNFSSYYSIRAEHASSESSRSIGRGRDASESKRPTHVSSGSVDPRLDVMVK HIQQHVKTFTGGASSNDKMHGAWPTRILDVGCNEGRMTCAMASAFPNAQSHGVDIDESLIKRAGAYARRM GFSPCVNPPRCTGVDKEVASSAQEQSPAHLAFHTADWPRLSIERAVLTSQRHISDVAPFQHTTELLASRR QESRELCLSALAREDDQGWDVILALSITKWIHLSHSDLGIRHFFSRIAQTLSKRPLGGVLILEPQPWKSY EQARRVIGAEGRRRHKKLRLRPEDFQFVLTMELGFAEPVRLGQTAGYGFSRDLYAYHVPPAERTPACYVS LRDQICSEAERLARHPLDGASFSLHDRSTSNDQAGEDTAVAFAW…
Chaetocladium brefeldii	jgi|Chabre1|163137|	MKRANTDNNKQPNKRAFGRPTAIIVGSSSAHDTQRYLGSKTRGTVEFAEKQPTQKKPFGKYEYGNYQGYY TSRRKQGNALIDPRLDLLDSGLFENKHVLDIGCNSGNIPIALAKKYKVTSVHGVDIDDSLISKANINLSV AYSLDHPEKRSPIDLSLRFNYFPQSMTNMYSMMPISLPPVKHKEKNSFPFNIYFETMDWAQTPIEKYNQY DTILALSITKWVQLHHGDKGLKSFFKKVYDSLAPGGTFVLEPQDFDTFQRRAKTIHPSKDVEQELKFRPQ DYTDFLTNKLGFKEFKDLGVPKGEIKGFERPIILYIK
Chionosphaera apobasidialis	jgi|Chiap1|1115808|	MHGNYRGYTSKRKQAAGMDRRLSYISKDWASGKRVLDVGCNTGEVTAQIAQHFTPWKVTGVDIDPDLVDL AHKHIKLCFSRQQPLVNITKHKHQPQKHPQANYFPLGCPRMFGNLSMPPSEYLLFPNCIEFEAANWVKED IHGDKRGYDLILALSVSKWIHINQLDEGLIQFFSKVFECLRPNGRFILEPQGWKSYKKPTKHFPELKEKY DKLKYRPDDFPRILLEEIGFEKMQVLGAEGDSGFERPLQVYTKAGGSYI
Chlamydoabsidia padenii	jgi|Chlpad1|422978|	MTDQPDKRPNPYLMYSQPITKRPNISLKSTKEQHTTSTGYNDRPINLGSGTGIHFPLATREKKASTKSQG RNKYGNYTGYYEARRNTSIDYDPRLAVLDASLFKNKIVLDIGCNSGNLTIALAQHCQPKHILGIDIDESL ITKAKSLQKTVYSLQQPKQSNKLDLATPLTTTLDIRLQVHYFPKSMAVMFGHIPMAVPPTLKPDGFPWNL SFEAGDWMEMDTEKGQYDTILALSITKWIHLHRTDEGLKDFFYKIHQSLKKQGVLVLEPQPFTSYERRAK QSQEMAEIFSRITFMPEHFHDYLMNDLGFSSCKQFEVNDAESKGFTRPIYLYTK
Choanephora cucurbitarum	jgi|Chocucu1|494257|	MKRASTEETDHQTKRTKQVLGAKSKGAIYHKEQGKQKSPFGKYIYGNYQGYYTSRRKQGNAAIDPRLDLL DRSYFDRKHILDIGCNSGNVTLAIAKKYNIASIEGVDIDPTLIHKANTNLRVVYSLGHPTESTSIDLSLR FHHFPQCMTNMFGLLPIALPPNHPKPKEFPYTVEFKAADWTEAKVERTYDTILALSITKWIQLHHGDKGL KQFFKKIYDALVPGGVFVLEPQEFSTYQRRAKQIDPSKDVNELEFRPEDYDDFLINQLGFKESRHLGIPE ERVKGFSRPVILYIK
Choiromyces venosus	jgi|Chove1|1826864|	MSTKTGSYKTYQSHARHTGSNPAAHIPDPRLLLLPEEMLQGARVLDIGCNNGAVAGHLLLRHGAKYVVGV DVDEELVRKARAHVGFMLSRVRASPEEEEEEEEEEEEEEEEEAPPGGGGEWWYPVSSVRKHGARVGPGEV SARARFWRGDYVTAPDPAAAAGYDVVLALSVLKWLHLTHGDSGLDVFFRKVALDTRPGGHFVLEPQGWDS YLRAVKKDPRLRGACEGIGVRSLEGVVELVVRAGFALVKRWGVEEGGGKGRRRREVLVFRRGGVE
Chytridium lagenaria	jgi|Chylag1|378479|	MVTDNLQLSNPCAAPPIPSLTKRKNADDSDTVVPAKKRRRQKRRGQRLEKRGCKRDGDVESEEDVAGEGE KEVVVDPLQGDREKTKKRKKGEVGQEDAANDGHSKGGEMMDVDVADSEGADGVKEVETTKGKAKGKRGKR RATSRKGGITGAEEGGKMVDEGESGAPEVGQPNPAKNTLTDTNDIEDDKEELEPPNVSGGRRQKPLALPP APFGNYEGYYRRRNPTSSLDPRLRLLDPTWLNNARVLDIGCNTGEFTIQVALHTTALQVDGIDIDPSLIR KARSSLAVKASRIDFNDDGPPETREGRFGYEEETDFFPASCPASLGVMPILRNNAPGFPRNVSFRCGNFV TEALPIGMEKYDVIFALSVTKWVHVVWGDDGLRVFFAKCYAALK…
Chytriomyces hyalinus	|Chyhya1|590233|	MDNKLLRPRTLNRPYARPTAPAKPRISLQNVKSETPSSPANIHSATSKPTVPITQSHALALGNYPSYYQR RNRLTPRSVLDPRLSLMPVSLFEHKRVLDIGCNAGTVAIALAIFARPRHIEAIDIDPALIEEAIKKSAFH ASRIHPSTAELDYFPLTAPLTLTPIPTIRKDDDDAGEFPANISFRLSNFLLDPLPIHSIEADKFDTVLAL SITKWIHVRHGDAGLKLFFRKCYAALKRGGVLVLEPQPWSGNGYEKAARKTHKPSSNVETADSSNGNGGV KDKTLRKSRLELRPDEFPTFLMDQVGFRSCEKLGDSSNPSKGFVREVFCFTK
Circinella umbellata	jgi|Cirumb1|344561|	MLDSELFKNKRVLDIGCNSGNITIMIGLHYHPSSIFGIDLDDGLIQKAEHQLRIVNSLHNPKGNDNTMDI SMKYHYFPRALPSIHGVIPMTMPPNYKSTSFPYNVKFETNNWMEMDLIGHKHYYDTILALSITKWIHIHH GDDGLKDFFKKIYKALKHGGTMILEPQEYDTYERRAKLTDKTKLIFDTIQFKPEHFHDYLIKEVGFKEFK DLGYAEQHKEKGFQRPIHLYIK
Cladochytrium polystomum	jgi|Clapol1_1|	MRKETAPDAVGSAPKPDADADAGVRQAADSSATVKPAQQQQKQVARPALPTPHFVPRAAALKKKAAAAAS AAGAAGKATGTIPARTVSASAAAHAVASTPQTPSPASTPSTATRPANGAAPPTKRPSDEASDPDPDSTKR RRRLHDEPEPAASNTTTAGPPAQHPTTTQHQQQQQQPRHPKQPAAPYGNYPAYHGRRQQALLLDASSGAT AATAPSSIPSPLLAAGRLDPRLALLDPLWFRDKRVLDVGCNAGVVAVALAALCAPRFVLGLDIDPEMVRR ARAHAGVRASLKHPRGTCTDGGGGEGGDLEYFPLSAPAALGSLPAVWDGEDDDDDHDDNRRTPRPFPHNV AFRCADFVTAPAPVRDADRFDAVLALSVTKWVHVHAGDAGLALF…
Classicula fluitans	jgi|Naifl1|222407|	MPKANSSTQPHGNYTSYSRRRALVNASSSSNSTKIRSDPRLALIPRSWLEGANVLDVGCNDGAIAIFLAR DFDVGQITGVDIDPKLVGRARSALRTAWSKIQPPPEFVQHVQSLDQSQSMTLDNTSADDHDSSEQSHFDT DFFPASMANMFGSLPFPAPDPLSTDLRQGFPNNVTFHTSDWPSQGRPFHEPASYDLILALSVSKWIHIGS GDRGLVRFFRRAFDALRPGGRFVLEPQPWSSYKKRGAKKAIAELKAGVDGMGRSGVKSVEELKVRPDEFE RILLEEVGFEKVEELGETGTAGQFDRSVSCTARVCLHADITIAGFRRPMYVFTKYMAPPAGFRPLKQHDA
Clathrospora elynae	jgi|Clael1|157291|	MSTQFGNYSDYSGVAKTPGCATHVLDPRLNIMSTLIPGLFTAKSCLDIGCNAGSVSCQLGFDLDAASVTG VDIDPKLVGQAEKLFALRASRVQPPTSDSERVVDYFPISAVLTHGYRIEPESRSARKTSSASAPSTWPCV SFFSADWVTTNRDITEPYDVILALSVIKWIHLEHHDEGLRIFFAKCASSLKSGGYLIIELQGWNSYEKAV RSNHAPHFEQTFRELKYRPETSFDRLLRDEGLHLCASSDALPRRINVYRKS
Clohesyomyces aquaticus	jgi|Cloaq1|590991|	MTSATTWGNYRGYQGAARHFPGSSTSVSVKDPRLVLLESLIPGLFKTKSCLDIGCNAGAVSCQLAFEFDA AFVTGVDIDPELVSHAEDLAMLRFSRIRPAANGSEEIVDYYPISAPLTHGYRTGPSPALSKPPRVRFIPA DWVVSENPDMTGPYDVILALSVIKWLHLEHLDEGLVSFFHKCSMSLVKGGYLVVEMQPWESYLKAVHHKK APHFKDHLDKLKFRPETSFSGLLQEQGLVLRVTSDALPRRISVFQKE
Cokeromyces recurvatus	jgi|Cokrec1|429980|	MIDPRIDLLDRSLFENKHILDIGCNTGNICIALAKKYNVASVHGIDIDEKLIYKAQKNLRIAYSLENPHK QTDDAIDLSFRFHYFPQSMTNMFGLMPMALPPTLESEKKNQYPYNVHFETLDWIATKEAEHANHYDTILA LSITKWIQLHHGDKGLKSFFKKIYDSLAPGGTFVLEPQDFDTFQKRAKEINPSKNVQEELEFRPEHYTDF LINKLGFKEYHDLGIPKGEVKGFSRPVLIYIK
Coprinellus pellucidus	jgi|Coppel1|574732|	MPTATNKHIPVHGNYHGYYAKRPSALSDTRLSSLPDPSVFSDARVLDVGCNEGWITCEIAQVWGARKVVG VDIDESLHEFGSLPIPPASSSSSNPTQDNPRSPSKTVFPHNVSFRCADWVNTHIPEDLEAPYDVVVAFSI TKWIHLHTLDTGLLTFFTKLHRCLRRGGTLILEPQPWESYAKARRMSVQLKENYARLALRPEEFEGVLKG VGFRRVGRVEGGGGEGGGGGGFARPIDVHVKL
Cristinia sonorae	jgi|Crison1|411997|	MTSKSSSTVPIHGNYHGYYTKRPFIQDPRLRLLPQNLFQNARVLDLGCNEGWVTCEIAQTWGARRVIGVD IDETLVRAAWKRRRTVWSLRNSQAASMSTTGESELLDEEGVVDTEYFPASCEHMFGPLPIPPLEDSACEA ASTTFPHNVSFQTADWVHQQISEDTEGYDVVVAFSISKWIHLNNGDEGLTRFFQRVHTVLKIGGVFVLEP QEWDTYAKARRMDPKLRENAKDLKLRPEDFERILQQMGFGRAEHLGKTGEGDLYRKVS
Cucurbitaria berberidis	jgi|Cucbe1|374627|	MATNWGNYTDYSGPSKLPGSATHVLDPRLNLLAALIPGLFAAKSCLDIGCNAGSVSCQLAFDFHAAAVHG VDIDPKLAAQAEKLLALRASRLRPPTNDSEHVVDYFPMSAVLTHGYRIEPESEASRSSSSASALSNWPRV KFFSADWVVATNQSISGPYDVILALSVIKWIHLEHLDQGLRIFFHKCSSSLKPDGYLIIELQTWDSYEKA VRPSKGPHFNSNLHLLKYRPETSFDDLLAEEGLYLCASSTALPRRISVYRKKVIS
Cunninghamella echinulata	jgi|Cunech1|266586|	MFKDKRVLDIGCNSGNVTMVIGKYCKPQHILGVDIDEQLINKANSLLKTVYSLQKKDDDDDDDEKTENNE ILADINFRTHYFPKSMTSMFGYLPTATPPTFKSDRFPFNISFKAGNWIEMDMIENQYDIILAFSITKWIQ LHNGDQGIKLFFQKIYNSLSNGGILILEPQNFGTYGKRAKMSKEMKDTLENIKLRPEDYHDFLINEVGFS DFKNLGTTNADTKGFDRPLVLYFK
Cystobasidium minutum	jgi|Rhomi1|197163|	MSLDTTAADVPKAESAQGIDDKENADPAATVGENVASTGEQEDKGKNKSDKGKGRADDDFVPVHGNYRGY YGKRRLGQDPCQGDERLKLIPKEWMQDQVVLDIGCNAGSVAIEIAQQCRPSRITGVDIDGELIRTAHKRA RIAWSTQEPLSSVHRAAKIERDRSSRHHARRHYSRSPEPLDASEVSTPSPHHFPAALSRMYGYLPQPPDK YLRLYIRPTEEESRERSQRRDGKRSRGNVMPKKITLFPNNISFKKADWVNEEISSDKRGYDCILALSVVK WIHLNNGDDGLIEFFTRIFMTLHPNGRFILESQPWESYQKATRLSDSLKESYNSLKIRPDDFEKILLQDI GFSSVEKLSDVTGKGFERPLHVYRRAAGSWL
Dacryonaema rufum	jgi|Dacruf1|2408031|	MPSTAAPMPTMFIYRYYTKRNPFSSDPRLEAFDRNFFRDRRVLDVGCNEGFVTCELAQEWGASQILGVDI DKDLINMAAQRRRLLWSLQEPALHTIQDEAIDGATTSSRNDYFPLSMPHMFGMLPIPSVAPRAGQRAFPH NVAFKHADWVNDSIYEDEDGWDVIIAFSITKWIHLNGGDAGLEKFFRKAYDTLRSGGVFVLEIQDWEGYA KAKRMNQAQGIGFESSTDLGLVGEGGFRRPIRLYVKGR
Dacryopinax primogenitus	jgi|Dacsp1|58442|	MERNHTPQHGNFHKYYLTRPTTSHDPRLALLPPNFFKDKRVLDVGCNEGLVTLEIAQEWGAAEVLGVDVD EELVTAARERRRLRWSLQHPEDHDAALIPGSFHQMNGNVDSQSRGNGGPSALGQGRRNDHFPASMPHMFG PLPLPPAPSISDDEGKSTSQNAKWPYNVSFRCLDYSSAPVLEDEKGWDVILLLSVAKWLHLNGGDQGLLS CFKRIHDSLRPHGALVLELQDWEGYRRAARGNPILRETYKTLSLRPSDFKLCLLQEVGFQRVEHLGISDG TSKLLFSPGYLDGSNADIGELGARRRAVDVYYKVGQ
Daedalea quercina	jgi|Daequ1|762833|	MTSPGSFTPIHGNYHGYYIKRPFANDPRVAVLPSSIFAGARVLDIGCNEGWVTCEIAQSKGARQVVGVDI DDKLVRLAWKRRRYVWALQEPFNANRKVGGETDEATPSRKRRKVDVANGGAVDRELDPPQADYFPAAFEH MFGPLPIPPVNCTGGPGREDFPHNVTFRAADWVNTDILEDKEGYDVVLAFSISKWIHLNGEDEGLMRFFR RVHSVLKVGGSFVLEPQEWESYHKARRMNPKLKSLEHLRVHPDNFERILQEIGFGPPEHLGKVGDGGFKR PIDVYTKLC
Decorospora gaudefroyi	jgi|Decga1|78823|	MSTQFGNYSDYSGVSKPPASAIHVRDPRLNVLAALIPGIFTAKTCLDIGCNAGSVSTQLALDFQAASVTG VDIDPQLVRQAQALFALRASRCCKPPTTSQQPLVDYFPMSVVLTHGYRIEPEGKTRPNASSAPALSTLPR VNFFSADWVTTDRVIAQPYDVILALSVIKWIHLEHLDRGLLSFFAKCASSLTTGGHLVIELQTWDSYQKA VRPNKAPHFRQALNQLTLRPETSFHDLLRAKGLHLCASSDALPRRIDVYRKA
Delitschia confertaspora	jgi|Delco1|260404|	MPKNHSPQKLPERRSAPVSRTEDELTTGGTVWGNYKGYQGAARHFPGSKPSSHVQDRRLTVLESLVPGLF RGKKCLDIGCNDGAIPIQLAIDFEADSVTGVDIDPDLIKVAEIQFKQRASRVRPATEDSPRIVDYYPISV IQEHGYRDRSSLENSSLAPNPQILSVASHSPRVRFISADWLKSSGPDTSGPYYVILAMSIVKWIHLEHRD EGLLEFFKKCSASLEQGGYLVLEIQPWKSYEKAVQPRKAPHFKENLNGLKYRPETSFSELLSLQGLKLCA TSEALPRQINVYRKE
Dendryphion nanum	jgi|Denna1|552565|	MIPGLFKAKNVFDLGSNAGRVSCQLVFEFGAASVTGVDIDPGLVRQAESLLALRSSRVLPASEPSHAVVD YFPMSAVLTHGYRFEPQDNASRHLTDWPAVRFISEDWATSENPTTSGPYDVILALSVIKWIHLEHLDHGL LKFFHKCALSLLPGGYLVIELQDWSSYEKAVRCSTAPHFREAFAALKLRPETSFSEILQQHGLNLCATSD TLPRRINIYRKE
Dichomitus squalens	jgi|Dicsqu463_1|948333|	MVMATKTRVPTHGNYHGYYNKRPATNDPRLGLVPRGLFVGARVLDVGCNEGLVTCEIAQNLHAKRVIGVD IDDTLVSAAWKHRRSVWSQQGPTHREDTQEDVRESSTSDSRKRRRISNSDTEAALSSQGGLANYFPVSFE HMFGPLPIPASGANKDVADIFPHNVTFRTADWVKEGIPEDAEGYDVIVAFSISKWIHLNGGDESLRTFFR RVHEVLNPGGTFVLEPQGWDTYGKAKRMDSRLKENARHLLLRPDDFGRVLQEIGFGPAEHLGEAGEGGFR RPIDIYRKMQ
Dichotomocladium elegans	jgi|Dicele1|1967224|	MSSQPEDNPYLRNPEEESIKRRRHRQVDGPEERPKKSAKYLGNKASTKILKKQLPFKKENTNFCYGNYMN YYNSRRTRHRTTDPRLDQLDASALFHGKTVLDIGCNSGNVTIIIAMQYAPEHIHGVDIDASLINKANQQI KIAYSLQDPTHEHKEPPDIALRFHYFPQALRSMYGFIPSALPPGTDPPTAGFPYNITFEAADWMDTTLQE NQYDTVLGLSIAKWIHIHRGDDGMKDFFMRVYKVLKPGGIFVLEHQKFETYERRAKTSEEMHHTFEAITF RPDQFHDYLLNQVGFSSFEVISEPGEHAKGFDRPLTLYKK
Didymella exigua	jgi|Didex1|421777|	MATSWGNYTNYTGPSRAPGSATHVLDARLKLLTGLVPGIFTAKTCLDIGCNAGNAACQLAFDFHVASVTG VDIDPKLVAQAEKLLALRSSRARPSTGDSHIVDYYPVSAVLTHGYRVETKGKISRDSSPALTTSNWPHVQ FVSADWVASADRAISGPYDVILALSVIKWIHLEHLDEGVETFFRKCAACLRSGGYLIIELQTWDSYEKAV RPNHSPHFTENMKQLVHRPETSFDELLAEQCLKLVASSNDLPRRINVYLKD
Didymocrea sadasivanii	jgi|Didsa1|450684|	MASKSTNYGNYQNYLGPNHAPGSPPAIHVRDLRLSVITGLGFSFKGRRCLDIGCNDGSVSTQIGEATLAS SANRLYMDPANSLQQAFEWEAREVVGVDVDPKLVRKAEELYSLKASRVRPSSEQCERLVDYYPMSAVLRH GRIPASASAASHWPSVKFIAADWVVSTDPVLAGPYDVILVLSVIKWIHLEHLDEGLVKFFHKCKTSLASG GYLILEAQGWNSYQKAIRPNAAPHFAENLERLKYRPETSFTKLLQDEGLNLCATSDQLRRPITIYRKA
Didymosphaeria enalia	jgi|Veren1|190208|	MHVHDARLTLLNRLIPGLFRAKTCLDIGCNDGSVSCQLAFDFGACSVTGVDIDPELVSRAGNLFRLRASR VRPAADLTKPIVDYFPASVVLGHGYRLESDDDRDHRCPALAPALCQSPRVNFISADWAVSENAAMSGPYD VILALSVIKWVHLEHSDEGLLGFFAKCSSSLVAGGYLVLELQPWESYEKAVKRNKAPHYLQSLKGLNYRP ETSFTDLLQRLGMNLYVTSEALPRRISVYRKE
Dimargaris cristalligena	RKP38167.1	YGNYAQYYGYRQPSQGTVDPVAALDPRIALLDPAWIRNQRVLDIGCNAGFVTSGLALHLQPWWAVGVDID PTLIRKAKQHLHFINSLLPPSFHSTSIENISTRPAIYFPLSMPRLFGNIPPSHSAQLTPTPTLVQSPLKF PQNVFYHSLNWLHPPDPSPLPTHYDTILALSVSKWIHLHHGDFGLCQFFQKAYDQLVPGGRFVLEPQAFE GYAKRSRLTETMSHNYQSIQMRPEHFKEHLMSVVGFTS
Dissophora ornata	jgi|Disorn1|303250|	MPLQELAKKVDLRLEFLDPSWFRGKRVVDIGCNAALLTVFIAMHYKPRKIQGVDIDPSLIGKAQNFILKT FSQISPQAYTQTRGGSGNNESSTVEEEEEEEEEEDVPYEEYFPKSMHRIHGFLPVPKRTLRTEVLFPHNI ELRVTDWVTETEDQQDTGAEQWDVILGFSLAKWVHLHHGDTGMKRFFQKVYRSLAPGGIFLLEPQAFETY NRRSKLTPVMQENYKAMTFKPQNFQEYLLSDKVGFREAMHLGHSEGGAKNFNRDIFLYRK
Dothidotthia symphoricarpi	jgi|Dotsy1|298357|	MATVYGNYTGSSPLSDFTRLYSHLVVLFGSPANPVHFPADYSGPSKVPGSATHVLDARLNLLRTLIPAIF EGKKCLDIGCNAGSVSCQLAFDFHAASVTGIDIDPELVAQAEKLSALRSSRVRPAAENTESITDYFPVSA VLNHGYRIEPKNEAARRSSTAPTLPKWPCLKFSTADWVLTEPSNSPDVYEVILALSVIKWIHLEHLDQGL ETFFRKCSSSLVNGGYLVIELQTWDSYEKAIRPNTAPHFSESLRKLQYRPETSFDNLLAAEGLKVCASST ALPRRISVYRKD
Ectophoma multirostrata	jgi|Phomu1|187266|	MATNWGNYTDYTGPSRAPGSATHVLDARLNLLTTLVPGIFTAKSCLDVGCNAGNVACQLAFDFHAASVTG VDIDPKLVAQAEKLLALRSSRVRPPTGELQHIVDYYPISAILTHGYRVEPKNKVSRNSSPARKASDWPCV HFVSADWVASVDRAISGPYDVILALSVIKWIHLEHLDQGVKVFFRKCATCLRSGGYLVVELQTWDSYEKA VRPHHSPHFSENLKKLVYRPETSFDGLLAEHRLRLIASSTELPRRINVYRKD
Ellisomyces anomalus	jgi|Ellano2|444759|	MKRTQTADTNKPPNKRAFRRPTAISIGGSDTQETKRYLGAKTKGTIEFAEKQQNTPKKKKAFSKCEYGNY QGYYTSRRKQGKAKLDARLDLLDEKLFENKHVLDIGCNSGNITIALAKRYNVASLHGVDIDDSLISKANI NLCVAYSLGHPTKPSPIDLSLRFNYFPQSMSNMFGMMPMSLPPIKHEESHRFPFNVYFETMDWVKTPITK YNQYDTILALSVTKWIQLHNGDKGLRSFFKKVYDSLAPGGTLVLEPQDFDTFQRRAKHIDPSKDVEQELK FRPEDYADFLINKLGFKERRDLGVPNGEIKGFERPIILYIK
Endogone sp.	jgi|Endsp1|86755|	MGIITDTIREHRNKGSLSDPRVPMLRREWFAEKKVLDIGCNSGQLTIEIALRFSPRRIIGVDIDPVLISD ANKAVSFQHSLLPPDKFTAHFPLDDDRMFRYFPRSMPMIFGNVAIVQLDNKEEECRFPHNIGFRESGDWT TEKRNEDGMYDVVLAMSITKWIHLNWGDNGIKAFFHKVYRVLGPGGRFVMEPQPWESYKRRSKMSEALDE NHRKIQFYPQDFNEFLRNEVGFVSIEELGVSNNDAKGFRRPIYVFLKT
Entophlyctis helioformis	jgi|Enthel1|386465|	FTYGNYEHYYGYRDSGSRLDPRLAVLDAMLFQGKRVLDIGCNAGLLTVSIAMLFGPAVVEGVDIDPTLVR KARAHLAYRSGEQAVGDQEVGDAGEIDYDYFPASCAAMFGTLPIPADATDYILDAKSSPPFPSNIRFRCG NWLYEPPPRSNDARYHTILALSITKWIHLNWGDAGLCSFFSRCYDALLPGGHLVLEPQPFDSYGKRSNLT PDMHKHYANIKLRPEMFAAHLLSSRVGFRSMSQV
Epicoccum nigrum	jgi|Epini1|107190|	MATNWGNYTDYTGPSRAPGSATHVLDARLNLLTSLVPGIFTAKTCLDIGCNAGNVACQLAFDFHATSVTG VDIDPKLVAQAEKLLALRSSRARPSTENSRHVVDYYPLSAVLTHGYRVEPKSNVYRTSSPAPVASDWPRV QFISADWVASADRAISGPCDVILALSVIKWIHLEHLDEGLLNFFRKCANCLHSGGYLVIELQNWDSYEKA IRPNHSPHFRDNLKQLAYRPETSFTGLLADLGLTVCASSDELPRRIDVYCKD
Epithele typhae	Epithele typhae	MHPTEIPIYGNYHGYYHKRPSASDSRLACLPPNLFHDARVLDVGCNEGFVTCEIAQTLGATRVVGVDIDD TLVRAAWKHRRTVWSQQGPPAQPPHRDACDEGRDPASGPRKRRRTSDSGCMPAYFPEAFEHMFGPLPVPD AVQRRTDDDTEGSANARFPHNVSFRAADWVAGPIPEDEAEYDVVVAFSVSKWIHLNGGDDGLLAFFRRVH SVLRVGGTFVFEPQEWDTYAKAKRMDVRLKENAAALKLRPGDFERELQDLGFGPAEHMGTVGDGGFRRPI DLYVKVR
Erythrobasidium hasegawianum	jgi|Eryha1|594538|	MRHDDVEANAEEEPAVKTSAKGKGRAADAEAYEAVPTAEQAAGLDTKKKQKFVPVHGNYRGYYTKRRFHQ DPYRGDERLELLKREWLADKRVLDIGCNMGKVSIEIAQRFGAYRVTGVDIDGELIRRAVRQSRIAWSIQE PLSSVTSAAQDERERLRQHRRRSPSRSPPPIEASEAVAPSPGHFPEALSRMFGYLPNLPSDKLLTQYVIP TEEERQERSRRSNGRKSMGHVMPKKVALFPHNIHFKKADWVNTQIKSDKTGYDCILALSVSKWIHLNQGD DGLIEFFTRVFMTLLPKGRFVFEAQPWSSYAKAARMSDQLKESYNTIKLRPDDFERILLKEIGFESVEKL TEASGEGFKRPLHVYYKAAGSWL
Erythrobasidium hasegawianum	jgi|Eryha1|103882|	MSDAESPAQRQRLSSEPEQKDVAQPEASNAALTSTLKHEDIEGNAEQELEHKKSDKGKGRATDAEEDEDA QTTEQAANSNSAKKQKFVPVQGNYRGYYTKRRFNQDPYRGDERLELLKREWLADKRVLDIGCNMGKVSIE IAQRFGAYRVTGVDIDGELIRRATRQARIAWSAQEPLSTVTAAAQAERERIRQHRRRSPSRSPPPVEASE AIAPKPGHFPEALSRMFGYLPNLPSDKLLKQYVIPTEEERQERSRRSNGRKSMGHVMPKEVALFPHNIHF KKADWVNTQIKSDKRGYDCILALSVSKWIHLNQGDDGLIEFFTRVFMTLLPKGRFVFEAQPWSSYAKASR MSESLKESYNTIKLRPDDFERILLEEIGFESVEKLTEDSGEGFK…
Exserohilum turcicum	jgi|Settu3|43016|	MAARFGNYLDYSGVSKAPASATHILDPRLQILVTLIPAIFTAKHCLDIGANAGSVSVQVAFDFNAASVTG VDIDPSLVGQAEKLYALRASRRRPPTARSASVVDYFPLSAVLAHGYRVEPQSKAAPKASPALALHDDDDD CPRADFFAADWALPTARLDLEAYDLILALSVIKWIHLEHGDAGLVAFFARCKSSLRSGGYLVIELQPWDS YLKAVRPNHAPHFKQALDNLKFRPGSFDKLLQDQGLHLCASSDALPRRINVYQKA
Fenestella fenestrata	jgi|Fenfe1|349184|	MPAPPPTLPGNCCLLASPADRALAVADYSGPSKLPGSATHVLDPRLNLLAALVPGLFTAKAVLDIGCNAG SVSCQVALDFHAAAVHGVDIDPKLVAQAEKLLALRASRVRPPTKDSQRTVDYFPISAVLSHGYRIEPESK ASRSSSAAPPSNWPHVNFFSADWVASPNQDTSGPYDVILALSVIKWIHLEHLDHGLELFFRKCAASLKPG GHLVIELQTWDSYQKAIRPNTAPHFTSNLQNLKYRPETSFDTLLAEQGLCVCASSTALPRPITVYCKK
Fennellomyces sp.	jgi|Fenlin1|281757|	MSEQPNPYIPSRKPQPQKRKINQQGPTKSKRTKMLGARVSVPMETEAPPQTQARFNIDQYLYGNYRNYYE SRRGNVDPHDGRLDLLDASLFKDKRVLDIGCNSGNITIMIGLQYQAKHVLGIDLDDVLIKKAERQLRLVN SLRNPDGNDALDILMRFMYFPRALATTHGFVPMSVPPNYKSTEFPYNVKFETADWMEMDDPGQPQYDTVL ALSLTKWIHIHHGDEGIKTFFRKVYRVLKPGGSFVVEPQPYETYQRRAKLTDTLMAVFEAIQFKPDQFHD FLMDDVGFTKFTDLGSSGEKLKGFDRPMHVYTK
Filobasidium wieringae	jgi|Crywi1|561630|	MSHFYSDQSRGNYRNYYFRRRAGNTDLPPDQDERIHLLVAHQRDLFRDQVVLDIGCNSGAVSIEIAQTQC PKKVIGVDIDLDLIRQCGQTVHNAFSIQSPELIRGHPEVPGQGSISTKRRKLDSGHSERGSHEIELPLQT HHFPTAFPSLYGPIPIPSSSHSLSKPPPEPTPSSSAPQKRKRTRTRGTASTNPDPDPATEEQTRPPSFPR NLVFYGSNWHIDGVETDEEGYDLILALSLTKWIHLHHGDAGLLAFFQKCFRSLKQGGKFILEKQGWRGYV DAKRTSPKLRENFHQLKLRPEDDFERILLEDIGFVKREGVKDHVGKGYDRSLEIYYKA
Fimicolochytrium jonesii	jgi|Fimjon1|546975|	MMGEEVPPPSPPPPKQNPYLAHWDDPQLSTYLPSGRHPPHAHGQHPRTLGAGSVRSQIALVPRQVKRRLP GAASSIIPSVRPVVTPPPAVPRPVAVVTDHAPPPVQTILQQPADTQEQHVSKQQQQKAPSTTVAKPRVRP THSHGNYDRYYRKRTHRARVDTRLALFDKDWFRGKKVLDVGCNAGVMAIQIAMLCGAAEVEGVDIDPLLV RKARAGVVNRASLVQPERESTVEQDADADRGDAMDVDRDGVAEPVDSHALDVDYFPQSCTHLFGPLPIVD EPISTDAPSNPYGAPPPPPPRFPANIKFRCGDWLHEPNPSLATHKYDVILALSISKWIHLNHGDAGLRRF FKRCYHSLNDGGVLLLEPQPWDSYTKADSRLDEEMKANMRNIQL…
Flavodon flavus	jgi|Flafl1|629363|	MLRGVNTSQPIHGNYHGYYSKRPISEDSRLELIPSSLFHNARVLDVGCNEGWITCQIAQAKGARKVIGVD IDDTLIRAAWKRRRTVWSTQRPQPYSNKEPDCSEPLTKKQKLGNRTSEGHEQPQLEPDYFPTSCEHMFGP LTIPPKLVGESDIFPHNVVFHAADWVNSEIPEDAEGYDVVIAFSVSKWVHLNGGDEGLMRFFRRAHTVLK PGGTFVFEPQEWDGYAKAKRMDARLKENASKLRIRPEEFESILQKIGFGAPEHLGRPGEGGFKRPVDLYR KSI
Gaertneriomyces semiglobifer	jgi|Gaesem1|549027|	MSEANPDPVAHGQDGEEQVAMNNPYLAHLVQPQRNQGRRKAAKAFYRGPPVGSTSNEVEHANYHPNARMR TAAIPQKSGRPSKEEETHSKRPRPANSLGNYSGYYTTRLASLPLDPRMAILAQLNEHHSCFTSKRVLDIG CNTGHITIAVAQFFDPQYVEGLDIDPALIRKARREVAERSSLMDPRLTELSESPTAMDTDEDLSFTYFPR SVLTMIGPLPIIDPISEPSQPHAPPPRTFPHNIHFRTTDFLGEPNASSPSQMFDTILALSLTKHIHLNHG DPGLRHFFKRCFLTLKKGGMLILEPQLFENYKKRSVEWTPDMWSHYREATIRTEENFVDELKKVGFKTVE KVAEGQHVAKRFRRVFLACTR
Geastrum triplex	jgi|Geatri1|38845|	MENKPIYGNYRGYYAKRPFLNDPRLDVLPGGFFKDAVVLDVGCNDGWITCEIAQEKGARRVVGVDIDPER IRAAWKRRRAVWSQRGPDYTQFKYIDEDPDTAVKTFQQANYFPESMAHMFGPLAIPDAKPGKEDLFPHNV SFRTADWVKEDIIDDEKGYDIIIAFSVSKWIHLNQGDEGIQSFFSRIYEVLKVGGKFVLETQTWDSYSKS KRMSSYLKEMGNSLQIRPNDFPSLLHKIGFKERLPLGTVGEGGFSRPIDIYTK
Geopyxis carbonaria	jgi|Geocar1|293863|	MSAAIYGNYKGYQGATRATGQRLNAHLPDPRLSQLAQQHPQLLAGTRVLDIGCNAGRTAVDAAVHFAAAS VVGLDRDEALIASAKSHLSFTYSRTPPAAHHANHASPASPAAAADDAAYFPISSVLEHHHIPYPPPTDPP TFPRNVVFRTENVLAPNSDLGHEIYDVILLLSVVKWLHIHGGDAGLARFWQRVVDALVPGGKLVVEWQPW ESYEKARKKVPQLKERIAALKDRPEGFRAVLEGLGMRVVGRVKEGKEDGDGEEMEVDGGAGVGERRGIWV FEKMPTES
Geranomyces variabilis	jgi|Gervar1|400908|	MTAAIDTHTSKKPARPSRNTASTPVRSETASVPRSAEQAQRHGPAKRYTPTVPRVLTADKSQAKALTPRP ACAHGNYADYYGKRSTRGEWVDRRLTLLEKSWIEGKNVIDVGCNAGVVTIGLAALFAPKHIEGVDIDPTL VRKARARLALRGSLVKMQANDNDADVVSALAPRQDLDYFPTSCPNLYGFMPVVENVEYGGEGTENDGAGL FPHNVTFRCGDWLHEPNPSRAEFKKDVIVAFSITKWIHVNHGDEGLKRFFNRCFNTLTPGGCLLLEPQLF ETYRKAPVLFTKSMDENVQNAKLKPEDFEEYLIEKVGFQSVEKLGVPENRAAGFKRAIYRYVK
Gilbertella persicaria	jgi|Gilper1|556952|	MKRSSTEEHAHAQKRTRQEVPVLGSKTKGAVYLVEKEKEKQPFGKYVYGNYQGYYTTRRKQGNALIDPRL DLIDPSYFVGKRILDIGCNSGNISIAIAKKYSVTSIDGVDIDEGLIKKAHTNLRVAYSLNHPDQQSPIDL SLRFHYFPQSMTNMFGMLPMAFPPSYKKPNEFPFNVHFEAMDWTETNIDKYSHYDTVLALSITKWIQLHG GDKGLKRFFEKVYDSLAPGGTFVLEPQEFNTFQRRAKQIDPTKDVEQELHFRPEDYEDYLINHVGFKEVI NLGAPQGEIKGFSRPIILYIK
Globomyces pollinis-pini	jgi|Glopol1|584210|	MKIDSTANPYLAHLEPKESDNPNPYLKYQRPSIPFSNAREPKISLNTKPKTISNSKILKLSSKKSNNLFG NYHSYYGYRKQLNDKRFEAFKKEWFENKTVLDIGCNSGHITVQLAQFNTSCIDGVDIDPILISKARHHLS IQRSIYATNSKTQYFPISCPYQFGPLPVIYQNEENLCTNVELDNPTEVFSKIKFRCGDWLHEPLPLHDSE LYDVVMALSITKWIHLNNGDGGLRHFFNKVYKSLRKGGLFILEPQSLDGYEKRSKLSQHMLDNYQAIEFF PDMFVNFLTKKVGFTLVESFDITDKESKLFTRPLHVFQK
Gloniopsis sp.	jgi|Glonio1|91372|	MATATTWGNYHGYQGATRHSPGIGAPSSHVEDPRLTLLQALIPGLFKAKQCLDVGCNGGAVTVQLVLNFG AASALGVDIDPDLVRQARRDLLTRSSRIRRAVDGQERIVDYYPISAICQYGVRWKEYNQSRPGASVQGTK SPPAPTSSWPCVKFISEDWVSSKNPATAGPYDIILALSVIKWIHLQHLDTGLEEFFRKCSASLQPGGYLV LEPQPWESYENAVKPKKAPHLAENLKRLQHRPETSFTDLLAQQGLSLCATSEALRRRISVYRKS
Glonium stellatum	jgi|Glost2|305611|	ALNFDAASVTGVDIDENLIRRARSHLSFRSSRVRPATPETGRAIDYFPISAVLQHGHRSQDLVSRDAMAQ AVSSNSVTFFCEDWVVSENPATSGPFDVLLALSVVKWIHLEHLDEGLEAFFRKCASSLVPGGCLVLELQP WRSYEKAVGPKKSPHFRENLKRIKHRPETSFPKLLEQHGLFHLVTSEELPRRISVYRKK
Gonapodya prolifera	jgi|Ganpr1|160788|	MSGDFTPPTIQETNPYLAHFDAHTYVSSGVSQRRRGGLGFQRHLGGRGNGSRGGWRGGSRGDRFNHRGNS SSGPGFGHGRGRGGNQSGKHFAPSTFGRFPYGNYDQYYGYRNPGEAGSFAVARLEPRLGHVLGPLALWQG EGGAAATEEFFRSAVERNWFKGKRILDVGCNAGGMTVPIALLFEPAQIEGVDVDPTLVYKARRYANYVYS LIEPTPSSSPPNGDENMEAGVESEMDGRAPELEHFPVSCVGSMGLVPIVRIPEFHSSDLEDAPADTDMHE DVSHSSKKPATSRFPANLSFRAADWATEPDPRITQWRDTSNGAEEKEIDDESGDAKWDDEPSYDVILGLS VTKWIHLRHGDTGLRRFFHRCYAALEPGGVLILEPQEWKSYTKA…
Gongronella butleri	jgi|Gonbut1|313565|	MSDPPAHNPYLSDPDVRGRGRGRGRSISLRGLRRPHQKSRPYGAHAQRPPPNKKKPAPMPARYGNYHNYY KSRRNTASTVDPRLAALDRDLFKDKKVLDIGCNSGNISILIAREMHPQHVLGVDLDEQLIQFANSNLRLA NSLKPPADKAASLPANMDILLRSHYFPRALAVTHGNLPMRIPEGYQDRVFPFNCAFEACNWMDKATEEEA YDTILALSITKWIHLHGGDDGLKAFFQKIYASLKPGGVLVMEPQAYAGYAKRAKADPEMQAHFEQIQFMT EQYEDYLTNTVGFRSVKKLEQENVQSKGFDRELHVYTK
Gorgonomyces haynaldii	jgi|Gorhay1|255852|	MSNNPYLAHRQRKQYNPQKQQQLHGNYPFYYGYRHTTRLDPRLLILKPEWFQNKRMLDIGCHSGILTLEI AFLLQPKSVLGVDIDPQLIQQARSHLRVWRTQQYQETMDYFPLSCVPYDRSTANVNFRLCDYANEPFPLA PEYDVILLLSITKWIHLNGGDGAIKYVLKKVYHSLSKGGILVLEPQPFEGYKKRVQSEEMQHYYDRIKFY PDDFEGFLVALGMTVLEKQTSLDFKRPVIVLKKD
Gymnopus androsaceus	jgi|Gyman1|967801|	MSAPYGNYHGYYLKRPSVNDPRLALLPENIFQGKCVLDIGCNEGFVTCEIAQAWNAHKVVGVDIDDTLGA SCVEKTPIGVVSPGASATQSGDGDLIANLMTLRKVFRTIHEYFDPTTFLHLCNTRLVLFPFHHRKYAENM CFLIIVLFRTADWTKESIVEDADGYDVVVAFSVSKWIHRIYSVLRPGGVFILEAQEWDTYKKVKRLNESL RATTENLKLRPNDFESVLETLGFGPARHLGTTGEGGFRRAVDLFVKQH
Gyromitra esculenta	jgi|Gyresc1|549133|	MASYGNYKGYQGASRHDGQNSASHVVDYRLQALIDTLPDLFTGKDILDVGCNNGAISVHLALCFNPAKIS GVDIDPELVKKAKSHLSFRYSRTTPEETATSDGPALSNNYFPISSILEHGHRPYPEGPDCSMKFPCNVEF RCEDWPKSAISEAESYDVILALSMVKWVHLQHSDAGLQQFFKKCYSSLRPSGHFVLEPQEWDSYERAVKK NKSLRENLQTLRIRPEQFKSILQATGFTYLHEIKGLKRSIFIYQK
Halojulella avicenniae	jgi|Pleav1|93729|	MSGNCPSIDWLTASRVLSQDYHGPASQFPGSLPSTHVRDIRLTLLESLIPGLFKAKACLDVGCNAGNVSC QLAFDFEAASVTGVDIDPKLTRQAEKLLALRTSRVRPPTPGSQRIVDYFPVSAILTHGYRIEPENEASRS SASAPALSNWPRVRFISADWVTSRNPALSGPYQVILALSVIKWIHLEHLDAGLLSFFRRCSSSLAPGGYL VIELQAWDSYEKAVRPNNAPHFGESLKKLAIRPETSFNELLEEEHLHLYAASDSLPRRISVYRKEA
Halteromyces radiatus	jgi|Halrad1|319932|	MEDQDNSNKRENPYLSNSLPLNKRQHVTLKPHTKSEDATSDLLGRKTGIHLAPPQKPTTTRQREKYIYGN YTNYYKTRRNDANKLDPRLSLLNTSLFKDKNVLDIGCNSGNITIVIGQQCKPRHILGVDIDDRLIAQART LLRTTYSLQQPNINIDNDDSKPLSVDVKLQTHYFPRSMVTMFGFMSTNMPPSYKNHDFPYNTSFQEGDWL NMDIKENEYDTILALSITKWIQLHRGDQGIKDFFQRVYQSLKPGGVLVLEPQTFKSYERRAKGSEEMTDI LDKIKFKPEDYDDYLMKEVGFKVVTPLGTPNTDSKGFSRPLYLYTK
Helicostylum pulchrum	jgi|Helpul1|598805|	MKRASDNSSERPQKKHNHRPIHITVGAVTPPASQLNNEKRKFGTSSYGNYPSYYTTRHTQGDATIDYRID LLDASMFNGKSVLDLGCNSGNITIALAQKYKPSFIKGVDIDENLIRKANTNLRVAYSLRDPNTKEPKHID LALQSHYFPKCLSNMYGLLPMAVPPTFEHTEFPWTVEFETVDWTEYPYNPNEQQYDTILALSLTKWIQLH GGDKGIKSFFKKVHDSLSRGGSFVVEPQELKYTGAKKLNLDVDNFKFLPEQYNDFLMNKLGFKKCLDLGA PKGSSTSIFIYTK
Heliocybe sulcata	jgi|Helsul1|1662955|	MSSSKNIPIHGNYHGYYSKRPSNTDARLALLPPSTFEGRRVLDVGCNEGWLTCEIAQRCGALQIVGVDID EALVRLAWKRRRTIWSLQAPPDESSDSRKRKRGAEEVSRAVNTRHNYFPVSCEHMFGPLPIPAFQASESH KFPHNVSFRAADWVEQSIPEDAEGYDAIVAFSITKWIHLNGGDSALLKFFRRAFTSLRSGGTFVLEPQPW DTYGKAKRMHPTLKEAAKSLQLRPDDFEVELQKIGFQEPQHLGVAGEGGFKRPVDIYVKS
Herpotrichia sp.	jgi|Herpot1_1|	MPTTYGNYRNYQNPATSQFPGSSPSSHVSDARLVLLESLIPGLFQAKNCLDIGCNAGNVVCQLAFYFQAA SVTGVDIDPKLVSQADNLLALRSSRVRPSTNVSGHIVDYYPMSAVLTHGWRTEPDSKSSHSPASTPSKWP QVTFISEDWVLSANPATLGPYHVILALSVIKWIHLEHLDEGLVSFFRKCSSSLAPGGYFIVELQTWASYE KAVRPGKAPHFKESLKTLKYRPETSFNDLLQKHGLTLCATSTALPRQLSVYLKV
Hesseltinella vesiculosa	jgi|Hesve2finisherSC|1403551|	MSHPSNNPYLSGRPSVRSRGASISLRGYRGKQSQKPYHSDRPVRSGRAARDQDHRPARRGQRQQPTIPPD LYGNYNNYYNSRRKAATSTDSRLALLAPSIFTNKTVLDIGCNSGNITLIIAREWSPAHIQGVDIDQQLIT KAQSNLRLCHSLKPPAGITADRPPNMDILLHCHYFPRSLAVMFGYLPSRTPPGYKTGQFPYNVAFTACDW MESTQEKVDTILALSITKWIHLHHGDDGLKKFFQKVYDALTPGGVFVLEPQAYSGYAKRAKVQPEMQAKF EQIKFMPEDFNAYLLDTVGFSKGEKLEPQASQSKGFDRAIYLYTK
Heterodoassansia hygrophilae	jgi|Hethyg1|402698|	MDSTSGATGGDAKPRPSHGNFSRYYSIRRDPGLTPGAGQGQSRAGAGSSFSSRSSRISAGNSRQTLESLD PRVQALISWLNEHKDEGTIEIQDLLTPLSTSPSRILDVGCNSGKVSLDLARSHLTPAPKLIYGVDVDESL IRAARAGARRLFKEGQHKGHQDLGSSQLKGKKRRRLDWPVPVTHEQTQTHVEIRFATMDWAKVALGLNQG EDGAASISTSEGRDDPVRVLREDEEGWDLIMVLSVTKWIHIHNSDDGLLLFFSHLCRTLKTGGILMLEAQ PWKSYEQARRVLDPDQRGRQRGLRVQPEMDFEFLLGGMLGLRGPVELGESSGFGFKRPLHLYVQPPLSDL SLEAIEARRYFSPPSPSPSSSPSSRPTSPSPSDPSTSPHTHIPT…
Heterogastridium pycnidioideum	jgi|Hetpy1|301161|	MSNLNENSKEKSPNIGKKELNRKHHELAKYGNYWNYYFHRTQTIPDARLSLLPSDLFSDRRILDLGCNAG KLSVESITHLNGDFALGIDIDQHLVDEASKLITPETTHKLEFQCADFMQNSRDFFVRLVAEQGTFDTILL LSITKWLHLHHLDEGMILLFNALYEVLPSGGTLVVEPQEWENYQSAKKKNKNLRENFVKLQLRPPFTKEL EHIGFVLVKNIERDEGGFSRPLMIWQK
Heterogastridium pycnidioideum	jgi|Hetpy1|254789|	MPKAPKAKKIDLPAGGVEAVFGKPKRPKPSAPAGNYMGYYTRRNDFSNNFDPRLDLVPHDWIAGKKVLDV GCNIGLVTVQLAQRFSALRVVGVDMDEKLINSCRDTVQCAWSRQKPNVQIRAMEEVLKSAKDSTYLPKPE QEIAGEPVEDCNPIGANYFPMAFPRMFGFVPLPPRDVVTTTDSNKQIVGFPHNISFFTSDWVQKPIQTDH NGYDVIIAFSITKWIHLNTLNTGLRAFFQRCYDCLRPSGRFIVEPQLFSTYLRSAKAAHVKERYFLLRDG DENTEKGWRYEDGDFDRVLRDIGFERGTILGETGRDGFKRPVVVYLKK
Homolaphlyctis polyrhiza	jgi|Hompol1|2587|	MDAEWFRHKRVLDIGCNAGSVTVAIGMLFSPVWIEGVDIDPLLIRKARAYAAFRSSACNIVSLCNTLEST SDRGGSISHGTDDGYYDFDYFPASCAQIFGPLPIIQHQDEAGDAANGDGEETVTLSDPLFPGNIHFRCGD WVHEPPPRSSSDYYDAILALSITKWIHLNWGDSGIKHFFRKCFNSLHSGGRLILEPQPFETYLKKSNVSN AMRRMHAKIRFTPDKFADYLTSKDIGFSSVSVLDAGTGSHGFARPIYVFTK
Hyalopycnis blepharistoma	jgi|Hyabl1|643534|	MSNLNENSKEKSPNIGKKELNRKHHELAKYGNYWNYYFHRTQTIPDARLSLLPSDLFSDRRILDLGCNAG KLSVESITHLNGDFALGIDIDQHLVDEASKLITPETTHKLEFQCADFMQNSRDFFVRLVAEQGTFDTILL LSITKWLHLHHLDEGMILLFNALYEVLPSGGTLVVEPQEWENYQSAKKKNKNLRENFVKLQLRPPFTKEL EHIGFVLVKNIERDEGGFSRPLMIWQK
Hyalopycnis blepharistoma	jgi|Hyabl1|637822|	MPKAPKAKKIDLPAGGVEAVFGKPKRPKPSAPAGNYMGYYTRRNDFSNNFDPRLDLVPHDWIAGKKVLDV GCNIGLVTVQLAQRFSALRVVGVDMDEKLINSCRDTVQCAWSRQKPNVQIRAMEEVLKSAKDSTYLPKPE QEIAGEPVEDCNPIGANYFPMAFPRMFGFVPLPPRDVVTTTDSNKQIVGFPHNISFFTSDWVQKPIQTDH NGYDVIIAFSITKWIHLNTLNTGLRAFFQRCYDCLRPSGRFIVEPQLFSTYLRSAKAAHVKERYFLLRDG DENTEKGWRYEDGDFDRVLRDIGFERGTILGETGRDGFKRPVVVYLKK
Hyaloraphidium curvatum	jgi|Hyacur1|725700|	DPRLDAWDAAWFAGRTVLDVGCNAGLVAVEVAARFAPRAVLGVDIDPGLVRKAGGVLAARYSLTKPAIAW DAGKGCIVKLEGTADGAPYFPLSAIAAHGTVPIIRPEKVPVIGADGEEERLEGFPWNVEFAVGDWTKAPA RKEGSWDVVLALAITKWIHLNGGDAGLRKFLAKLAAVLAPGGRLIIEAQPWASYLKRTKEWDLSKLEMRP EGTRGELEGLGLAWERTVSAPAADDEAEAGGKARKTAFSDREMMVFVKP
Hydnum rufescens	jgi|Hydru2|1445318|	MEQPLHGNYHSYYQTKRPELSDERIALLPRAFFKGRSVLDIGCNEGWVTCERHGATRVVGVDIDPVLIRA TWKRRRACGANKDPLSHLPLKKRKRSNIDSFEHESISPSPSLHYFPLSMQHLFGTLPIPGPGSQISLEST SFPHNVSFIRADWLSDPIDSSQQYDIVLALSITKWIHLNNGDAGLLAFFQRIFDILHQGRGSKLVLEPQH WEGYAKAKRNNPKLKESGKDLQIRPDDFEAHLTKIGFRPAQRMGSVGQGGLRRPVDVYEKP
Hysterangium stoloniferum	jgi|Hyssto1|57649|	MASLNDVVQGGQPTHGNYKGYYNKRPFVIDARLALLPPELFSNKVVLDIGCNEGWVTCEIAQQWRAKKVV GVDIDSELIRAAWRRRRSVWCLQEPSKTKRKRSESPPQLPIPNYFPQAMEHIFGPLLIPEASDKFPHNVT FYTADWLSQTLPDDAQGYDVVVAFSISKWIHLNGGDEGIAKLFQRAFDVLKPGGKFILEPQAWSTYGKAK RMDIKLKETANSLKLRPSDFPKMLEEIGFHYENIGIAGEGGFSRPVDIYSKG
Hysterium pulicare	jgi|Hyspu1_1|114506|	MAELSLSNLVSQSGFPCQRASDYCPASLILTVPALNFDAAAVTGVDIDPNLITQARHHLSVRASRIRPPA DGTERIVDYFPISAVLQHGYRSRDRQQKRTVAQKDANFAVAPTSWPCVKFFSEDWAVSKNPATAGPYDII LAFSVVKWIHLEHLDEGLEIFFCKCSSSLLPGGYLVLDIQPWESYEKAVHPKKAPHFGARLKRLKHRPET SFTELLTEQGLVHCVTSEALPRRISVYRKN
Jaapia argillacea	jgi|Jaaar1|56097|	MSTATAPIHGNYHGYYAKRSKIGDRRLALLSSEIFKGARVLDVGCNEGWVTCEIAQRWHADKVVGVDIDD MLIRAAWKRRRLVWSIQSPAAPSNNQAGTGGDSKGDEDIDPHYFPASFEHMFGALPNPPFQNHQVHTFPH NVSFRCADWVNGEIPEDLEGYDVVVAFSVTKWIHLNGGDNSLMRFFRRVFSVLKPGGVFILEVQLWDMYN KTRRLHPGLKQIYKTLKIRPDRFDEILQSIGFCPAERVGRPGENGFSRPIDLYRKV
Jahnula aquatica	jgi|Jahaq1|424088|	MATNWGNYADYSGPSKIPGSSTHVRDARLTLVESLIPGIFRAKTCLDIGCNAGNVSCQLAFDFGTTSVVG VDIDPKLVAQAENLFALRSSRVLPPSNDSNAPLVDYFPMSAVLTHGYRVEPGDKVATNPSPSALALSKWP RVRFISADWVVSSNPALSGPYHVILALSVIKWIHLEHLDQGLLSFFRRCSSSLVPGGHLIVELQTWDSYE KAVRPNTAPHFLRNFQKLEYRPETSFDKLLAQEGLNLCASSDSLPRRINVYRKD
Jimgerdemannia flammicorona	jgi|Jimfl_AD_1|335736|	YGNYRSYYSSRRKTESLNDMRVPLLQKEWFEGKSVLDIGCNSGQFTVEIALRFSPRLITGVDIDGDLINMAHQTLRLQHS LLVPPSKRPAVFAHDDDHLFQYFPRSIPLMFGKIPVDWMSEKGAAAHDGLPRFPTNVKFRVSGDWTTEEVDETGVYDAVF ALSITKWIHLHGADDGIKAFFHKIHRVLKPGGRFVLEPQEWETYRRRSKWSEVCQLLFCFYS
Kalaharituber pfeilii	jgi|Kalpfe1|724741|	MDVLDIGCNTGYITVQAALSYNAKSVTGIDIDEDLLNRARSHLSFRYSRLYQPDPATQNKTPTASPPIEH DRINFFPISSIQAYGHLPFPRQRVRHMASGGETELVHSHNTHSSHLKNDIAELPLDKGTDACTLTFPHNV TFLLEDWGALKFEEAYKDEARIQEHTHRYDVILALSVIKWLHLEHGDKGLHNLFDHCFKALRPGGFLVIE LQPWESYQKAVRKDKAPNLKSNLLNLRVKPEEFDDILCRLGLCLVNSYTGLPREIRFYRKEV
Karstenula rhodostoma	jgi|Karrh1|470561|	MASQSQSQSRSQSQSQSKSTNYGNYQHYLGPNHAPGSPPAIHVRDLRLGVITALGVDFKGRRCLDVGCND GSVSTQIVFTKQAFDYEASDVVGVDIDPNLVHKAEHLYSLKASRVRPPAHSSAPTIDYYPMSAVLRHGRI PASVSAAPHWPSVRFVAADWVLSTDPALAGPYHVILVLSVIKWIHLEHLDEGLVRFFRKCSTSLASGGYL ILEPQNWDSYQKAVRPNAAPHFAKNLERLKYRPETSFTKLLRDEGLNLCATSDQLRRPITIYCKS
Laccaria bicolor	jgi|Lacbi2|579376|	MSIPIYGNYHGYYSKRPTVNDARLSALPEALFHGAIVLDIGCNEGWVTCEIAQSLGPHKVIGVDIDDTLV QAAWRRRRTVWSLQGPSPATTSTTRRRNYFPLSCEHEFGSLPIPPSTIRGKHAFPHNVSFRTANWIRDEI PEDAEGYDVVVAFSVSKWIHLNEGDEGLRQFFRKVHSVLKTGGAFVLEPQPWESYAKARRMSEAKNAKNL VIRPEHFSDILRDIGFESPRHFGSIGEGGEWLLIPHSS
Lactarius deliciosus	jgi|Lacdel1|	MTSVSSDVPTHGNYHNYHGYRYHHPGCHDSRLALLPHDLLTDARVLDVGCNEGWVSCEIGASFTSLFVAC GGSEARRLLAQSWGARRVVGVDIDDALVRMAWRRRRTLWSHQAPFSESSSGSRTKRKRSPPPPKPPVVDY FPASCQHMFGPLPIPPMDTFHSDKANHKFPHNITFRRADWVNECIPEDEAGYDVIIAFSVSKWIHLNGGD AGLRRFFERVHATLVAGGAFVLEAQPRESYTKARKLHPTLQENAQTLQLQPEGFETVLCSMGFRHVEMLG EPGEGRFRRPVDLYIKYS
Laxitextum bicolor	jgi|Laxbic1|1051656|	MTMVNSTVPTHGNYHNYHGYLHHHPGPCDPRLSLLPRELLLGARVLDIGCNEGWVSCEIAQTRGARRVIG VDIDDSLVRMAWKRRRMLWSHQQPLDSVKLHNDPYVDGEDRPRKKRKRDAEKAQPPYKTVKADYFPASCQ HMFGPLPVPPAEVVGSAEEFPHNISFRRADWVNEDIPEDTAGYDVIIAFSVSKWIHLNGGDEGLKRFFHR IYNALAPNGTFVFEPQQWDSYTKARKLDPTLQENAKNLKLRPDTFQEVLREVGFEGPEQLGEVGEGRFRR PIELYTKRN
Lentinellus vulpinus	jgi|Lenvul1|1026061|	MTTVSDIPIHGNYHNYHGYHYRYPGARDARLALLPSELLQDARVLDIGCNEGWVSSEIAQSWCARRVVGV DIDDVLVRMAWKRRRTLWSHQEPPSATNTPSSEEPPPKKRRKQNEEVVDAAHARPKPDYFPASCQHMFGP LPIPPSSRPDMFPHNISFRRADWVNEVIPEDAGGYDVILAFSVSKWIHLNNGDKGLRRFFRRVYDALTPG GTFVFEPQQWDSYTKARKLHPTLQENAKALELHPESFENTLREIGFGSPRLLGEPGEGRFRRPVELYVKP QS
Lentinula boryana	jgi|LboET3784_1|438355|CE438354_3505	MSVPTHGNYHGYYLKRLSVTDPRLALLPENTFTGKRVLDIGCNEGWVTCEIAQAWGAYKVVGVDIDDTLI RAAWKRRQLVWSLQEPLSSQTNGLENSKELDDSSSTRGNSTGMTQLQLDYFPASLQHSFGPLPIPPSSIR GKHAFPHNVSFRTADWTREEIVENVDGYDVVVAFSITKWIHLNGGDDGLRAFFRRVHAVLKLGGLFILEP QEWDTYKKAKRLNESLRSTAQTLKLRPNDFESILKGIGFSPAQHAGITGEGGFRRTVDLYVKEAS
Lentinus tigrinus	jgi|Sisbr1|572944|	MASRNNPPTHGNYHGYYNKRPSTSDQRLALVPRGLFEGKRVLDVGCNEGIVTCEIAQTLGAIRVMGVDID DTLVRAAWKHRRSVWTQQGPPPPICSVHSTIETNGTGSSPSDRRKRRRISQSEPDVGDEGAAQDMSAGPA DYFPASFEHMFGPLPIPDVASHGNAADSFPHNVSFRTADWVNNEIPEDDEGYDVVVAFSISKWIHLNGGD EGLLVFFRRVHDVLRPGGTFILEPQEWETYGKAKRMDPRLKANAKTLKLRPDQFETELRKLGFGQGQHLG TAGEGGFRRSIDLYVKQ
Lentithecium fluviatile	jgi|Lenfl1|423289|	MTEPSGPSWVSLDFGAREVVGVDIDPNLVTKAQSLLALRSSRRRPPTEDAERLVDYFPLSAVLRYGHIPA PAPSPSSWPRVNFIAADWVLSNNPAVAGPYDFILALNVIKWIHLEHLDAGVATFFRRCNASLASGGYLVI ELQTWDSYEKAVRSNAAPHFAENLARLKYQPEISFPKLLQDEGFNLCATSTQLRRQINIYRKA
Lepidopterella palustris	jgi|Leppa1|390815|	MTDWGNYQKYQGAARHFPGSPPSPHVKDPRLCLVESLIPDLFKARKILDCGCNAGAVTVQLALDFDAASV TGVDIDDSLITQARRHLSFRSSRVRPATNDARRVIDYFPISAILDYGHRSQESVGGGAIEQNSTSAVDPF CWPHVDFVSEDWVVSKNSATSGPFDVILALSVTKWIHLEHLDEGLVAFFRKCFSSLTEGGHLVLEIQPWK SYERAIGPKKSPHFGENLKRLKLRPETSFTELLEQQGLIHYVTSEALPRRMSIYRKQYSETYGV
Leptosphaeria maculans	jgi|Lepmu1|3903|	MPWYVGAARADTAQVRSIPDWLAPLRTVTEKKQRGKGRAHCHLRSSALVVPYYAAAVASSPGFACVGWGA LHYRLSTYRLSTVDYRLSTIDYRTTAYRLPTTDHQTIDYRRRASFDTLDTFCLCLSASSSSSSSSSSSSS SPASIAFTVPTYTYYIHCTGAPADAHTPPPCPLVSICISAQKSAGRGPDMTSWGNYSGLCANTNGMLPPA DYSGPSKTPGSATHVLDPRLSLLAALIPGIFTAKHCLDIGCNAGSVSCQLAFDFAATAVTGVDIDPELVK QAEKLLALRACRVRPPAQHAGRVVDYFPISAVLTYGYRIEPLSEASRKAAPPSTIANWPCVNFHSADWVT CTRQEVAGPFDVILALSVIKWIHLEHLDGGLETFFAKCSSSLRT…
Leucangium carthusianum	jgi|Leuca1|140421|	MATYGNYKAYQGASRHDGQNSASHVVDYRLQALVDALPDLFTGKDILDVGCNNGAISAHLAISFCPSTVT GIDIDPELVRKAKSHLSFRYSRTAPTETASTDSDQRDNYFPISSILQHGHRPYHKDLDPEKFPCNVAFRC EDWAKSPISEPGSFDLILALSMVKWVHLQNSDEGLRRFFAKVHSALRSSGYFVLEPQEWASYERAAKKNK TLKENLQKLKLRPEGFGPILQEVGFNYLQKINDNCLRRNILIFQKN
Leucosporidium creatinivorum	jgi|Leucr1|289231|	MSFQPLPYAKRQKVKGESPNLCPPPARQPHLYEPTSSSSNSQRQQQHHSQHSHSNHDRPRTSLHGNFVGY YTRRRQDLSTLDPRLALLPPSALQDKKVLDVGCNSGLVAVEMAQRMGAARVVGVDIDEELVRLAKRTADL AWSRQAPLPHLDPSAPSTSLQRDVPPHASSTSSSAPAPPPSSSLNHFPLALPRMFGYLPAPSSLLTSYHE VPEIETVGLTRRGKRKVMPVEVRTFPENLRFRTADWVNEEIDYDKRGYDVIVAFSITKWIHLHGLNAGLH LFFTRCYQSLLPGGRLILEPQPFTTYAKSARLSDELKANYEQLKKEGAWKCEEGDFERVLLQEIGFEKVE KLGETGEKGFRRAVEVYHKREGSWL
Leucosporidium creatinivorum	jgi|Leucr1|103833|	MAAPTASSTSPEQATASPTIPSSASPSASPSPALPTPPDLANTVGDAPAGLSNTAIDRARHRVHEHGNYY GYYGFRTQTVPDARLSLLPRELFQGNRILDLGCNAGKLTLEVLNHLGATRSRGVDIDAHLISQAEAATNG EQVEWVLADFMEESYEFGEWDVIMLLSITKWLHLHHGDEGMRKLFRRLFEVLPKGGVLLVEPQERENYAS AARKNKNLRPAYKLIQMWPPFEEELKAVGFTLENCIEREEGGFSRPLMIWRKPL
Lichtheimia corymbifera	jgi|Liccor1|7231|	MSEKRPNPYLPNEHDQQQRPKVKRHKNDSTKHLGGGASAVVYRDPKKAPKPKQNHFMYGNYVNYYSNRRN LQLTADPRLELLDASFFEGKRVLDIGCNSGNISITIAMEYDAAQVVGVDIDPTLINKAQQQLRVAYSLKD PTDKHKHIMDISMRFHYFPRSLCSMFGYIPMALPPNTQRYQFPHNIKFEAADWMDQDVRPEEYDTILALS ITKWIHIHRGDHGMKVFFKRIYKALKPNGVLILEIQPFDTYERRAKKDETTMAMFESIEFVPDQFHEFLM DTVGFSSYKTLKVPEDSKGFERPLTIYTK
Lindgomyces ingoldianus	jgi|Linin1|328437|	MATATNWGNYHGYHGSARHFPGSSPSASVRDPRLTLLESLIPGLFKAKSCLDVGCNTGAVSCQLAFDFDA ASVTGVDIDPKLVSEAEDLVALRSSCIRPRTDEADQIVDYFPTSAVLKYGYRFPPSPALSKWPRVRFISS DWVVLANPATAGPYDVILALSVIKWLHLEHLDEGLVRFFRKCSSSLVSGGYLVLEMHPWESYVTAVEVKK APHFKEHLEKLKYRPETSFNGLLQEQGLKLCATSDDLPRRISVYRRD
Lizonia empirigonia	jgi|Lizem1|167361|	MATDWGNYTDYTGPSRTPGSATHVLDARLNLLSTLVPGIFTAKTCLDIGCNAGNVSCQLTFDYDAASVTG VDIDPKLVAQAEKLLALRSSRARPPTGNSHHSVDYYPVSAVLTHGYRVEPKSKDLRTPSSVSTASHWPCV QFVSADWVASADRAISGPYDVILALSVIKWIHLEHLDEGLKIFFGKCATCLRSGGHLVIELQTWDSYEKA VRPNHSPHFSQNLKQLLYRPETSFESLLAENGLRLCATSTELPRPIHVYRKD
Lobosporangium transversale	jgi|Lobtra1|300839|	MTIQELAKETDLRLEFLDPIWFRDKRVLDIGCNAALLTTFIALHYKPRLIQGVDIDPSLIGKAQNLVLKT FSQLAPKVYKQTKDDIDNDTTYFPKSMYWLHGFLPIPKAENPQQEALFPHNIELRIADWVTEENDQEANA EQWDVILCLSLTKWVHLHHGDEGLKKFFQKIYRSLSRDGILLLEPQAFSTYSKRKRITDEMFETYQHIHF KPDQFQEYLLGPKVGFKECVHLGHSGGAAANFNRDIFLFKK
Lophiostoma macrostomum	jgi|Lopma1|714647|	MATETGNYRDYQGPASRFPGSAPSTHVRDARLTLLETLIPEIFTAKRCLDIGCNAGRVSCQLAFDFRAAS VTGVDIDPQLITQAESLLALRSSRVRPAAHDSQHVVDYFPISAVLKHGYRFEPQGKVSHSPEPSSIPRQW PCVSFVSEDWVVSTNPATTESYHVILALSVIKWIHLEHLDEGLVRFFRKCASSLASGGYFIVELQPWESY EKAIRPNTAPHFQANFQKLKYRPETSFTELLQEQGLDICTTSEALPRRIIVYRKR
Lophiotrema nucula	jgi|Lopnu1|305356|	MATNWGNYRDYNGAARHIPGSSPSVHVRDARLTLLDRLVPGLFEAKACLDIGCNAGAVSCQLAFDFRAAS VTGVDIDIERIKQAQNLLQLRSSRVRPTTEDFTHEVDYFPISAVLEHGYRFEELKLAGGNRQREEMAAPA SSMVTRVKFVSEDWTAIPAASDSFDVILALSVVKWIHLEHCDGGLVLFFAKCSSSLVTGGYLVLEVQPWS SYEKAVQKAPHFSKSFGTLTFRPETSFTDLLKQQGFDLCITSEALPRRILVYRKC
Lophium mytilinum	jgi|Lopmy1|616993|	MSPEERPDKAGAVTSIIDASAESTAPAISKERLNKANHELHRFGNYKSYYTHFRSPISPDTRLTQLSTFI TGGKRILDLGCNSGKLTLELASHFAASEVVGIDIDSFLIDQAEKVKSSEKEDTAQKVTFELFDFASTIPF TGAAAGTDWDVVLLLSVIKWVHLNTSDQVLIDLFAHLFTVLKPGGYLIIEPQDWANYKRAVKKCPSLREN FKKLGLRPPFDDVLKSQGWEEVDGWERDEFGFERSVRVWRKPVEDADVLDE
Macroventuria anomochaeta	jgi|Macan1|21512|	MATNWGNYTDYTGPSRAPGSATHVLDARLILLTTLVPGNFTAKTCLDVGCNAGNVSNQLAFDFHAASVTG VDIDPKLVAQAEKLLALRSSRARPPTGDSQLIVDYYPVSAVLTHGYRVEPNRKVSRTSSPASTTSDWPCV QFFSADWVASANRAISGPFDVILALSVIKWIHLEHLDEGVRTFFRKCATCLRSGGHLVIELQTWDSYEKA VRPNHSPHFSENLKQLTYRPETSFDGLLAEHGLRLCASSTELPRRINVYRKD
Malassezia globosa	jgi|Malgl1|3857|	MNVPVHGNFRRYYGMRRARVAGTTDPAPGRADDVDERIIALVEWCGTHASLLRPVERVLDVGCNAAKPLL ELCQLMKPPPSYAEGVDIDSQLVRQARSALRRAWSQREPASTAASVEAMHYFPRCFGSLMGQLPLPPSAS LEPGPAFPTNISFIEADWVRTHSANADSANVTENSMYDLILCFSLNKWVHLNQGDEGLVRLLARLASNLR TRGIVALEVQPWRSYSQARTLSRDLRRNHARLRLRPDDIGWIFSLFGLECLGPIAQGTGYGTSDETEPS
Massarina eburnea	jgi|Maseb1|523917|	MAGKSTNWGNYTDYLGPNHQLGRPPSNHVKDPRLTLIDSLGISFRGQRCCDVGSNDGTVGTQLAFDFGAL EVVGVDIDPQLVKKADDLLALRSSRVRPEQSEVGGPDVDYFPMSAVLLYGRKPVSAPSASSWPRVSFIAE DWLSSANPATEGPYTRILALNVIKWLHLEHLDHGLVAFFRKCSASLASGGYLVIQLQPWDSYEKAVRPNK APHFAGNLAQLKYRPETSFAKLLQDEGLTLHASSSQLRRRIDIYRKS
Massariosphaeria phaeospora	jgi|Masph1|626721|	MPTAYGNYHNYNGPASRFPGFPPSSHVRDARLTMLESLVPGLFTAKHCLDIGCNAGTVSCQLAVDFEATS VTGVDIDSSLVNQAENLLALRSSRVRPPIAESSKPIVDYFPVSAVLTHGYRVEPASKTSRSSPAAPALPL LPRVNFIAADFVLSADPAISGPYDVILALSVIKWIHLEHLDKGLVTFFQKCSSSLASGGYFVIELQTWDS YERAIRPTTAPHFRESLAQLKLRPETSFDEILQEHGLQLHKTCDSLPRRISVYRKV
Melanomma pulvis-pyrius	jgi|Melpu1|34296|	MATNWGNYTDYQNPASQFPGSAPSSHVRDARLILLERLIPALFQAKTCLDIGCNAGNVSCQLAFDFDAVS VTGVDIDPALVTAAESLLAFRSSRARPPTHASERTVDYFPMSAVLTHGCRFDPPRPPVSAPPAHSKWPHV TFIAADWVLSANPATSGPYDVILALSVIKWIHLEHLDQGLVTFFRKCSSSLAPGGYLVVELQTWDSYQRA VRPNKAPHFGESVKKLTHRPETFSQLLQEHGLHLCATSTALPRRISVYRKD
Melanotaenium endogenum	jgi|Melen1|263747|	MTAPCHYEISSRESTGFGADPGSIPGFGGFFLAFLFLLLIPLLSARNNKAFSTYTFLSSWPSSHPSSSDD RFQNTPFYMTDYQQHDDQPIAKASSSSASAHQPIYGNFRRYYHIRNPLSTDPFPKAASPLDPRLPFIVKY LQSHLQAAEPIYRILDIGCNSGKLTIELAQILASVGDSHRLQVVGVDIDPDLIQEAKEAANLAWSQCRPI TQYFAGQDQRSSKHQNHPQNHDDQDGLDLALPPESRYFPAEFARLFGPLPPPTPELAFPFDGSSSQTGKK RKRRHVVDHRNLPFSLRAFQGLEFICAEWACADLPIKLLKRRHRTTTTLVPPDAVNLNRIKLHDQKAYHV VLALSLTKWIHIHQGDLGLLRFFARISQTLLPGGSLILERQPWK…
Meredithblackwellia eburnea	jgi|Mereb1|218390|	MVGEEKQTSEAAPESLLSGNQRNKIKHASHPFGNYFNYYFHRTAAVPDARLALLPTNLFKGAKVLDLGCN AGKLTIEVVTHLEAVKSLGVDLDPVLIEKANEAVRLAGEDAESRCKFIERDFMGDPDAFFSTLDSLSESS TSDKRFNTILLLSVTKWLHLHHGDSGLQALFRALHSYLEPVNGVLVIEPQEWENYIKATNKNKSLKPMFK QIKMRPPFTDDVNSAGFRLEDAIEREEGGFSRPLMIWRAGENLKH
Meredithblackwellia eburnea	jgi|Mereb1|347094|	MERPQKKQRFDFDSPTLEPSPPKPKTYYQPRETAPSSSNARSTSLSTSAPLESRRDASSGRSTSHVPDRG NYRGYYTKRKESQMDPDVRLAKIPKDWFKGARVLDVGCNSGVVTVEIAQTLEAARVTGVDIDGTLIGQAR RYADLAWSRQTPSQAIKEALDESIKDIPPHIIKVPSKKKKPDLFHFPMAMPQMFGSLPAPPRDVLTTYLE NEEVETVGTIQRGKRRVMPTEILAFPDNLRFHVANWPQESIHTDRKGYNMILAFSVSKWIHLHGLNAGLF QFFSKCFSSLLPGGRLILEAQPFSSYGKSARFSGELKANWDKLREDGPDKGWKNEDGDFERVLLEEIGFE RKESLGSTGKKGFQRPIDVYYKRQGSYL
Microbotryum lychnidis-dioicae	jgi|Micld1|5948|	MAQAGSSQPTSATTTTTTTTTETASEPAKKLSNTARDRLSHRRTPFGNYHQYYSHRAQVTPDARLSLLPR SLFSNQRILDLGCNAGKLTLESLTYLGATKAIGIDIDPFLIEQARSAEAEIRRENPTEQGLNVEWRCQDF MAPDFQFEKSDADTILLLSITKWLHLNHGDAALRRLFKALYEALPSGAEENGHGGVLVVEPQEKSNYQSA ARKNKDLKPMFKTLEMWPPFIAELESVGFRLEDTIERKEGGFSRPLMVWRK
Microbotryum lychnidis-dioicae	jgi|Micld1|6516|	MSFHPLPYAKRNKITSGKPTLDPAAPREASFHHFQHQHREADRRQTSSSAADKASRSSPSRSSQRTRNKG SSNWSRSSQPIYGNYVNYYTKRDGGQLTLLDPRLALCDPSWFTDKRVLDVGCNAGKVTIEVGQHFQARSV TGVDIDPQLIKQSERALDLAWSRQSPLAELIEKASEHRLIPNHSNRPAPPAKPDPRHFPLSMPRMLGFLP VPRDHLIEWVEQSVEHPSGAARGRGQEQEDDGRRGKRRKMAPPKEVRTFPTNVRFRTADWPVDGADEDRK GYDTILAFSVTKWIHLHTLNSGLLAFFTRCYNALLPGGRLILEPQPFSSYAPSARYVDELKANLQLMKEE GEFRGWRAEDGDTEKVLLEQIGFERVDKLGNTGKDGFRRPIEVY…
Microdiplodia sp.	jgi|Microd1|348399|	MASKPSTWGNYTDYHQLLQLGQPSSNHVRDPRLTLIDSLGISIKGKRCLDLGSNDGTVGTQLAFDFGALH VVGVDIDPKLVKKADDLLALRSSRVRPPQTEDSEPVVDYFPVSVVLKYGHNPASAPSASSWPRVSFIAAD WVLSTNPAVSGPYDLMLALNVIKWIHLEHLDHGLVAFFRKCQESLASGGYLVIQLQTWDSYEKAIRPNAA PHFAENLAKLKYRPESSFARLLQNEGFNLHATSSLLRRRIDIYRKV
Mixia osmundae	jgi|Mixos1|56120|	MGSGTRQIRHGRGSLVDDSEDEAAPATTTTEQSDVTSSVSPARTRPDISSKARGKQRALGADIEPATSTG LMSRADAEAAGRASAPTERTRLLLSAPSNESDQTLCEQEALRRRRPRMTASEICCQLLIALICVIFIVFA NFHMVVGKVMSDVSLASCASCAPLSLSGDPDSERRQREMVQRGLRWTGPHEIELDLNSTAHSSDSIGVIA TFRAGVDVRKALGYAPSTADPFQLVLMSGSNVLLPYSRHGVSGTWFHKLEERMFAAVIREWSSVDVNLRS AYVWSNGAHAQQDDQSAIIKLALGCDGIRVPLVYGSDDTDDWLQTVLVPMRISVPDSQALASFANATLAF ADREQTVELQVAVKDVRVQLGSSRPSNSLLGRILARYRRQSIDV…
Moniliella sp.	jgi|Monili2|175375|	MPHSADGAHTAEPKPIYGNYRAYYRRRQLGPHAAQQDPRLHSLFACPAANADSTRPPLQRVLDIGCNSGR VTIQLASLLEPAPVKVIGIDLDAELIRQAKNSLRYTWSRRRPTQEWEQRLPLPPAFENREHGQVTKRRRT ASTQDQPTSTRSASDDQEVVDPQALENLRFFPACFPSLLGSLSFPVSNGTPAGGKVQSKSALSSAVQDPP STFPTNCHFVVADVMDKSLHQRNKWCAEGEKFDLIVCLSLTKWVHVHHGDMGLLDLLDEFARIISPHGLL LLEPHGESSYERTKELPTAVRKALAEKPLEIKPMQLPQLLRQRGFHLMSRTPPEQPNHGAPGREVLLFEQ RP
Morchella importuna	jgi|Morimp1|601337|	MAQYGNYKSYQGASRHDGPNRAPHVIDYRLQALANASPDLFTGKDILDIGCNNGAIAVHLGISFSPASVT GVDIDPELVQKAISHLSLRYSRTAPVDGESAPVEPSQVERNNYFPISSVLQHGHRNYHQDLDPAKFPLNV AFRCENWATSPPLEPGFYDVILALSMVKWVHLQGLDEGLRAFFAKVYLSLRPSGYFILEPQEWESYKRAV KKNKTLEGNYKKLETRPDDFQPILEAIGFNLLQKLDTSLKRDIFIYQKN
Mortierella elongata	jgi|MoeNVP64_1|282423|	MTLVDLAKKVDLRLEFLDPSWFRGKRVLDIGCNSALLTVFIALHYKPQKIQGVDIDPSLIGKAQKFVLKT FSQLSSDAYTQTDDVPYEEYFPKALQKIHGTLPVPKRTERTEHLFPHNIELQVSDWVTESDETQDIEQGQ GQKGQDKWDVILGFSLTKWIHLHHGDEGLKKFFHKVYRSLTAGGAFLVEPQDYATYVKRSKITPEMKKTY DGIKFRPEEFQDYLVKEVGFRESQHLGQSVGHAKNFNRDIFLFRK
Mrakia frigida	jgi|Mrafri1|383269|	MSNPYGNYSRYYSKRQVSLINGDPRVALLPPAWVKGKRVLDIGCNSGQVSVEIAQKLDPAQVVGVDIDPQ LIKSANTHLAFVHSLQQPPSDSAAPETSSSAAEEEPKERAYNYFPISLPKTLGFIPLPTPSSTSSSSSTP PSTSTFPLNLSFHTANFVFTTPPSTPESYHLILAFSITKWIHLHHLDEGLTTFFQRIFDALEPGGRFIME KQAWVGYRDGAKKGASQLKANLPLLQLRPEGFASVLREIGFEEEEPLRKGRFHAPGEKEGFDRPMEVFRK PLAPGMSEEVSSMEAEDSAVVEGGKKEKKGSKPSKKEKRKRDEHDATTDSPTPSVTN
Mucor circinelloides	jgi|Mucci2|167543|	MKRTQTNDTNKPPNKRAFRRPTTISIGGSDTQEPKRYLGAKTKGTIEFAEKQQNASKKKKAPDNKCEYGN YQGYYTSRRKQGKAKLDARLDLLDEELFENKHILDIGCNSGNISIALAKRYNVASVHGVDIDSNLISKAN INLCVAYSLSHPTKPSPIDLSLRFNYFPQSMSNMFGMMPMSFPPINLKESHQFPFNVYFETMDWVKTPIT KYNQYDTILALSITKWIQLHNGDKGLRSFFKKVYDSLAPGGTLVLEPQDFDTFQRRAKKIDPSKDVEQEL KFRPEDYADFLINKLGFRERRDLGVPKGEVKGFERPIILYIK
Mutinus elegans	jgi|Mutel1|1103686|	MDLRHPLRNGWALPPLAPAEPVQGNITCEPSVPVPALPARPRTDLEDSILRNMAISHGSGADFIRQKPIL GNYRGYYQFRRSTAFLDPRLTLLPNFETFFQGCHVLDVGCNEGWVTSEIAQRFNPHHITGVDIDTELIRS AWKKRRTVWSLQQPYQSPAAKVGTNPENHKSPGRVKNELFQCVCAHQQMKRQMKKRKRTPVGHTEDSDLQ SRATFSLHPIYDYFPLAMEYMFGPIHTPDLSPSNDISNSTATFPHNLSFRTADWVDETIPEDKGAYDVVI ASLSVSKWIHLNKGDEGLKRFFRKVHHVLNAGGLFILESQPWESYAKARRMDETLKRNYQTLQLRPDEFP AVLSNEIGFVTRQPLGHAGEGGIAHFTYSYEF
Mycena albidolilacea	jgi|Mycalb1|712115|	MSSTLPIHGNYHGYYAKRPSVNDPRLELLPPSTFTGKRVLDVGCNEGWVSCEIAQSHGALRVVGVDIDDA LVRAAWRRRRTIWSAQGPPTEDDTNTVGTSRKRKRVVEPIGEWDYFPASCAHSHGPLPIPSSSPVLFPHN VSFRTADWVNVTIPEDEGGYDVVLAFSITKWIHLNGGDAALNTFFARVAAVLPPGGQFVVEPQAWETYRK AKRMDKRLRDTAQGLVLRPDDFPRLLAQVGFGEPVRLGSVGEGGFHRPVDLYTKI
Mycotypha africana	jgi|Mycafr1|972252|	MNDGTDQSTRSFSTRGQRAKIIRRPPRFGSNMRYNGGRNSNAKMKTNERKEDKKNTFGSFPYGNYPAYYT QRRKQGNAVIDPRIDLVDASVFKHKRILDIGCNSGNLTIAIAKMYDIISIHGVDIDEGLISKANKNARVA YSLQNPHETNDINTTTMPFDLSLRFHYFPQSMTNMFGMLPMTLPPNCPKPKGFPYNVTFETMDWTTADVE KETYDTVLALSITKWIHLHRGDEGLKAFFQKIHDTLKPGGTLVLEPQEFETYQKKAKLIDPSTKVEDELH FRPEEYTDYLINTVGFREHHDLGVPQSESKGFSRPVILYIK
Mytilinidiaceae sp.	jgi|Lophiu1|632287|	MSPGQIVHADPVVEPAVGASKEVSDSTPTPISKERLNKANHELHRFGNYKSYYTRFRSPITPDPRLTQLS AFVSGGKRILDLGCNSGKLTLELASHFAASEVVGVDLDPFLIEQAEGAKASTKDESARRVGFELFDFVNT IPFVGAATGSEWDVVLLLSVIKWVHLNSSDQALIELFAHLFTVLKPGGYLVIEPQDWANYKRAVKKCPSL RENFKKLDLRPPFDDVLSSQGWEEVDGWDRDEVGFERSVKVWRKPSSNDEGMTSS
Mytilinidion resinicola	jgi|Mytre1|571711|	MTAVGNYHRYQGAARHVPDAAPSPHIKERRLAVLDGLIPGLFADGSAVLDVGCNAGAVTVQLAHFYDTGS VTGVDVDPQLIEDAGIYCAFQSSRIRPATADSPRQINYFPISAIHDVGPRIPPLPATDEDSGSDAGAGSP LSEATPDLQTVQFICEDWVISQNPKTSGPYDVILALSVVKWIHLKHLDAGLEAFFRKCASSLKEGGYFVI EVQSWNSYLTAIAPGKTPHFKNALDQLKHRPETSYTELLEQNKLVHVATSEELPRRISVYRKA
Mytilinidion resinicola	jgi|Mytre1|402854|	MKDSPTESNTPVVSKERLNKANHELHRFGNYKSYYTHFRSPVSPDTRLTQLSTFITGGKRILDLGCNSGK LTLELASHFAASEVVGVDLDLFLIEQAEKAKSSEKQEAARKVTFELFDFASTIPFVGAAAEIDWDVVLLL SVIKWVHLNTSDQVLIDLFMHLFTILKSGGYLVIEPQDWTNYKRAVKKCPSLKENFKKLRLRPPFDDVLK SQGWEEVDGWERDEVGFERSVRVWRKPVEDANALVE
Naganishia vishniacii	jgi|Cryvi1|323590|	MAYLKDQSHGNYRHYYVRRRATDQYSLPFEEDERLQLLDSALFRGKTILDVGCNSGEVSVELAQRYQPAR VVGVDIDSTLIDQCQHTAEHAFSLQKPPVLLDETGQPQGINSQQLIESPVQEPSRKKRKLKGGCAQDISP PLAFQEPETHYFPAFFPQLFGTTDVRGTGLFASIPTGREHGSPELRHDNPSATPTRREEPSGAVVQNRQT SNGPAARPSMFPRNLVFYAADWPNTRIETDQAGYDVILGFSLTKWIHLHELDEGLIRFFRKCYDTLHEGG VLILEKQGWKGYKQAKRTSEVLKQNYQRLKLRPETDFDRVLLEIVGFSQKETVKETETEKGFDRDIEMYW KLSTRLQPA
Naohidea sebacea	jgi|Naose1|389119|	MALSLFPADSFTDKKVLDLGCTLAFDIAQHHAPYRVYGIDSNKTTVKNAHKRRALLYSTAQPRGDLVARA SKRPKTDKWERSPSPEPISPSLHSQLLAAQKNYFPKALPRMFGYLPQLPVEHTYAYVKPTQEEAIARSAR TQGRKSRGQVMEKKVYLFPDNCVIKEGDWAKEELPMDKKGYDIILAVNYNKSVHIQHGDEGLQHFFAKCF ETLRPNGKLVFQANRWEEYEPTEEIPLESLQFKPDAFEAYLLDDIGFQKAETLQTDSEGRKLQVYHKSGG SWI
Neocallimastix californiae	jgi|Neosp1|513294|	MLFEPKLIEGVDIDPHLIKKAQNYLIFRNSLIKYNEKEEESKEQEEKKKEIEEDLKEKKNEQIKNNKVEK EKDNLFFDYYPISCPLTIGSIPILLNNQQDLQKIFNSNNKIYNETEISNNKIDIDKDLGESALKNNTNVE NKISNNLKIDKNSSNLLSDNISFPNNIYFRASDWVNEPIIEDQKNSYDIIMGLSITKWIHLNWADYGIKR FFNKVYELLNDNGIFILEPQPFSGYSRKAKNNKKMQTNINNIQLYPENFHQYLIETVGFKNYELLGKGSN QSKGFQRNIYIYRK
Neolentinus lepideus	jgi|Neole1|1059580|	MSIITNTNIPVHGNYHGYYSKRSSSADPRLALLPPSIFEGKRVLDIGCNEGWVTCEIAQRCGATKVVGVD IDDALIRAAWKRRRTVWSLEAHPEESSDKKKRKRDAEDVRPSVSMRHDYFPASCEHMFGPLPVPPFQATE SHNFPHNLSFRTADWVEQDIPEDAEGYDVILAFSITKWIHLNGGDSAVLRFFKRVFTSLKSGGSFILEPQ PWDTYGKAKRMHPTLKETAKSLQLRPDNFEAELKKIGFTGARHLGLAGEGGFKRPVDLYVKP
Niesslia exilis	jgi|Nieex1|809575|	MPEAASLPSASPTTEEPSRRDRYKATHLAARHGNYHQYYTKFRAPTVPDERLSILPPELLRDARVLDLGC NAGKLTHEAIAHCGASHAVGVDIDPWLIEQAKAAYPDGPCTFEHFDFVDASAYTGTALGKFDVILLLSVT KWIHLNNGDAGLLALFAHIHSILNDGGHLVIEPQPMSNYASASKKNKELRETYKNIKIRPPFETELVAQG FERILAVDREEEGFSRPIHDLVTGRVDVPL
Obba rivulosa	jgi|Obbri1|727330|	MNISSNTQPIHGNYRGYYTKRPFVHDPRLTLLPTSIFKDARVLDVGCNEGWVTCEIAQSWGARRVIGVDI DDTLVRAAWKRRRTVWSQQEPATHEATPADDHPSKGKKRKKCSEECHEFPRIPRPEYFPASCEHMFSPLP IPAARSPEDAHTFPHNVMFYTADWVNHDIPEDANQYDVVVAFSISKWIHLNGGDEGLRCFFHRVHSVLLP GGKFVLEPQEWETYAKARRMDAKLKENAKSLQLRPEDFERVLSEIGFGPAQHVGITGEGGFRRPVDIYVK TG
Obelidium mucronatum	jgi|Obemuc1|851673|	MLVPRSLKTKPQPQRRPQSDSLEDSSDKLGVHIHEASAESDAHPSTTTQADASLGNYSSYYTRRNTFLTI DPRLQLLPLHCLKGKTVLDIGCNAGMVSLAIALHCEPKKVVGIDVDPRLVVKARKERAVKAALLKDNEID YFPVTAPLMLSTMPIIEIDEDDNDETYDTVLALSITKWIHVKHGDSGLRLFFKKCWSVLKKGGVLILEPQ SWDTYSKAARKNDGIKEGDINNVSIKRKSRLALRPDNFPDLLVKEIGFSSFTKLGTSFNPTQQKDFNEIF S
Oliveonia pauxilla	jgi|Olipa1|832027|	MASSKPSYTVPLHGNYHAYYQKRGSDFEGDERLALLPPGIFHGKRVLDIGCNEGYVTCEIAQRHGARQVV GVDIDAELVSLAWKRRRYLWSLQKPAHLDITAATGKRKRREETHGKPASNNSASSTRSADDFHYFPAALQ HMLGPLPLPRPNFNVVSTSFPHNVSFVASDWAANGCHLDSQGYSVVVALSVTKWIHLNDGDDGIRRVFNR VYDVLQPGGVFVLEVQPSDSYHKARRMHPRLKAVKLELKPEQFGEELVKLGFQEQDISIEDANEGGFKRP LRIYTKPQLLDCSSRTCREV
Oliveonia pauxilla	jgi|Olipa1|622373|	MASSKPSHTVPLHGNYHAQILSKRGSDFEGDERLALLPLDIFHGKRVLDIGCNEGYVTCEIAQRQGTRQV VGVDIDPDPVALAWKRRRYLWSLQKPAHLDITGSFPPRHALRTTSITFPAALQHLPGPLPLPRPNFDAVS TSFPHNVSFVTSDWAANDCHLDSKVTALLSRELSVTKWIHLNDGDDGISRFFNRIYDVLQPGGVFVLEVQ PSDSYHKARRMHPRLKAAKLELKPEQFGEELVESGSRSRTLALRMLMKEVRSLLPAVET
Ophiobolus disseminans	jgi|Ophdi1|373808|	MATHWGNYSDYSGPANVAASATHVRDPRLDLLATLVPGLFTAKRCLDIGCNAGGVSCQLAFDFQAATVTG VDIDPKLVAQAKKLLALRASRVRPSTKDTKPTVEYFPISAVLENGFVETREGSTSGSMTAWPRVSFTPAD WVVVADQDTSGPYDVILALSVIKWIHLEHLDQGLKTFFSKCSLSLSSGGYLIIELQTWESYEKAVRPSKA PHFSKNMKQLQYRPETSFDELLAEEGLLLCASSEALPRPIKVYRKHA
Panellus stipticus	jgi|Panst_LUM_1_1|2980145|	MNSSSVPIYGNYHNYYAKRPCVNDPRLALLPPSTFSGKRVLDVGCNEGWVSCEIAQSHGASKVTGVDIDD TLVRAAWRRRRTVWSAQGPPVEAELASDGAHNEADYFPASCAHSLGPLPIPPSSPDGFPHNVSFRTADWV NNTIPEDAGGYDVVLAFSITKWIHLNGGDAALDTFFSRVAAVLSAGGHFFVEPQAWETYRKAKRMDKKLK DIAQGLERRPEDFPRMLAKLGFSEPVRLGSVGDGGFHRPVDLYTKL
Paraphaeosphaeria sporulosa	jgi|Parsp1|1187589|	MASKSTNYGNYQHYLGPNHAPGSPPAIHVRDLRLGVIAALGVDFKGRRCLDVGCNDGSVSTQIAFDFEAS DVVGVDIDPNLVRKAEDLYSLKASRVRPSGDPSGPTIDYYPMSAVLRHGRMPASVSPASHWPSVRFVAAD WVVSTNPVLAGPYDIILVLSVMKWIHLEHLDEGLVRFFHKCSTSLASGGYLILEPQDWDSYQKAVRPNAA PHFAKNLERLKYRPETSFTELLRDEGLNMCVTSDQLRRPITIYCKA
Paraphoma chrysanthemicola	jgi|Parch1|184770|	MATHWGNYSDYSGPAKVPGSAIHVLDARLNLLATLVPGLFTAKTCLDIGCNAGGVSCQLAFDFHAASVTG VDIDPKLVGQAKKLFALRASRARPPTKDAERVIDYFPISAVLSHGYRIEPETQSARGPTVASAESIWPRV SFLAADWVVSSNREISGPYDVILALSVIKWLHLEHLDQGLKAFFAKCSSSLTPGGYLVIELQTWDSYEKA VRPNTAPHFSQSIKQLKYRPETSFDGLLAEEGLHLHAVSDALPRLIKVYRKASPGTQAHAGDTQ
Paraphysoderma sedebokerense	jgi|Parsed1|1033177|	MASDHVNRTLPNPYFIPRRLACPEQSTRRKKTVNLKFTHRDPIKFASKLQSGSVPRRPEYPSFSEDSKYP IYGNYSGYYGYRSKKQDGLIDPRLRSLDSSLFEGKKCLDVGCNSGAVTVDIAQLLRPSYILGIDIDQKLI KKARNHCSARFSIQKPDFAVPSISLGLSNTNEIQEELEHFPSCVSYMYGFVPQIQRPVPNRPLKDEEIAE PKFPTNIVFRDADIMAPTFRSNFLLNQEWNGYFDVVLALSITKWIHLHHGDAGIKEFFHTCYRLLKPDGS LILEPQSWNSYSKKIGWSPKFVKNYKTIQLKPEQFVGYLLKDVKFSSFETKEPVGNGEKGLSDSLFRL
Parasitella parasitica	jgi|Parpar1|336408|	MNTAITKDIIRKAPYAKQTTPPHYIDFLLCRSRRKQGNALIDPRLDLLDSGLFENKHILDIGCNSGNISI AIAKKYKVASVHGVDIDDSLVSKANVNLCVAYSLAHPEKSSPIDLSLRFNYFPQSMTNMFGMMPISLPPM KHKEKQNFPFNVYFETKDWTQTPIEKYNQYDTILALSITKWIQLHNGDKGLKSFFKKAYDSLAPGGTFVL EPQDFDTFQRRAKKLDPSKDVEQELKFRPEDYTDFLVNKLGFKEYHNLGVPKGEIKGFERPIIVYIK
Patellaria atrata	jgi|Patat1|1025824|	MMIGNYQYYQGSNRHQPGPSANASHIRDKRLELIASLIPGFFDNKEILDLGCNAGNVAVWLGLAFNAKSV TGVDIDQNLISKARSHRSFQISRIRPSRALHEADLIYFPISAIIEHGHRETRENPAIDCHGFRLIKVSES RLADASLPALPKIEFVCEDWAVSENPRTSGPYDVILALSVVKWIHLEHQDDGLQVLFAKFSKCLSQNGFL VLEIQPWDSYQKAVKRGKSPHLHQNFDRLQIHPDQFADLLVHHGFKQILTSKDLPREIQVYRKMSK
Paxillus adelphus	jgi|Paxru2|142254|	MDPSPVYGNYHGYYAKRPSIRDHRLALLPPAFFVGKHVLDMGCNEGWVTCEIAQSWGARRVVGVDIDDAL VRAAWKRRRSLWSLQLPRKAEDGTTSKRIRLESESEVDEDAYFPISCEQSHGPLPIPSNATGEHAFPHNV TFRTVDWVTEDSTNDEPNYDVVLALSVTKWIHLNHGDDGIKKFFIRVYKNLKQGGVFILEPQAWDTYGKA RRMDQRLKDNAKGLRVRPDGFNDLLQGLGFAPPQHLGSPGEGGFRRPVDLYIKK
Penicillium nordicum	jgi|Pennord1|6341|	MAEPCHDQPPATELSKAERFKATHLAARHGNYHQYYARFRAPTVPDERLSILPSDILHNARVIDLGCNAG KLTHEAIAHCGAAAAVGVDIDPWLVEQAKAAYPDGPCTFEHFDFVDASAYTGTALGKFDVVLLLSVTKWI HLNNGDPGMLTLFARIHSILNEGGYLVVEPQPMSNYARASKKNKELRETYKTIQIRPPFEDELKAQGFER ILQVERDEEGFARPVHVWKKISS
Periconia macrospinosa	jgi|Perma1|609988|	MPSKSTNWGNYSDYHGPNHNYGSPPSIHVRDSRLALIDRLGISFKAKRCLDIGTNDGTISTQLAFDFGAR HVVGVDIDPQLVSKAEDLLALRRSRLRPLANDGSHPDPQIDYFPMSAVLRHGHNPTPPTLFSSDRPSGVN FIAADWLLSTEPALDGPFDIILALNVIKWIHLEHLDDGLVAFFRKCQTSLASGGYLIIQLQTWESYEKAI RPNAAPHFAENLQKLQLRPDTSFAKLLQDEGLNLCASSSQLRRQINIYRKA
Pestalotiopsis sp.	jgi|Pestal1|64992|	MSTSNPAPAAAAAAAAAAALQTEEAPSRSQRFKDTHLLARHGNYHQYYAKFRAQTVPDERLSILPSDILR GARVLDLGCNAGKLTYEAIVHCGAAASVGVDIDPWLIDQAKAAYPDGPCTFEHFDFVDRSAYTGTALGKF DVVLLLSVTKWIHLNNGDAGMLALFEHIHGLLNDGGHLVVEPQPMSNYQRASKKNKELRETYKTIKIQPP FGEELRAQGFECIAEFEREEEGFSRPVHIWRKLPSS
Peziza echinospora	jgi|Pezech1|618208|	MTDFGNYKGYQGASRLQDGKSRATHIDDERLKIISESIVNLMGKDVLDVGCNTGYVTVQAALSYHARSVT GIDIDEELLDRARSHLSFRRSRIYCALPPSSALDSSSNIGDGGGGGGGGEHAKDRRQPQRPPPEAPRDRL NYFPISSIQKYGHLPAPPLTDSTSAGGGGEAINPILSNKHSNKSRSARTSHEQPSSASSSSSSLLKRSAA GERDPTADTIFPGRVEFKLEDWAAPGSENIVRGGGRVYDVILALSVVKWLHLEHGDQGLKTFFRNCRTSL RPDTGLLVIEIQGWDSYQKAVKKHKAPHLKGMLEKIEIHPEGGFDELLVGEMGFVFVGRWAGEGGMREIR VFRRGCV
Phaeosphaeria poagena	jgi|Phapo1|386259|	MATQWGNYSDYTGSAKAAGSAIHVRDPRLDHIQGLVPHLFTGKKCLDIGCNAGGVSCQLAFDYHAASVTG VDIDKILVGQAKNLLALRASRVRPPTQHTERSVDWFPMSAVLKYGYIEPDSQSSRGSIPPIASLQWPRVS FYAADWATDRDSTGFYDVILALSVIKWIHLEHLDQGLKSFFAKCVTSLAPGGHLVVELQTWESYEKAVRP NKAPHFLPNFKQLQYRPETSFDQLLADQGLVLCASSDALKRPIKIYRKSQPTVAVDIC
Phaeosphaeriaceae sp.	jgi|PhaPMI808|511872|	MATQWGNYSDYSGPAKLAGSAIHLLDPRLELLETLVPGLFTAKKCLDVGCNAGGVSCQLALDFHAYAVTG VDIDPTLVSQANKLLALRASRTRTNPPIQGRWERTVDYFPISAVLTHGYRIEPECKSSRGSTASANSSWP RVSFVSADWVTTSVSDLSGPYDVILALSVIKWIHLEHLDQGLEMFFGKCAASLSPGGYLVIELQTWDSYE KAIRPNTAPHFSQAIKSLQYRPEISFDELLAQEGLTLYASSNALPRPIKVYRKG
Phascolomyces articulosus	jgi|Phaart1|536950|	MLGAKADSVMTKKPKFQEEKTIQDHYAFGNYRNYYEARRGNQTTDKRLDLLPGELFHDKHVLDIGCNSGN ITIMIGLQHHPSHILGIDLDDSLIKQAEKQLRLVNSLSNPKGNNSTDLQMRFHHFPRALTNLHGWVPITM PPGYQSTVFPHNVSFETKNWMDINLKGQENKYDTVLALSITKWIHIHHGDKGMKDFFKRIYQVLKPGGIL ILEPQVYETYERRAKKNDTMKSIFDQIQFLPDQFHDYLMQQVGFKEFKDLESKETTAKRGFNRPLHLYVK
Phlebia brevispora	jgi|Phlbr1|64723|	MSGQPIHGNYHGYYSKRATSCDPRLAIIPPSVFRGARVLDVGCNEGWVTCQIAQTLGARKVIGVDIDDTL VRAAWKRRRSAWSLQAPIDEPESANDRATGEKRKRDTEDQQKVHDTQDYFPASCGHMFGPLPIPSYPSTQ DAFPHHVVFRAADWVNNKIVEDAEGYDVVIAFSITKWVHLNDGDAGLRRFFERVYTVLKPGGVFILEPQE WETYGKAKRMDIVQTAKTLKLRPDGFEAVLVDMGFEAAEHLGKAGEGGKQWLLTARYVFLRP
Phlyctochytrium arcticum	jgi|Triarc1|565011|	LGNYQHYYSKRVGPHARVDPRLALFDPAWFREKKVLDVGCNAGFLTICVGQFMGPRIIEGVDIDIGLVRK ARGQLVHRGSIAREEGADLDEVEGGGDAMDVVAETQGPDLDSYDYFPESAIYSYSEIPLIHHPTASATPD TQPSPSFPSNVTFRCGDWLHEPNPSSSDQIYDTLLALSVNKWIHLNHGDAGLKLFFRKSLNSLKKGGIFI LEVQPFTSYRKRGLNLTEEMSNHYRQIKLKPEGFKVYL
Phycomyces blakesleeanus	jgi|Phybl2|139716|	MNQELFSKRKNPYGSDEYEDPANNLKYQRMDYRTESKASYLGGKTGVELQLDGNQPPPKFPHKYIYGNYK NYYEDRRNKYKHHDPRLDLLDVSLFKNKDVLDIGCNSGNITIFISRRYQPKSILGVDIDKDLIRKAKMQT KIDYALQDPSEEKQQGPIDLCMRFSYFPKSMSHMFGYSFMTLPPTADYTGFPVNTTFEDGDWVDMDVEPE SYDTIMALSVTKWIQLHRGDEGIKMFFKKVYKSLKPGGSFVVEPQPFDTYYRRAKQTEVGYAEETRFIFE GLSFTPDQYEPYLLKLGFSSVKHLGKSLNDNKGFKRPLELYTK
Pilaira anomala	jgi|Pilano1|388155|	MKRTSSQNTSDRAQKKHNHRPIHITVGAVTPPKAPEKKLKFGTSNYGNYPSYYTTRHLQGDAKIDHRVDL LDSSLFNEKRVLDLGCNSGNITIALAVEYKPSYIKGVDIDQGLIRKANTNLRVTYSLSDPKEERPKKFDL SLQSHYFPKCLSNMYGLVPMTVPPNFERTKFPWTVEFEAIDWTEEVYNPNDAHYDTILALSLTKWIQLHG GDKGIKSFFKKVYDCLNRGGVFVLELQELKYTKAKNLQVDVADFKFLPADYHDFLMNKLGFKSCKDLGVP KGSSSSIFLYTK
Pilobolus umbonatus	jgi|Pilumb1|799527|	MKRTISELTSDNQYNEHKKRREEGSATASIPKGEGDEEENKRGQSIRQKLAKRAYGNFIGYYIGKHAVDG FKVDPRIDLLDKSLFKNKRVLDIGCNSGNITIAIAKLFQPAYVKGVDLDFGLIRLANSNLKRTYSLQNPH TINQEDSIDLSLRFAYFPQSVCKMHGLLPFSVPPTYPRTQFPHNIEFKYADWLQNTEDEAFDTILALSLV MWIHLNNGDEGLKKMFRKMYDALSPGGVLVLQPPEFSAYKKRAKALNLDVEKRFLFRPEHYTDYLLNEVG FKECIDLSTPAPEGEEEGYSTNLLLFKK
Piloderma croceum	jgi|Pilcr1|816800|	MQTSVPIHGNYHGYYLKRPSREDPRLALLSSIFAGKRVLDIGCNEGWVTCEIAQLWCASKVLGVDIDDSL IRGAWRRRRSVWSSQSPGDETTPVLSVHDTEERPRKRLREEPGRSVLNYFPASLEHTFGPLSIPPSQIRG RHAFPHNVSFRAADWVNNEILEDKDHYDVVIAFSISKWIHLNGGDDALMRFFHRVHSVLDTGGVFVLEPQ TWDTYAKAKRMDQRLKENATNLKLRPHQFESLLCSIGFGPAQHLGTTGEGGFCRPVDIYVKL
Piptocephalis cylindrospora	jgi|Pipcy3_1|1415|	YGNYPSYYTRRHGQAESIDPRLALLPQEWFRGKRVLDIGCNAGHLTVDLAMHYGPQSILGVDLDRELIRK AWAHVRHRYSTLAPAVAAQAVPSLEDRSYFPSCFPRLLGTIPLPPHPLNWEDNGPRLFPRNIRFQTVDWI VDSRGETEEEGAYDVILCLSVAKWIHLHHGDKGIRRLFDRAFRSLAPMGRFILEPQAWSTYARRAKMSPK MQQNYDGIQLKPDDFVRVLVEQVGF
Piptocephalis tieghemiana	jgi|Piptie1|32640|	MSRDKQVWKVQPSSGGNFDDAYSVSGTVIGKDDYDVPSESSASTSHNPYLAHLSGQRVQRKRRLDIQPTS SLKASLVHREFLYGNYPNYYTRRHGQAEDVDPRLALFPQEWFQGKRILDIGCNAGHLTVDLAMHYGPRHI LGIDLDRELIRKAWSHLRHRYSTLAPPASPRGSEGISLKDRSYFPSCFPRLLGTIPLPPPGQGHGAKGYE NSFPRNVRFQTVDWITHAPGEEEEEQGEEGVYDVILCLSVSKWIHLHHGDAGIRRLFDRAFRSLAPSGRF ILEPQAWATYARRAKMSSEMQRHYDSIQLKPEDFKQVLVDQVGFILETTIMESSPQEKKKIQGFQRPFLI MQKPPLAHNDPPPSPK
Piromyces finnis	jgi|Pirfi3|341114|	MSAQFNPYLAHLNNNNNNYNNNRNYNNNSSHRIHLNVNAKGNDVINSSKSFKAKSVFSSNGSFHPYNSNV NNKTNSLNGKFIKSNKFIYGNYEHYYGYRNKSSIPIDPRIELFNEEWFHNKKCLDVGCNSGFLTVSLAML FEPKIIEGVDIDPHLIKKAQNYLIFRNSLIKNQDIKENKEQNIQLNENEKLFDYYPISCPLTIGSIPIPL NNYNLEKNKKKEIEKEYNDFDININKCKKNPEESDFTENTMEEKEKKENEIREIVIENDNNNEIEAIKES QFPNNVYFRVSDWVNEPTIEESKDSYDIILGLSITKWIHLNWGDYGIKRFFNKVYSSLRNNGIFILEPQP FSGYSRKAKNNKVI
Pisolithus albus	jgi|Pisalb1|2233811|	MVSSATPVYGNYHGYYSKRPSVRDPRLSLLPPSFFAGKTVLDIGCNEGWVTCEIAQMWGAARVVGVDIDE ILIRAAWRRRRSLWSQQLPERDVIERRADDNSSPVSKRAKLDGDADRHSYDHFPVSCEHSHEPLPIPTNT SPEGRFPTNVIFRTTDWLAEPVTERYDIVTALSITKWIHLNCGDDGIKRFFRKIHESLNAGGFLVLEPQS WETYAKAKRMDEKLKENAKHLKLHPDDFPTILQDIGFALSRHLGSVGEGGFRRPVDLYIKL
Plectania melastoma	jgi|Plemel1|415765|	MAAVYGNYTNYQGSSRHDGKTAAAHIVDSRLQQLDHALPSLFRDRRVLDIGCNSGGVALDLALHFQTKSV RGVDIDPQLIYKAKSSLSYRYSRLGPDGEPDFFPASSVQKYGHRAYPTDPSFPGFPRNVSFVIEDWGEQA LNTNQEATYDVVLALSVIKWIHIHHQDEGLERVFTKCHAAISAGGYLVLEPQDWESYGKAVKKNSKLKGM VESLRQRPEDFPGMLLNIGFELVMKLNGEVRRDIFVFKKK
Pleomassaria siparia	jgi|Plesi1|478008|	MTTSWGNYQSPSPSSHVRDARLILLESLVPGLFKAKACLDVGCNAGSVSCQLAFDFDAASVTGVDIDVKL VKQADNLLTLRSSRVRPPTLDSERVVDYFPMSAVLSHGWRVEPESNRPHGAAAPDSAPALSTWPRVTFIS ADWVLSANPAISGPYDVILALSVIKWIHLEHLDQGLLTFFDKCSSSLASGGYLVVELQPWTSYQNAIRPN KAPHFAESFAKLEYRPETSFDGLLQQRGLNLCATSTSLSRRISVYRKD
Pleosporaceae sp.	jgi|PlePMI138_1|374887|	MATTWGNYTDYAGPSKLPCAATHVVDPRLNLLAALIPGFFAAKHCLDIGCNAGSVSCQLAFNFDAASVAG VDIDPHLVAQAQKLLALRASRLRPPSRGSDRLVDYFPMSAVLSHGYRIEPARNAPASPPPLLEWPCVKFV AADWLLTTNRDTSGPYDVILALSVIKWIHLEHLDQGLQAFFRKCSTCLQPGGHLVIELQTWDSYQKAVRP NTAPHFTQSLQHLKYRPETSFTELLAAEGLQLHASSTALPRPIHVYRKV
Pleurotus eryngii	jgi|Pleery1|1432665|	MSANSTPIHGNYHGYYAKRPAVKDPRLSLLPPELFRGASVLDVGCNEGWVTCEIAQSWGARRVLGVDIDD TLTRLAWKRKRTVWSTQEPTAAVDEKLRPGYFPASFEHSFGPLPIPSARPADKHLFPHNVSFRTADWTNT AIAQDAAGYDVVIAFSLTKWIHLNGGDDALLRFFRRVYDVLTPGGSLVLEPQAWETYAKAKRMDNRLRET AKCLKLRPNDFESLLQEIGFGAAQHLGTTGEGGRWIL
Polyplosphaeria fusca	jgi|Polfu1|566287|	MGQFWLDCPVTASHPSGARPPASSTPALEADYQGAARHTPGSSPATHVRDARLALLNDLIPGLFTAKACL DIGCNAGFVSCQLAFDFDAASVTGVDIDPYLVRQAELLLRRRSSRVHPTTQESRLAVDYFPISAVVQHGC RPNPTFAPASSKPAPVSFVSADYVVSASPDTAGPHDVILALSVTKWLHLEHGDQGLVNFFAKCSSSLVPG GLFVLEPQPWSSYEKAVKKAKAPHFQPRLKTLNLRPETCFTDLLERQGLTLVATSEALPRRIIVYRKE
Porodaedalea chrysoloma	jgi|Porchr1|796773|	MSEALPTHGNYRGYYTKRPSFRDPRLALIPKEVFRAARVLDIGCNEGWVTCEIGQNWGAKEVVGVDIDDG LIRAAWKRRRTVWSQHPRCSPSPEHEDPPAKEARPTRVSQTDEEEAERRSYSFPAAFEHMFGPLPIPPAG PAAHDSRSHFPHNVMFRTADWAKAGAVEDRGGYDVVLALSITKWIHLNDGDAGLLAFFRRVFSVLRPGGV FVLEPQEWETYHKAKRMDARLKKNGEFLQLRPADFEHELIEIGFHSVEHLGHTGKGGFQRALDLYRK
Postia placenta	XP_024336898.1	MSQTTQPVHGNYHGYYMKRPFFQDPRLSVIPDSYFIGARVLDVGCNEGWVTCEIAQSKGAGKAVGVDIDD TLVRAAWKRRRYVWSMQEPQQTMDGERDAPAGPKKRKRTSEGTDPSATMEPQLSRPDYFPASCEHMFGPL PIPPASHGKQQETFPHNVTFRTADWVNQEILEDSEGYNIVLALSVSKWIHLNGGDEGLTRFFRRVHSVLR LGGRFILEPQEWESYAKARRMDPRLKENAHGLKLRPEHFESTLQDIGFGGVEHLGQTGEGGRCSRHPGRK RPPRLKSCQDFDDQSMYI
Powellomyces hirtus	jgi|Powhir1|427254|	MSSAAKDKHPSGYSHPPPDNRDRRTVPKVKSTAASKGNKKLQPRPISAHGNYPNYYGKRAVRSRVDARLR FIDKTWIMGKKVLDVGCNAGLVTLGIASLFQPKFVEGVDIDPALVRKARAALAMRGSLVEPEAADEGHPE DRMDVDGDVTAPQRRKILDYFPVSCTHLFGPLPVIDISQDATWVDTRLPAPPPPPFPQNIRFRCGDWLHE PNPSTVHFKYDVIIAFSITKWIHINHGDAGVKKFFNRCYHSLNPGGCLLLEPQGKETYRKSTVTFTNAMD QNVRNITLQPEDFPRYLLEEVRFSSVDYLGTPENHAKGFQRPIYRCVK
Pseudopyrenochaeta lycopersici	jgi|Pyrly1|516143|	MTTFGNYTDYAGPSTLPGRSTHVRDPRLILLSSLIPGFFTAKSCLDIGCNAGSVSCQLAFDFSAASVTGV DIDPNLVAQAKKLLALRASRARPPSEHAGPQVDYFPVSAVLTHGYRIEPEPEASSPIAPAPAPAPAPAPA PRLPPPPQASTLSNWPRVTFVSADCVASTNRVISGPYHIILALSVIKWIHLEHLDQGLLAFFRKCSASLQ PGGYLVIELQTWDSYQKAIRPKTAPHFAHNLSLLKYRPETSFDHLLAQEGLALCASSTALPRRINVYRKA
Pseudovirgaria hyperparasitica	jgi|Psehy1|472210|	MTSRTTNGNYRAYQGPARHQGAAPNLLHVPDARLVLIASLIPDIFTSKRILDIGCNTGVVSTQLAIDFNA ASVHGVDIDSSLIDKAEYYYLHRSSRVLPATAETAKVPDYFPLSAVLDAGVRAKHAKDDNVFFVAEDWVT SSDHTETAGPFDTILALSLVKWLHLKHGDDGLRNFFDKCARTLAAGGHLVIEPQPWVSYEKAIAQMKAPQ YQESFKSLKLRPDDFPRVLKEVGFDLVASSTALARDIFVYKKA
Psilocybe cubensis	jgi|Psicub1_1|39353|	MSTVSSVPTHGNYHGYYSKRPFRNDERLLSLPSGLFKGARVLDIGCNEGWVTCEIAQSYGAHLVVGVDID ESLITNAWRRRRAVWSCQAPTYPRTSNEEDDLTSGDSKPRKRRKLQDEGSSQVNDTQPIRHYFPASCEHE FGSLPIPPSSNRGKNVFPHNVSFRTADWMRTDIPEDSEGYNVVIAFSISKWIHLNEGDEGLKLFFRRVYA VLKPGGSFVLEPQPWESYAKAKRMNQKLKENGKNLVIRPSDFEAILREIGFGHPQHFGTVGEGGFSRPID LYIKV
Pterula gracilis	jgi|Ptegra1|503870|	MSHQPTHGNYHGYYTKRAQIQNADPRLAHLPSAFFHGKRVLDVGCNEGWITCEIAQSWRAAAVTGVDIDE ALISAAWKRRRNIWSLQRPDTSKDDADTQMGVQDEGPAAIYFPASCLHTHGPLPLPTRTDATHAQFPHNV VFRAQDWMDAAVERYDVILALSITKWIHLNRGDHGIRACFAKVAASLSAGGYFLLEAQSWEGYTKAKRMS ATLKANYQTLQLRPADFHDILVGIGFERETSFDGEGHSSADGVFFRFHSDKDVADAMVGMVCRVPEKVGC LSEEINRQALLRLSGLGYVWVRPYS
Punctularia strigosozonata	jgi|Punst1|120464|	MTTQTNPATDLPVYGNYRDYYYKRPLASDARLALLSAYSPDLFSGKRVLDVGCNEGWITCEIAQSLGASK VVGVDVDSALIERAWHRRRTCFSRQRTSVTTKCTPEQEETLRIRRIDATYFPASCEHMFGPLPTPRSTAS TAHEFPHNISFRVADWTRERIPEDGDGYDVVVAFSVSKWIHLNTGDDGLLTFFRKVHSTLQPGGMLILEP QDRSSYQKAGRMHEKLRSMLHTLELRPEDFPRILTEIGFKPVEHLTIGTSFILNGGFDRPLDLYIKI
Pyrenophora tritici-repentis	jgi|Pyrtr1|155253|	MGAASVHNSVSAGRIPLSIPATDYYYHRLDIDQLAAFDFHAASVTGVDIDPQLVGQAEKLFALRASRARP PTTAQAPAHVVDYFPMSAVLSHGYRIEPESRVSRNASTASARWPRVNFYSADWAVPTAQDVAEDYHVILA LSVIKWIHLEHADQGLIAFFAKCSASLKSGGHFIIELQGWDSYQKAVRPNHAPHFQQALDKLELRPETSF DKLLQDQGLHLCASSDALPRRISVYRKV
Pyronema omphalodes	jgi|Pyrco1|2949|	MPASASYGNYSGYQGASRTTTGKSTASHILDPRLLAVSEQLPDLFDHKRVLDIGCNDGRVGVDIALHFAP TLVQGIDKDPILVSKAKSHLSFRWSRLGPNGEIDYFPASSLEKEGHVPYPTDDAEVLDYDGDGEAMDTTA DGEQEASIGHGGFPHNVKFIRADYHDWKTELAQWDTITMLSVVKWLHLERGDEGLKNVFLKTYEALSPGG YLVFEPQDWKSYGTAVKKNPDQKKQKDAVQIRPEKFLELLEETGFEVVVRLEEGRKRPLYVLRK
Radiomyces spectabilis	jgi|Radspe1|616599|	MSSAKRRHSNQEDDAALPQVKRPASSRTRLDVKEIGESSNDSKLLGPRTGVLLPMQAKNKKKTTSYIYGN YPNYYSDRRNKSKNYDSRLDVLPSHLFKDKHVLDIGCNSGNITITIAKRYHPVHIHGVDIDDTLIKKANS LLGVAYSLSDPSGTEDDTSPLDIGMRFHYFPTSMTHMFGFIALSRPATALPEGFPYNVTFEAMDWMESTV EEEQYDTVLALSISKWIHIHRGDEGIKDFFKRAFKVLKPGGVFVLEPQRYESYARRAKLSEDTQNVYEEI TLHPEDYQMYLLNEIGFKQVEELGTSENENKGFERPLYLYTK
Ramaria rubella	jgi|Ramac1|1635181|	MTTTTLGGAQPIHGNYKGYYTKRPFVNDPRLALLPSDFFRNSVVLDIGCNEGWVTCEIAQQWGAKKVIGV DIDSELIRTAWRRRRTVWSLQEPDVHISEEPEEPEPLPPRKKRKRHHADHDVDTDNMDNAPPPRPRHSYF PQAMEHMFGSLPIPSSTSLPGQHNPKFPHNVSFHTADWVSNGLPSDAQLYDAVLAFSISKWIHLNNGDEG LLRFFRRVASVLQTGGRFILEPQAWDTYAKAKRMDARLKETAASLKIRPEDFPGLLSELGFGERERLGTI GEGGFRRPVDVYIKR
Rhizina undulata	jgi|Rhiund1|857420|	MTTNTRSSYQGVSRYEGFNLASHVVDLRIKLLAERFPSLFLGRNVLDIGCNNGAVAAHIALTYSPQTVTG VEIDGELVQKAKSHLSFRYSRTAPEGTAEEDLKGRDVTNYFPISSVMSHGHRPYPHAEDAFPRNVKFIHW DFASAEVPLEEGGFETVLALSVVKWIHLQNGDEGLKSFFRKVHATLAPHGHFVLEPQDWDSYKKAVKKNR PLKPSFETLTLTPSDFKRLIEETGFTLEGTIEDGLRRCIYVYKKR
Rhizoclosmatium globosum	jgi|Rhihy1|649795|	FCVGNYAFYYGRRRRSDRGLGIDGRLSRVPVSELRGRRVLDVGCNAGEVALGVATVFGPAHVEGVDIDPK LVVKANAALAQAASKVGPDGVLDYFPTTAPTLLGPLPIVHAPPETGFPHNVSFRLSNFLTDPVPTNQDDK FDTVLALSITKWIHVRYGDAGLKLFFQKCWSVLRKGGALILEPQSWEGGRGYDKAVRKNESVGLCPTNVS AAKKARLKLRPEDFPTYLVEVIGFAS
Rhizopogon salebrosus	jgi|Rhisa1|830503|	MTHRGSRSRMAISVVAALYGAKWNLLGTCRNVSVVIFIMPINATIQSVPIYGNYHGYYSKRPSIRDPRLA LLPAEFFMGKRVLDVGCNEGWVTCEIGQFWGASQVIGVDIDDTLVRAAWRRRRTVWSLQYPEGGRTPREN HPPPKRQRIERDTDNDVHNYFPTSCEHSYGPLPIPDRECGAFPHNVMFRTADWVKDEIPGDDIQYDIILG LSISKWIHLNACDEGLKHFFYRVHQCLKIGGVFVFEPQSWDTYSKARRMSETLRENARHLQLRPDGFGQL MEELGFSPGQRLGVTGEGGFRRPVDIYIKQR
Rhizopus microsporus	jgi|Rhimi1_1|294308|	MKRSNSKENNTNTISTKKARFNDNNNKQKLSEKIYGNYNAYYTSRRVPKSKCYIDPRIDMLDPALFKNKQ ILDIGCNTGNITIAIAKKREPAHILGVDIDESLIQKAENNIRLVYSLSNPNTDSAELESPFDLTLKSHYF PLSMTHMFGFIPMAVPPDFKEIENFPYNVSFKAADWTKEQAEGEKYDTVLALSVTKWIQIHEGDDGLKMF FKKIYDCLKPGGTLVLESQEFGSYQRRAKHIDGSLNVEEDFQFRPESYTDYLINEVGFNSHHELGVPKEE GKGFARPVVLYCVLYKINYVPLPPADLPSSSQRKRIIVFRNGSSCSSMKGKRAAPTKRITKEIKRKCKQS DGDRIYLC
Rhodotorula diobovata	jgi|Rhodia1_1|387471|	MADAPVDPPTNSALNKQNHREKWPYGNYRSYYSFRPGSTGAPSVATTATLDGRLALLDPALFRGKALLDI GTNSGKIALDALGLLGAARVVGVDIDPLLIDDCWQAAAARGAGKGDDRVDFVQGNVMLEGWFESFVEERR TKSSATEPATDALAAAPGQPPVEPTAREAAPAPADATRFDVVTLFSITKWLHLHHGDEGMLRLFRSLHDF LPAKGVVIVEPQEWDNYKRAVKRNKDLRETFKVIQLRPPFEQEMKDVGFKLEQRIEREEGGFSRPLLVWR KER
Rhodotorula glutinis	jgi|Rhoglu1|836794|	MSGPEWKGGLEEAADSSTPPTLLPPTAPEETANARNKANHRTVWPYGNYRSYYSFRPAASTSAESALPAD SLDGRLALLDRQLFADKRLLDIGTNSGKIAFDTLRHMGAASVVGLDIDPLLIEDAWRIADELGFERGDDR LDFLVANAMDEGWLEKFVASGTRRIDVITLFSITKWLHLHHGDAGMTRLFRSLYQVLPVGGMVIIEPQEW DNYKRAVKRNKDLRETFKAIKLRPPFEDEMREAGFALEQRIEREEGGFNVSFPRAASIRPSIRRVRRRSC VWLSRTLAGLLVV
Rhodotorula glutinis	jgi|Rhoglu1|826163|	MASESAPVAKRQRFGILDSRKPDLNPSAPHPPDLSIPTTSTSSGSHTRRQTGSSEHKTKRKPRTAPSGNY QGYYERRKTARDEPDERLALVSQDWVAGKKLLDVGCNTGAVSVELAQRLSPAKVVGVDIDPGLIRQAKTF APLERLIAEAQQIQRQHSSRSSQSPALPSLLSDGTDSSFASTDPHYFPVSLPRMFGNLPQPRQLVTIING ETGDSQANQRRGKRNESSKETRAFPENLQFVAADWVNEPIEQDRDGYDVIIACANPLRLPAHDRPLTTFL YSFSVTKWIHLSGLNPALLTFFRRCFDCLRPGGKLILEPQPFSTYARNVKMTPELQENYDRLKEGAEKGW RAEEGDFERVLLELVGFEKRDLLGETGKIGDMIISRLSFVTILG…
Rhytidhysteron rufulum	jgi|Rhyru1_1|113874|	MIPGLFKAKRCLDIGCNSGIVTIQVGKLVEDPPATLASDYKSGFLISPGPALIYGAASTTGVDIDNSLIH EARYNLAERCSRVRPATENEGSVIDYFPLSALHEFGLRRVPQSSAHDQHAKHPMTYGDTAADIPARWPYV SFISEDWAVSKNPDTGGPYDIILVLSVIKWIHLEHADAGLENFLRKCSTCLEPGGYLIIEIHPWKSYESA IKPKKAPHYADTFKKLTIRPDEDSFTQLLNQLNFELCATSDKLPRRLNVYRKTSLLEGAGRVDDPGVTGV AQSLT
Rickenella fibula	jgi|Ricfib1|2503221|	MTSPHVPIHGNYRGYYTKRSSANDPRLSLLPTGVFSGKRVLDIGCNEGWVTCEIAQLDAEQVVGVDIDDT LIRAAWRRRRTVWSRQGITARDKAVGKRPSDLSQVTLQNGKDVQDTPDANYFPSAFEHMFGPLPIPPRES GTNGHFPHNVIFRTADWLKTRILEDDTGYDVVLALSITKWIHLNEGDDGILCLFRRVFSVLHPDGVFILE PQEWEMYTKAKRLDNRLKENAKHLTLRPDNFRNVLQDIGFTFVQNLGTTGKGGFRRPLHMYRKPIQ
Robbauera albescens	jgi|Tilalb1|290602|	MSDPHSQQHAQDSSRPFRPIYGNFRRYYHIRKSKNTSTRKSKDNSVGNNKDDIREALADHPRALDPRLHA LLAWLKDPEAKQSLAENRDGGDQGGIALETRSMTVPDIERVLDIGCNSGKVTLEVAQTLRPSPALVLGVD IDGELIRQAKNRARHAWSRYRPRVFTLPVEEGSRESFKAGKGKGKEKPSAGEDSEQSAFISYASVSHLLE PDALYFPSCFSTLIGALPYPPRHLLGRNAHPTPPRASPAPDIASKRKRKVQSEVQGSSGEEGPGSPPGIA KRKRRKGSYISADIDAASVLVSGSAPECQDDASSRAQVQAPSKSQPDLFPSNLFFQEAEWVNAAGSTSAA RDTAGLTRLREEDEKGYDLILGFSITKWIHIHLGDGGLRLFFAR…
Rozella allomycis	jgi|Rozal1_1|3006|	MDIDRESEILEEQPEKKVYQFGNYPNYYGYRNAFNNFEMDERIKWLKDVVPFQGKRVLDIGCNSGFATLN IGKHLESSLVVGVDIDESLIVKATKSLKMDYSLQRPVLKENLEDYSDEEDFEHYFPMSCVIKYGSLPLTK PIVKAQKSEYPFNTKFITVDFLNDSHDLLKEPFDSINWDMISLSLTKWIHLNWGDRGIIELFKRVYNCLN PNGHFILEAQPFSSYQSKARITQLTKDIYRSIQFKPEQFKEYLLSNGFRLIKTIQVPEGSLQTKGFKRPI WVYQKI
Russula brevipes	jgi|Rusbre1|1090635|	MTAVSSSIPTHGNYHNYHGYRYHHPGGHDARLALLPRELLADARVLDVGCNEGWISCEIGASYLWGARRV VGVDIDDALVRMAWRRRRTLWSHQAPPSSSSPTSSSSPSDTFRPKRKRAPHPSTPPPPPEADHFPASCQH MFGPLPIPPTTTDSLDSGVSENAFPHNVSFRRADWVNERIPEDDAGYDVIVAFSVSKWIHLNGGDAGLTR FFERVYESLVPGGTFVFESQPRESYTKARKLHPTLQENAQALQIQPEGFGALLCSIGFTPAQRLGEPGEG RFRRPVDLYVKQG
Saitoella complicata	jgi|Saico1|78723|	MVDGHPSKRLKVTHTIREEEQAFAAATAPLQYGNYHNYYSVRQTQASTADGDPVDSRLRLLEMFGDGGLD SLFLNKNVLDVGCNEGRVTCAISQHLGARHVKGVDIDPFLIRKAKEYKRKLYSRQKTGRDTQVRFFPLSS LDKHGLRPLLDAGDKVSIRPRLSTFPENTDFVAQDWLQTPLGDDEEGIYDVVLALSLTKWIHLNSFDAGL KSFFDKCLRALRPGGHFIVEPQPWPSYVTAVKKKCRALASNLDKLEMRPENGFGGWLLNNGWEEVFIAGG NEEGKGFDAREIRVYRKPLDVTAVKKS
Saksenaea vasiformis	jgi|Sakvas1|2498|	MSESEASTSSKRRLDDNERPYKQPKTRKHDSGEIVDTEHKEQDVEDKDTVDSTTALDSQKKEKYPYGNYR NYYDDRRNKGKHYDSRLDLLDMALFENKKVLDIGCNSGNITVLIGQRYRPSFIKGVDIDEHLIGKAHSVL RIAYSLQDPEEKEKGTEPIDLSMRFHYFPRSMTNMFGFVPMSTPPSFSSTEFPHNVHFEAGNWMDVKDQI TYDTILALSVTKWIQLHHGDEGIKTFFKKVFDSLNPGGTFVLEPQNFDTYHRRAKMNETTRAIFESIKLL PEDYKDFLLNEVGFSKVEELGIADHDYKGFKRPLYLYTK
Sarcoscypha coccinea	jgi|Sarco1|150137|	MTTHGNYHGYQGSTRLHPAGAHPAPHTPDLRLPLLSTHLPTLLPSSRILDIGCNDGKIPLDCAFLFSAAS VVGLDLDPTLIRKATSQLSFRYSRLGPVEEDTAGKDPEWVPISSVLSWGHLPDPEQWPHDVAFVAGDIVS MPLSRIPEPHAFDVVFALSVSKWLHLTHGDEGMKMFFGRVETLLKPGGHFVFQAQDWKSYKSAVQKNKEL RGKWEELVMRPEEFDTVLEGLGFVRVVVIEGDGEEALGRPLAVWRKGRDVVMAE
Schizophyllum commune	jgi|Schco2071_1|281226|	MSTTQIPIHGNYHGYYLKRLARDDPRLALLPPSLLKDATVLDVGCNEGWVTCEIAQNHHASRAVGVDVDD TLVRAAWRHRRTVWSLQAPEEDSPSGDALGKRKRDPPGPPEADYFPASCEHFFGPIPVPPSELRRKTAFP HNVSFRTADWTTESIPEDEEGYDVVLALSVSKWIHLNGGDDGLLALFRKVHSVLHPGGTFVLEPQPWDSY HKAKRMDKRLKETGQNLKLRPDDFEALLRDIGFGPAQHYGAAGSGGAYLTSATLIILAHTSPAPSGFRRP VDVYTKL
Schizopora paradoxa	jgi|Schpa1|838983|	MEQSNITVPIHGNYHGYYNKRQANRDLRLSLLPKDIFLDKRVLDIGCNEGLVSCEVAQSWGARETIGVDI DDFLIRAAWRRRRSLWSRQQPTQPVADERSSELSKGQNNDLEARSPYDYFPEAFEHIFGPLPITSVQDDS PSRHRFPHNVSFRTSDWLKDGTVEDRHGYDVILAFSITKWIHLNNGDDGIKTFFSKIFTTLRPGGVFILE PQEWTSYAKTKRMNPILKEKGKNLQLRPDDFSLILKEIGFVDEESLGESGEGGFRRPIVLYRKSSGCSNR APVRGFPSPSIAKNSPGV
Schizosaccharomyces cryophilus	XP_013020967.1	MFTERYGNYQNYYSMRGNGCLLDSRIEALPKDLFKNTSVLDVGCNNGTITTQVASLFSVKYVLGIDIDPT LIKKADKHLEFVASRVGPSYDHRPMVSRQNFYPISSIKKFSRIQIKFQKPLNEEGFPHNVHFRAVDILRW QPNERFHTVLALSVTKWIHLNGLDEGLLSFFKKMHAVLEPDGVLIIEPQSWDSYLKAAKKFLFFEKSLHK IQIRPENFPEILEQHGFDLQTVVSSENARPKNIEQRGFSKRDIFIFRKKSV
Schizosaccharomyces japonicus	XP_002171838.2	MVEKFRYGNYHSYYTIRGDGSLMDPRLQRLPKRIFEGATVLDVGCNNATVTTQVAAFFDAKRVVGVDIDP VLIQKAHKHLEFYASRIGPRTDQCETMLERANFYPISAVKKFSRRPLAFIAENKDEFPLNVEFFHGNILQ WTPPSRCRRFDTILAFSVVKWIHLNFGDNGLLDFFEQVSQLLRPEGTFVLELQEWKSYEKAAKKNPV
Schizosaccharomyces octosporus	XP_013018140.1	MFTERYGNYQNYYSMRGDGSILDSRLEALPKDLFENTSVLDVGCNNGTITTQVASLFSVKYALGIDIDSI LIKKAEKHLEFVASRIGPSNDDCPMISRYNFYPISSIKKFSRIQTKFQEPLNEEGFPHNVQFQAVDIQKW YPKKRFQTILALSVTKWIHLNGLDEGLLNFFKNMHAALETDGALIIEPQSWDSYLKAAKKNIIFERSLSK IRIRPENFPEILEQTGFHLQNVISSEDAKPKNVERKGYLKRDLFLYRKKRNS
Schizosaccharomyces pombe	jgi|Schpo1|3546|	MSNFQHGNYHSYYSMRGGTSIIDPRLKCLPDSLFYEASVLDIGCNNGTVSAQIASIFGAS FVLGLDIDHVLIQKARKHLEFVSSRIGPVRNPGSIVEDQFNYYPISSIKKFSRIPVQLQP PLNKQNFPHNIEFETADFLRWESKRKFKIILALSVSKWVHLNNHDEGIIKFFGKISSLLE TNGVLILEPQGWDSYLKAAKKISVFNQTPENLKIQPDAFEHLLNQAGLVLEYSIEPQVNN SEYKNFAKRTMYIYKKKGIGIIKLLTST
Scleroderma citrinum	jgi|Sclci1|1208480|	MASTANPVYGNYHGYYSKRPFVRDSRLSLLPPYFFAGKTVLDIGCNEGWVTCEIGQLWGAQGVLGVDIDD TLIRAAWKRRRSLWSQQSLGPRLLQDRDPSVVTSKRVKQHHDDDHDYFPASCEHSYGPLPIPSNRTGAAV FPHTVTFRTVDWLTEQDASDESRYDIVLAFSITKWIHLNHGDDGIRTFFQKIHRNLKPGGTLVMEPQAWE TYSKAKRMDERLRDNAKHLQLRPDDFHRVLGDIGFGPPTHLGSVGEGGFRRPVDLYVKI
Serendipita vermifera	jgi|Sebve1|313128|	MTTDRTYELKQPIHGNYHAYYNKRPNAYDTDPRLEQLPQDIFKGKRVLDIGCNEGWLAVDIAQRFSPSKV IGLDLDGDLIAGAWKRRRAVWSLQEPPHKQYAPTEQKVQPSTTKPGQKRKRTDTDLALAKETRPGSPMYF PAALQHMFGPLPIPSSTQGTSSRASHTFPNNMSFYTVDWMAPRDIDMSAEGESTIAGIEREDREGYDVAI AFSITKWIHLHGGDEGLLAFFRKIHTVLRPGGVLLLEPQGWENYAKAKKLTPALSETYKTLQLRPSEFPT LLRDIGFKEIGSYAEEIHKRAILAFKKV
Serendipita vermifera	jgi|Sebvebe1|779463|	MSLTGETSRQPIHGNYHAYYYKRENLSTSIDPRLLLLPPDTFKGKRVLDIGCNEGWVTIDIAQRFSPAKI IGVDIDASLIGAAWKRRRFMWSLQNTSPSATDHTSPSESEHDQSTRNKKRKRMDLQNAISKDPSSAFFSN VDLSPGRSDVFAYFPQSMEYMFGPLPMPLPSSPNASPEIHYPFPHNVTFYTADWMGSTRGTGATPSNEVE MGQTESSNAAIKKEDREGYDVVLALSITKWIHIHNGDEGLIAFFRKIHSVLRKGPDRRGGLLILEPQEWD SYTQVRKMNSEMAELYKALKLRPTDFPRILEEIGFREEAIYAQAGIKEIKRSLVAYRKV
Serpula lacrymans	jgi|SerlaS7_3_2|174938|	MPSNVAVPVYGNYHGYYSKRPFIRDHRLALLPTSFFSEKRVLDVGCNEGWVTCEIGQSWGAQRVIGVDID DTLIRAAWKRRRTVWSLQAPDDHSTCDVDGVSDAEPPTKRRRKSTEKEDELADYFPASCEHVHGPLPIPP QTDKKHVFPHNVSFRTADWVQDEIPEDDTPYDVVLAFSISKWIHLNSGDAGITKFFNRVHNVLKPGGAFV LEPQDWDTYAKAKRMDETLKENAKSLKLLPEDFETILQSIGFGPVQHLGSAGEGGFHRPVDLYIKL
Setomelanomma holmii	jgi|Setho1|102029|	MSTHWGNYSDYSGPAKVPGSAIHVVDPRLRLLTTLTPGLFAAKSVLDIGCNAGGVSCQLVFDFQAASVTG VDIDPKLVGQAKKLLALRASRSRPPTKVGERAVDYFPISAVLTHGYRIEPELGSSRCPSTASAEPMWPCV NFFAADWVVASTPETSGPFDVILALNVIKWIHLEHLDQGLHDFFTKCSSSLNPGGYLIIELQTWDSYEKA VRPNTAPHFSQSIRKLQYRPETSFDALLAGEGLHLCASSDALPRLIKIYRKVASSQLNDRSASVLV
Sistotremastrum niveocremeum	jgi|Sisni1|472974|	MSAPIHGNYHGYYIKRPSTHDPRLALLPPSFFANKHVLDIGCNEGWVTCEIAQTRRAAKVVGVDIDETLI RAAWKRRRSVWSAQRPHSSTSESQIPSPPSSNLNSRKKRKRHEEDEQDYEDSSNSGFDSGSGPSSVANYF PASLEHTFGPIPIPPSSSSSSASQTEFPHNILFRTCDWVKEGAFEDKSGYDIVLAFSITKWIHLHGGDEG LLAFFRRVHNVLRRDGKFVLEPQPWEGYTKARKMSPLLQENAKTLKLRPDDFAQALRDIGFSEPQKLGSV GEGGFHRPVDVYTKL
Slooffia pilati	jgi|Slopil1|563534|	MDKELVHDAPVKTNSALNKEHHALAQWGNYRNYYFHRAAVVPDGRLSLLQPSLFKDKRVLDLGCNAGKLT IESVTHLGASSSHGIDIDPVLISQAATLLSQSPTELTNITFLQADFMSDAPTFFSSLHHKFDTILLLSIT KWLHLHAGDDGLLTLFKALYECLPPGGTLVVEPQEWENYKTACKKNRNLKPVFKTLKIRPPFEEEFKEIE FRLAERIEREEGGFSRPLLVWVKDGKS
Slooffia pilati	jgi|Slopil1|364201|	MTIKADPDAGASSTHLQRSASVSSTSTNNRAKRPVAEHGNYQGYYKKRRTCETDPDPRLALIPAEWFQGS KVLDVGCNSGQVTIEVAQLLGAVKVVGVDIDKTLIEAARAQVSLAWSRQSPNAKVVNEAAMLDGAVMVRD RPPHEQEPPSPPAPAPPNPSYFPVAFARVYGYLPLPPRKFLMIPMEKAQEVSVKGKRKRVGPSEETIFPA NLAFEVADWPVEGIRNDGDKYDLILAFSLTKWIHLHTFNAGLLTFFTRCFNSLSPGGRLILEAQPFSTYA SSARPSPTLKSNLDKLRAGEGDEKVWKSEDGDFRKVLLETVGFERVEELGTGGEDGFKRPVEAYIKSL
Smittium culicis	jgi|SmicuMNP_2|8391|	MNTEKKRLRHGNYPNYYGYRNPGDWRNDPRLSAIPKEIFDNSMCIDIGCNTGILTIELTKKFSISEIVGV DIDQNLIKTARNNLYFANSLQNHIKKNESIELIESQRNSNCCDKRIDYNYFPISMPILFGTLPCRPSRLR KMDDFSNSKDLKNDKKETFTILNKNLNNKKITTRQSLSEKIKFYYLDYLNDETNWIFTEKADVIFALSIT KWIHLNNGDEGIQRFFRKIFSSLKKGGYFILEPQPWDGYRKRSKITEVIINYYHFLGNA
Solicoccozyma terricola	jgi|Cryte1|126785|	MSHGNATAPYGNYRGYYPRRRAKNDLPADKDERLALLNEEWFRQATVLDVGCNVGAVSVEIAQRMHPLKV VGVDIDPHLISQCRLTVERAMSMEKPRRLRPLEGEHMRPSGAIDLQEGFHQEGPPKKRRRREKVDPSAIT LPSLNDVKQTTRSHDETHYFPSFFADVYGPIDPRAHKLFDPTSLSEAERRGEIFPHNLSFFAGDWVTDSV DTEKDGYDVILALSLTKWIHLNHLDNGLIAFFEKCHRHLRPGGRLVLEKQGWDGYRTAKRGSEILTSNYF KLKLRPEVDFERILLGDVGFSSKALLRHSDSGKGFDRAIEVYLK
Sphaerosporella brunnea	jgi|Sphbr2|907551|	MAEVEIYGNYKGYQGSSRLTTDENTNTHVVDERLTLVTAAVPDIFTNKDVLDIGCNDGRITVGIGPNGEI DYFPASAVEDAGHIPYMRKIDDTQFPFKVVFTCEDFLRWGGIGGESDQCDVIVMLSMIKWIHLEHGDCGL RNAFEKVSRMLPEVGYLVLEPQGWDSYTSAVKKFPELRRNREALHIRPEDFSGILQSVGLELVKDIGGRK RPIWIYKKPLKR
Spinellus fusiger	jgi|Spifus1|1801804|	MTSTPPDPPTKRHHDDAPKTNRKYQRIDYQTPSEAPFLGGKTGLALAVNSPAPKFHQTYAYGNYKNYYEN RRNPTKHHDTRLDLLDVSLFNDKRVLDIGCNSGNITLVIGQHYHPTYILGVDIDESLIHKAKQQTKIAAA LAPPSTFDHHHQQQQHPIDIGMRFSYFPKSMPRMFGYTALTLPPTADTTQFPLNTAFETADWMEVAVKAN DYDTVMALSITKWIQLHRGDEGIKEFFRKVYRCLKPKGTFVLEPQPFTTYERRAKQDPATKDIFESLVFR PEHYEGFLIELGFSSVQHLGPSSNDNKGFQRPLSLYIK
Spizellomyces punctatus	jgi|Spipu1|8781|	MTDQMPLNPYLAHLENERSCNSGQRGRRRPAFAPREALGGASRPMLVPDATLRHQNPSNVTEKIKQSNAK NIFPAPKRRPLHSLGNYAHYYSKRVGPLARVDPRLSWFEKSWFAGKKVLDVGCNAGFLTIALGMFFSPAF VEGVDIDPGLVRKARMNLAQRASLVQPVSGDHGLSVETRAEGQMQIDQVAQSSSLDPMDIDQVNLPMSMD LEYFPKSCLLQLGSLPIIAAPPESWSLQPFPLNVRFRCGDWLHEPNPSNTDLKYDVILALSVTKWIHLNH GDDGIKLFFQRCFHSLNSGGLLLLEPQPFDSYRKRGLILSDEMRNNYRNITLKPEDFEKYLVERVNFRRV DHVVASTMNGTKGFCRPLLLCIK
Sporidiobolus pararoseus	jgi|Spopa1|411463|	MSEAQQEAQASSSSSTPLSSRAKDAIHHRATPYGNYKNYYAVRAASSSTTGPSEFVPPPTSSIDQRLQLL SPTLFKGKRVLDLGTNAGKISLNLRSDFEPEEVLGIDIDEVLVEDAKRIAKEQRLEEGLRFELADFMQEG WLESLSEREGSGQFDVVLLFSVTKWLHLHAGDAKLKAFFKSLYTFLPRGGVLVIEPQERENYARAVKKNK DLRAVYKTIKIWPPFEHEMQEVGFKLEQRIERIEGGFSRPLLVWRKE
Sporidiobolus pararoseus	jgi|Spopa1|409766|	MSTSSTKKLSLSDSTKPTLDPAPRLPPQLFQPSSSSVDSLPTSSSSSAPKPLHGNYPNYYERRNAQNPFK KDERLSIIPSEWLKGKKVLDVGCNAGQVTIELARDYQVSKITGVDIDKDLIRKAKGNLDLAWSRQKPLKR LLDESTALSTSSRKRRSRSTSSPPLSPLPKSPSDPSPFVSTDPNYFPTSPAKMFGYLPKAGGSGGGSLVS YSLSLPTQETSTTTTTTNGKKGKKVSSSTIEVKGFPENIKFVTGDWVNEEIESDRESYDMIFAFSVTKWI HLQSLNPGLLTFFQKTFKLLSPGGKLILEPQPFSTYSRSAKTSPILKENFELLKSGAQKGWRWEDGEFER VLLELVGFEKKELLGETGKVGSTFRRPVEVYTKRGGTTMATL
Sporisorium reilianum	jgi|Spore1|845|	MSCLHDPMRSNDDDGHDDSSQTSSSSRLADPTAAPVYGNFQRYYHIRNPVNSTAADDAHDSSHPALAVDS RVAAILRYLFQYYASGATALGPHSNVKVLDIGCNSGKVTIELAQTLPKLLQQCGRPAGGYGLQILGVDID PSLIGQARQAAAVARSRYGPEQVECTDDEGESTSLPPESVYFPSVFPSLYGPIAPPENDEHRHATRQQTE PATNSTATAEKDRAPAPAPTLHLCPPNLHFLAADWTHPSPTIHSDTHGYSIVLALSITKWIHIQQGDTGV VRFFARIATTLHAGALLFLERQEWSSYHSAKNMDASMRGKIRRLQLRPEGDFDWWLETLGLRLVDEIGFG RGVGFARPLQVFRKGEVVVEVEEMQPFAWVARGAATNRASVGVE…
Sporodiniella umbellata	jgi|Spoumb1|519960|	MKRTYTTPIDSQPAKLARMTKNKGEEKMFGNYSAYYTSRRVPKGEHAIDPRIDLLSDQLFHGKTVLDIGC NSGNLTIGIAKQKQPTSILGVDIDAGLIANAKKNIQVVYSLSSPTGNDRFDLSLKRHYFPLSMSHCHGFI PMNLPQGTPRQGFPYNVQFEASDWTQSESKETFDTILALSVTKWIQLHGGDQGLQAFFQKIFRSLKVGGT LVLEAQEFSSFQKRAKVNVEDRFFFRPEHYTDYLIQTVGFKSYQDLGVPQDESKGFSRPVILYRK
Stemphylium lycopersici	jgi|Stely1|6669|	MTARFGNYLDYSGVSKAPGSATHILDPRLKILDTLIPAIFTAKHCLDVGANAGSVSVQLAFDFHAASVTG VDIDPKLVGQAEKLYALRASRRRPPTTDSAAVVDYFPISAVLTHGYRIEPESKTAHHPSPALAHQPRVNF VAADWALPTDRDITETYDIILALSVIKWIHLEHGDPGLTTFFAKCTASLRPGGYLIIELQAWDSYLKAVR PNHAPHYEQTLKDLKFRPEESFDQLLQDQGLHLCASSDALPRRISVYRKA
Sterigmatomyces hyphaenes	jgi|Agahy1|17079|	MTDAQPARKRQKLGQADDDELDEVADPISNEVKFVPIHGNYRGYYSKRTAAAGMDQRLKLLSPELVKGKR VLDIGCNTGLITIQIAQEMQPYRVTGVDIDADLIDGAQRQVDSAFSRQAPITEDQSTPPQPNYFPVSFPK TFGVLPRPPPSYLVRYHQLSAEESAKATKRRDGKLSRGQVPPREVRFFPRNLRLVHADWTQEEIPDDRKG YDLILAFSITKWIHIHGTDTGLRDFFAKVFRSLRPSGQFIFEPQPWSSYKKLKRLDPMLRENYDKLEWRP EDGFREVLCDKIGFKSVEPLGQPGGEGGFARQVWVAKKPKGTWM
Suillus americanus	jgi|Suiame1|867121|	MPVHAGSQAVPIYGNYHGYYSKRPFIRDPRLALLPTEFFVGKRVLDVGCNEGWVTCEIGQSRGAHQVIGV DIDDTLIRAAWKRRRTAWSLQSPEGGNVNEERCPPPKRQRLLGDASTTDNGTPNYFPASCEHSYGPLPIP DRGCGDFPHNVTFRTVDWVKDEIPDDYDQYDVVLGFSISKWIHLNNKDEGLKEFFYRVHQCLKVGGVFVL EPQPWDTYSKARRMSETLKENAKFLQLRPDGFGELLEKLGFSHGQRLGVTGKGGFRRPVDLYLKQR
Symmetrospora gracilis	jgi|Spogra1_1|36675|	MADLEDEAPIAKRARIEDAAGSKMLEEDVTVEQPSIAHESEPQAVVDEQQAEELKDDVKKPSKNGKEKGF VPVHGNYRGYYTKRRFNQDPYAGDERLALIPKEWLQDKRVLDIGCNMGKVSIEIAQSFGAYRVTGVDIDG ELIKRAQRQIRIAWSAQDPSPKVQEAAKRERERTQSRHRARGPSRSPSPVDPEDAFTPSPSYFPAALSRM FGFLPALPSHTYLKQYVRPTEEESKERSQRRNGKISRGNVMPKQVCLFPHNLRFKKADWVGEEIQADKRG YDCILAFSVSKWIHLDGGDAGLMEFFTRIFTTLHPAGRFILEPQPWSSYTKASRLSDELKESYNNLKLRP EEFENILLNEIGFKKVEKLSEEDAGGFKRPLHVYIKAAGSWV
Syncephalastrum racemosum	jgi|Synrac1|450640|	MSNLTASEEKRRKRSNRTIDVDNHWRSNKTQALGAAASNVEYASHQKKPKLGDQGKPQVKQLYGNYRGYY RSRRGEHQGTLDPRLTGLGDERLRDLFRNKRVLDIGCNEGKVSLDIAITQHPSYILGVDLDDILVHKAWT RLQGLYSTMNPKGDVPTLSQFQYFPQSMTYLHGFLTMDVPPNHPTTNFPFYIDFQAVDICDHDFGDEKFD AILALSVTKWIHLHQGDDGLKSVFKKVYDTLNEDGVFILEPQPYSSYLKRAKTDKKMKKVYDQINFRDDQ FARYLIDELKFKRYETIKPDAPTKGFSRELLIFYK
Syncephalis fuscata	jgi|Synfus1|438031|	MKHSLRSETDESSSASSCSNIYLSHWNEPTTSFSTNSANSRQQRRRPQLDLAGRSQKQVLGSTVPCVEAL PLPVATTYLVATHDEEDADNTHSLYKKRHKSHANDNDNILTVDKFIFGNYRHYYGYRHQSGQEGSDPRVS VMDPAWFKGRQVLDIGCNAGYVTTEIASRYQPARILGVDIDEALIDQAWRHLRYRWSLQRPYLSFNEQQQ HQQHFECTKTNYQLFPLSMPVMFGHLPWPMESSFAVKENPFPLNINFHPGDWLRMPPEPNTYNVIMALSI TKWIHLHKGDDGMRSFFYRIYASLCKGGQFILEPQPWRSYTRKSKLTPVMRQTFQSISFRPDQFETFLIE KVGFTRVEEKTVPYSPGTGKGFKRPLQVYYKE
Syncephalis plumigaleata	jgi|Synplu1|691455|	MSQSTTEQEDQDATRQNNSDNQAVTNIYLAHWQDESTSSTTSYQRAHRRPQLDIVGQSRKRVLGSSVTSV EALPQPIALTTNDTLTSRKRSRINSPNEQLGFIYGNYRHYYGYRHAAGEEDNDPRVQVMEESWFKDQQVL DIGCNAGYVTVEIAWRYRPQRILGVDIDEILIDQAWRHLRYRWSLRRPISNTNDSDNHREHSHFPISMPV LFGPLPWPKNDLITDAVSTPFPLNIDFSTGDWQCLPPEPNTYDTILALSITKWIHLHKGDDGIRSFFHRI YASLRSGGRFVLEPQPWRSYTRKSKLTPEMRRTYESIQFRPDEFETFLIDKVGFIRVEERAVPHLPGISK GTSYDT
Syncephalis pseudoplumigaleata	jgi|Synps1|3910|	DPRVQVMDAAWFEGQQVLDIGCNAGYVTVEIARRYTPRRIVGVDIDEVLVAQAWRHLRHRWSLQRPASDE HAGATIARSWPCFPLAMPALFGALPWPAPSTTTTSDEAARFPMNIDFWAGDWLGMPPEPHTYDTILALSI TKWIHLHKGDDGMRHFFYRVHACLRAGGRFILEPQPWRSYTRKSKLTPAMRQTYASITFKPDAFEAFLLD KVGFDRVEERAVP
Teichospora sp.	jgi|Currey1|110176|	MSTRWGNYRDYRSSASHFPGFSPSTHVPDLRLDLLVQQIPDLFAGKHCLDIGCNSGAVSSYLAFGCAAAS VTGVDIDPHLVRQASKLVALRSSRVRPSGHDAPVVDYFPMSAVLQHGYRFEPHPKPSHSPASLSSWPRVS FFSGDWVLSTDPALSGPFNVILALSVIKWIHLEHLDQGLLAFFRKCSLALVAGGYLIIELQPWDSYQKAV RPNTAPHYRANFDKLRIRPETSFDGLLEEHDLHLFNTSETLPRRISVYKKGKE
Terfezia claveryi	jgi|Tercla1|187287|	MVTTKGASRLQDGKARATHVDDERLKVIADRVELEGMNILDVGCNTGYVTVQAALSYNAKSVTGIDIDEE LLDHARSHLSFRYSRLYPTHAASHMNLSQDAYPSQNEDWGAFSVHEDTTYKSRVRVPKEEYNVILALSVI KWLHLEHGDIGLHTFFDNCHQALRHNGHLVIEVQAYDSYKKAVRNNKAPHLKSNLENLRVKPEDFDSILE KKGLRLVETYTALPREIKIYQKLE
Testicularia cyperi	jgi|Tescy1|202980|	MSIAAGSHADPTIRVSIRAFSKDRHGAMSAAVHATATKPIFGNFRRYYHIRNPASAPVSTNDTESIHPAL SVDSRVASILAFLRRAGSSDEVDFVPIRDVLDIGCNSGKVTIQLAQTLPCVARAAAPLNITGVDIDPFLV AEAKENAATARSLYWRARDHGRVTENPVTSAALPSSAHLPTDAVSFPSVFPALFGKIQQPGRARPDARPS KRAKHASDLPFDVTSQLQPPQLEFLAAEWVTLGKADLYLNAAYEPLDQAALKQRDGKGYDMVLALSLTKW IHIHHGDAGLLRFFARISRCLRPGGILILERQEWKSYDAARGMSKEMRAKVKALRVRPEGDFDWMLESIG LSFVEKIGVGIGTGFKRPLEVFKKPALAASPDKLVFVQTCLSVT…
Thamnidium elegans	jgi|Thaele1|368104|	MKRTSSDNPSQRPQKKHNHRPIHITVGAVTPPASQLNNEKRKFGTSSHGNYPSYYTTRHTQGDATIDYRI DLLDPTIFNGKSVLDLGCNSGNITIALAQKYKPSFIKGIDIDGNLIRKANTNLRVAYSLSDPNTKEPKHI DLALQSHYFPKCLSNMYGLLPMAVPPTFERTEFPWTVEFETIDWTENPYNPNEQQYDTILALSLTKWIQL HGGDKGIKSFFKKVYDSLSRGGSFVVEPQELKYTRAKNLKVDVDNFQFLPEQYNDFLMNKLGFKKCLDLG APKGSSTSIFMYTK
Thamnocephalis sphaerospora	jgi|Thasp1|10082|	DARVRALDPAWFQGRHVLDIGCNAGYVTVTIGNKYAPAHILGVDIDEELVRQAWSHLRHRWSLYRPGVPE TEAAGDEEAGDAVNDAEDYPISMPAMFGSMPLPPRRRETVEQFPLNVSFQAHDWLRSPPEPGTYDVILAL SVTKWIHLHHGDDGMRSFFHKVYASLRPGGRFVLEPQPWSSYTRKSKLTEKMRTIYQGISFRPDAFQEFL LDRVGFAS
Thanatephorus cucumeris	jgi|Thacu1|640966|	MPQAERVAPYGNYKGYYTKRGNQTSDPRLQALPPGLFKGKRVLDIGCNEGWVTCEIASRYEAQEVVGVDI DAELVSRAWRHRREVWSLQSPRAAPKTTPIDTPEEQTDPAGNDVYFPECFPSLFGPVPIPSHSAFPNNVS FHRSDWANQGCEVDQLGYNVVVAFSVSKWIHVHGGDEGIKRFFLRVRDVLAICATNASPGIFVLEAQPWS GYHSAMRKANLHRPKEQKPLENLKLNPSDFPGVLSELGFSKPQRAGIVGEGGFQRPLDIYELRATSR
Thelephora ganbajun	jgi|Thega1|3094883|	MSSSSNSNLPVYGNYHSYYSKRPFVLDSRLGALPKGIFHGATVLDVGCNEGWVTCEIAQSHGASKVIGVD IDGSLISAAWKRRRVVWSRQGPGLSKAYSAKRKRDPGSDLANGSAPIPEYFPESLALTFGHLPIPPSTRE TQDKFPHNLSFRTADWASQKIPEDDTGYDVVIAFSLTKWIHIHNGDEGLKKFFERVHAVLNPGGFFVLEP QSWESYAKTKRMDPTVNNLKLRPEDFQTVLEGIGFVLDHSTGPVGEGG
Tirmania nivea	jgi|Tirniv1|117928|	MAQYGNYKGYQGASRLQDGKARATHVDDERLKVIAGRVDLQGMDILDVGCNTGYITVQAALSYNAKSVTG IDIDEDLLDHARSHLSFRYSRLCPTLTAPHMNLLQDAYLSQSAPPKARRDRVNYFPISSVQRHGHLPYAQ HVAGRQDSQDGNKEREGVIPSFPLNVTFKKEDWGAFSLHEEMTHNSRVMVPKEEYNVILALSVIKWLHLE HGDNGLHTFFDNCHRALRHNGHLVIEIQTYDSYSKAVRNKKAPHLKLNLENLHVKPEDFDAILEKKGLRL VETYTALPREIKIYQKLE
Trametes elegans	jgi|Artele1122_1|692505|	MAHKSTSVPIHGNYHGYYNKRPSAHDRRLALIPRSLFRGKRVLDVGCNEGWVTCEIGQRLGARRVVGVDI DDALVRSAWKHRRSVWSQQGPPSRAGDAVLRLENNAAPAGCRKRRRLSSSTADSNPDPDSVQALAGIPDY FPASCEHMFGPLPIPDATSTSASHGGASADAFPHNVAFRTADWVSGEIPDDAEGYDVVLAFSVSKWIHLN GGDDGLARFFRRVHGVLKPGGTFVLEPQEWETYAKTRRMDLKLRENAKGLKLRPEDFGQMLQDIGFGPAE HLGSAGEGGFRRPVHLYTKLQ
Trematosphaeria pertusa	jgi|Trepe1|565785|	MSTKWGNYADYHGPNHAPGSPPSIHVRDVRLTLIDRLGFAFKGKRCLDVGCNDGTVGCQLAFDFGALQVV GIDIDPNLVSQAEELLALRASRVRPPTDDSERIVDYFPMSAVLRYGRNPAAAPSTSKWPHVRFIAADCVV STDPAISGPYDVILALSVIKWIHLEHLDEGLVAFFRRCGSSLVSGGYLIVELQTWDSYEKSIRPHTAPHF AESLKQLKYRPETSFTDLLRNEGLNLCATSDRLRRRISVYRKA
Tricharina praecox	jgi|Tripra1|446663|	MAATAAVYGNYKGYQGSARTTTGSNTSSNILDERLGLVSTAVPSIFSHSRVLDIGCNDGRVAVDIALHFG PAAVTGLDPDGALIVKAKSHLSFRWSRLGPNGEVDYYPASAVQKTGHVPYPLDEGGEGLPHCVRFAKADF VDWEGAGEGSCSTVLMLSVVKWIHLEHGDEGLTRAFAKVAALLEVGGHFVFEPQDAKSYETAVKKNPRLK EKKAALKIEPEDFTRMLEEVGLELVHEIGGRKRSIGIWRKK
Trinosporium guianense	jgi|Trigu1|429454|	MTQRGNYHKYQGIGRHAGLSPAACHVLDPRLALLNRLVPGIFHKKAIVDYGCNSGSVSVQLGFDFHADLV KGVDVDPSLISQAKSHLAFRWSRVKPDIDSPRSELSSKSHYFPVSAVLLHGHRPLPTTWHSSESDGDAKL HLGLPSNIQFECQDWASAEDISRSKSVQYRAAMSGLDKGSWDVILALSVIKWIHLQHQDQGLYRFFCHCA SILRPGGYFVIEVQPWSSYEKAIKPNKAPQLALNFASLAVKPSDFARILAEEGFEHVLTSEELPRSIEIY RKGAQRA
Truncatella angustata	jgi|Truan1|541264|	MLEDNSSPLTTSPVVTEEQLARRQRYKETHLLARHGNYHQYYTKFRAQTVPDDRLSILPPNVLRNARVLD LGCNAGKITYEAIAHCGATASVGVDIDPWLVEQAKAAYPDGPCTFEHFDFVETTAYTGTALGKFDAVLLL SVTKWIHLNNGDAGMLSLFAQIHSILSDGGHLVVEPQPMSNYQRASKKNKELRETFKTIKIQPPFYDELT AQGFERILEVEREEEGFSRPVHVWRKI
Tuber aestivum	jgi|Tubae1|3356|	MSTKTGSYKTYQSHARHTGSNPAAHIPDPRLLILPQEILKDARVLDIGCNNGAVTGHLLLRHGVKSVVGV DVDEELVMKSQSHVKFMLSRVRPCSDPPPGREEWYPVSSVRKHGPRIPPAEARERGRFWCGDYVTATDPA ASGGCPGYDVALALSVVKWVHLARGDSGLRSFFEKVAADLRPHGHFVLEPQGWESYARAVGKNPELRGVF EGIRVRPGEGMEALVAECGFGLVRRWGVGTGEGLKREILLFRRLGDGEGGDGLDDV
Tulasnella calospora	jgi|Tulcal1|963552|	MAQPIFGNYLGYYQKRPAIRDPRLSLFPQSFFNNKDVLDVGCNEGLVSIEIAQGWAAKRVTGVDIDPELV ASAWKRRRTAWSVHGPQLDGAHLHTDTGLGTRSFPADHYPASFPYAYGPLPLEDASTSRGLSAEPWQSKT PLDVRNAEATPQTRFPRNVIFRAANWVEDGIPKDKGGYDVILAFSISKWIHLNGGDDGLVRFFRRVWNSL RPGGTFVLEPQAWDGYAKAKRIHPKLKESYSALQLRPEGFDQLLLDIGFSPGEELGTTGEGGFRRPVSTY IRPTQ
Umbelopsis sp.	jgi|Umbelo1|483186|	MDFCSSRRDKGQRDDPRMAMLKPTLITDKMVLDIGCNEGNLTIILAMKHKPAHIVGIDIDPNLIHSARTH LKLAYSLHNPDSDEVDLDIGFRYHYFPHSMSTMFNFMPILPAKSAPHGFPYNVEFKANDWLKIETEKEKY DTILALSITKWIHLHNGDKGMKEFFRKAYDSLKPGGTFVLEPQAYESYARRRRDSEHIKAMYESIKFLPD QFTDFLLDEVHFKSYEIAGDSENEQNGEAHFF
Ustilago hordei	CCF51280.1	MSMNRRDVANQSVRARMETESKEAWEMEAERDRSQKLGRNPAATLFPGASSPARLGGEKNPSLPPTQARQ GTTLFAFHPDAVSRCRVAGRTKLEYGIAEVHAVVLCRSCLCVLAFDGHSHNADAYPSCVRHVDVTKAKKI EAQGQPYRSTCSSLEHDHLASQVMRRIKPKQRARGTNDVIPKSVHGNFQRYYHIRNPTTADDDNDAADGN SASRSTVVWQPSCASLLHTMLIQARLQQVRVLDIGCNSGKLTIQLAQTLLALLRKVSGDGTGVEIIGVDI DPKLIGQAKEAAGIARSLHRPPKLSSEEGVAGGEQLPTETVFFPSCFPALFGPLKSAANDDERGAKGRRA STAHLEPRLLRLIAAEWVHPSPATSSSFHYSLHPLSHLTNLDKR…
Veluticeps abietina	jgi|Velabi1|1255286|	MSSNTDIPVHGNYHGYYSKRPSSADHRLALLPLSIFQGVRVLDVGCNEGWVTCEIAQKWGTSKIVGVDID ETLVRAAWKRRRTVWSLQGPESHPNSKKRKRASDDRATPARTDNVHDYFPASSEHMFGALPIPPFRTSEV HTFPHNVSFRRADWVNDGIPEDAEGYDVVIAFSVSKWIHLNGGDTALMKFFRRVHAALKPGGTFILEPQL WDTYSKAKRMHPTLKENAKRLNMRPDKFEEVLQEMGFSLARHLGVAGEGGFKRPVDLYTKV
Violaceomyces palustris	jgi|Ustsp1|386426|	MSRGQSQPSVQPSVNLPIYGNFQRYYNIRNPKSKSVISPCRLDPDHHHEHRQGDEGHDQDHNDTLSASHH HPDLLPDSRIPPILDFLSKEAKHASERAVEINRVLDLGCNVAKVSIQLAHILRPCPELVLGVDIDPSLVK QANVSASKIWSLSKPPSLPTPSSENMASLGASGKSDSDGLLPPDLFHFPSCFPTIFGHLPPPPPKLLGTE VDPSISQGQPPRKKRRKSLTEPVQLQTKSSQSHPPSPATSLADVKSSLRFVSAEWVNADVQLGKLRLWNR REGLKGKKSINRDGKGSGLGGGEVEGGGAEEGKIPDSDSFSIFEPNFQDLEIISREDRIGYDLTLCLSLT KWIHIHQGDDGILKLFSRIFSTLRPRGYLVVEVQPWSSYQQVRG…
Vuilleminia comedens	jgi|Vuico1|862189|	MSRAQSNVPVYGNYRDYYFKRPLASDPRLALLASHSSALFAGKRVLDVGCNEGWITCEIAQTLGAHRVIG VDIDAALVERAWHRRRACFSRQQPTDERDAAYFPASCEHMFGALPTSRLPTSDPGAFPHNVSFRAADWPR VPIPEDEEGYDVVTAFSVSKWIHLNAGDAGLRAFFSRVHATLRAGGVFVLEPQDRASYQKAGRMHEHLRK TLDTIEIHPDAFERVLGEMGFGPATRLTRSDGSGEGRGGFDRPVDLYVKQ
Wallemia ichthyophaga	jgi|Walic1|2666|	MSAPIHGNYKNYYSKRQSNVNGIDSRLDALGEDFCHSLRGKRILDIGCNEGKIAIEIAQRYSPEVIHGID IDASLINKAVKQLKLIWSTTKPVEEEKGKRKRVDEPATVQPNYFPVSMPSIFGFVPFPESMKGFPRNVEF KHADVTRMEVEDGSYNVILALSLTKWIHLNGGDEQLLEFFNNAHKMLSDGGVLVLEAQLFKSYQNAVSDM RQLKETFDRLEIDPSQFEKILIKQIGFKKVRHCTGIRDRGVSIYTK
Wallemia mellicola	jgi|Walse1|58817|	MTAPIHGNYKNYYSKRQNTVNGTDARIDALGSDFCDKLRDKDILDVGCNEGKITIEIARKFSPKFILGVD LDPALIHRATKELKVAWSTSKPIEGNEKGKRKRKDDTEVAETGYFPLSMPSMFGFLPFPESSTSFPCNIE FKKLDVMQGKLETNGYDVILALSITKWIHLNGGDDGLILFFKKLYEALKEGGELVLEAQPVKSYQNAVSD MHQLKPTFEKLTIDPSQFEALLVNEIGFREVRHCVGMRDRGVSVYTK
Westerdykella ornata	jgi|Wesor1|270691|	MQAIIAFPTDIQSTRKGFDFAAASVTGVDIDPELVQQAENSFALRASRVRPATSDSERIVDYFPISVVLE HGYRFEPRTNIASQQDSELATFPEWPRVSFFSGDWVTSANRATEGPYDVILALSVIKWIHLEHGDDGLVT FFRKCASSLAPGGYLVIELQPWKSYERAVRPGVAPHFMESFRKLKYRPETSFSALLQEHGLHLCNESDAL PRRISVYHKA
Wilcoxina mikolae	jgi|Wilmi1|567522|	DPRLSSIVSTIPDIFTNKKILDVGCNSGHITVSIALNFNPLCITAIDRDPTLISKAKSHLSFRWSRLGPG GEIDYFPASSVERGGHVPYPPRSEGFPHNVFFVHQDFLEGEVEGEEEGGYGVVMMLSVVKWIHLQGGDVG LEKVLRKTYRVLEEGGYFVLEVQGWESYAAAVKKNPRLREVKEGLKWRPEGFGEVLEALGFVRVGRIENE GRREIGVWRKG
Xenasmatella vaga	jgi|Xenvag1|1822478|	MPSFSTTRYGNFRGYYTKRSTCGIDPRLDAIPSQFIFGKRILDVGCNEGWVTCELAQVRGAKQVVGVDID ESLIRLAWKHRRTVWSHQRPSDDLNEPTLQEDGDRRSQAHETSLISPVQWHDAHYFPASLEHALGPLPIP PKGSSAFEDDDDTPIMSDSIEGCFPHNVTLRTADWVAAGIDTDADGYDLVLGFSVTKWIHLNGGDEAIRQ FFSRAYSVLRPGGVFVVEPQAWETYTKARRIDPALKETMKHLELRPDNFGVLLSKTGFSDVEELGVVGEG GES
Xylariales sp.	jgi|Plecto1|577922|	MSEPDPLPASPAVSEELLSRGQRYEKLHLLARHGNYHQYYAKFRAPTIPDERLSILPSNILHNARVLDLG CNAGKLTYEAIAHCGAAVSVGVDIDPWLIEQAKAAYPDGPCTFEHFDFVDATAYTGTALGKFDVVLLLSV TKWVHLNNGDEGMLALFAHIHSILNTAGHLIVEPQPMSNYQRASKKNKELRETYKAIKIQPPFEEELKAH GFERIFEVEREEKGFSRPVHVWRKTFSPDC
Xylona heveae	jgi|Xylhe1|283771|	FDFNAASATGIDADSSLIVQAESHLAFRWSRVKPGTDASRPDFSRESHYFPVSAILSHGHRPLPSHPSES DETNTVKSGEGKVAKKEPFARARPLPENVQFKCQDWGSSSATKEDSTLRKASCDVILALSVIKWIHLQHL DQGLRRFFRRCASLIGPGGYFVIEVQPWSSYEKAVKPNKAPQLALNFTKLVIRPTDFPSLLADEGFEHVL TSEDLPRPIEIYRKI
Zancudomyces culisetae	jgi|Zancul2|6371|	MPKNGHGSNRRDKQKKKGTQRAEEYRYGNYPNYYSKRKAAFKTLNPGKRGPSTGGIGENKTRDNQKQAQP SLQTRMDLDSDLDLNLDLNKELDQNILENCTTSSDPRIETLLNIRVTTTPQSSNTGCSNNKLFAIKIAKV LDIGCNTAAVAIELAKRTNIQRIIGVDIDNSLIRTARQNLAVSKNEQENEQEQDREWERDEKRCYEDEHY PISMPILFGTIPHQHGQNSTNNSLADRVFLYAADWVNDDTTWLDNTNNQEADVSGNGGEGDEQVDSPEQS G
Zopfia rhizophila	jgi|Zoprh1|705076|	MSTNWGNYKDYHGAARHFPGSSPSTHVQDPRLTLLESLIPGLFRAKTCLDIGCNAGLISVQLAIDFDATS VTGVDIDPKLISQAEHHLAIRSSRVRPATPESQKVVDYFPISAVLQHGYRFEPDSPDSSPALSNWPCVRF VSADWVVSANPATSGPYDVILALSVIKWIHLEHLDEGLVSFFRKCSASLVAATGSKPLCYVRGITAPDKG VP
Zychaea mexicana	jgi|Zycmex1|910908|	MRGHNVLVKKQPNRRSEQYIYGNYRNYYESRRGNQITVDHRLDMLDPSLFKGKRVLDIGCNSGNITTVIG LQHKPTHILGVDIDESLIKQAEKQLRLVNSLHNPHGDNATDVHMRFHYFPRALSSTFGFIAMNMPPNHKS TEFPYNVKFKAKDWLDDDDDDGSAEQDGKKRKGNKQKKIRYDTVLALSITKWIHINRGDEGMKEFFNKVY KVLNPGGAFVVEPQEFDTYERRAKLNETTQAVFKSIEFRPEQFHDYLMKEVGFSKFEDLGSSGEKRKGKA VRIGLVLVCMY

## Sheet: Pof8-like
Pof8-like sequences	Accession number	Protein sequences
Abortiporus biennis	jgi|Abobi1|599022|	MFAFVPRKVAQRNRGPSTAGAPASTSTPPAIPLPTVRKGKGKAIENIVKDDGISSEDLSVLLSLSLSIHA LWADPDLRRNIELNKEGYIPLTYLIRNSVYLASLNPAPSEADLVKAIRSHLNDVFEVRMLVTSPSRSVWY GKQHASAKDSMGGYELRWKDWENVLTKTRSGSRNDWEERILYVECIPPKHRTVAAINRFINALLDLPNAV QSITLPRHHQDKPPNTPKCKGFSLVVLSSVSEVEQLLQSWPWDRQLSSQHEDKSSTDVVMSPEASEARKF GFRVLTKSKWEKLNVEYRTYQQRLLHEMAEATEITNNEHITQTETEEVDSEREVEPPQNLVDDNSMPQTT THSQQTQQTMPYSPYPYNCLVFVRNIHPETNKTTLRTLLSRGFA…
Amanita muscaria	jgi|Amamu1|110900|	MSGSLSLVPRKFAKRTASSQASQPKDNGVRKNSEKVAPAATQPVPPNVGAVSESPSYRNITQRDTKGKGK ATSERSFQYTDTDHARLLCLALSDYTSQSDGDLRRAIGLKDLTESGGYVPLNEVFKRFPLHYGVKSPTRS LMIGIVKTLRAKGVELVDVRLALTGSGGYELRRKDWMNEYTPPGLSYTKQEWDQRTVYLECIPAEHRNLP GILQFLTNLLEEKDPSPLHPWARIQGVTLPPHHQDQPGNTPICKDFCLVTFAEIDDAIYLMSRWPWSRKT SESIDLSKEEKEDFSHDVKNAIRFGFRTLSKTDWERLREEYLTYRSEVLNEINEYEDASVEAQPDAGKRK WRDSTPDFQPVEEDSKPVHSKPTTVTLTPDAPYPYGCLVFVRNI…
Amylocorticium subincarnatum	jgi|Amysub1|3543037|	MSFLFVPRKVARTVKSTTSANNSRNLPCSISSSGTSISGQSSERNAVGNPLSFQQGPSVLENEHTSPQKP NYTVLPDELYARFIALSLSDYAFWSNVDLRRATGMGEDGYIPLVQLFHLSDMLQSISSQCDAVLEKALVK AARTHAKSIEIRMRILDASSDGRYRLKETSGIYEIRRRDWKSVLERCATYSTEYWDRRTVYMESIPPSLR TFQGIIEITLPLVGIAAEGRTNPTTDPQLENVLFPGPDSRTSTSVSASDERIQKCRGFTLVTLSDVADAE ALMRAWTWSRQDSDIELLSNYKQLKMKEECQKVGLRALSKSRWDELNSEYLAYRRRLIDEMATHQDQDYH SSTIAGPGHSPTMPSLAEIKPLHTESWSNTPTPIDESCSSYPHG…
Anomoloma albolutescens	jgi|Anoalb1|2288560|	SLAFVPRKVAKSAQHPRIQGARHTVKHASSSELSSKPPAVELEAESNISESVTATRGSQKGLPSKCTQND KELATLVLLSLSTYSVWSNPDLRRTIEMSSQGFISFDYLFRYSALLSNTDFSASLELDVVKASKASFGDF LEIRMLVSAPSSSGWYGNNSKADSIGGYEVRRKDWERILRLCREYTREEWERNTVYVENIPPQYRTVPSI AHFMNSLLSSSTVPLISQSFDRIQNIHLLSHHQDEPGDQPKCKGFALVLLMHKDDVQNILHAWPWDRNHF SGRRLTSTISSDTGATLEAKKYGVRALGKDRWDELKEEYIAYRGDLLNEFSLSQEAQAGGPQRGDVPITP GHISDISMTEPISTEQAPTVASKMKFDSSSLYPPDCLVLVRNVH…
Armillaria borealis	jgi|Armbor1|1926874|	MSLPFIPRNVATKSKKIQSTKDREVNISSACSPRIPLSIAKGKEQDKPDIDEPAVLNKSSFSDKEYASLI SLAFSDFALFSDPDLRRKIDEGEDGFVSLLHILKHALHGILISESETAVAKALRSEATDSIEVRMVFSGP SWSAQGSSKNKGMFEVRRRDPQNTFTRENWKERTLYLENIPVQYASLPGVFHLTRHPSIVFNPISFPPHH LDKSGDIPKCKGFALLTLLDVEDVQQLLREWPWTLVVFATDVKPAISEFQEATKFGFRALSKTRWDEMKD EYLVYRARLVKEIVSYEDEMAAHAATKRRRSPLPAISSIPDTVETTLTSSSLFPPNCLVFVRNLHCETNK TTLRALFSKAFTSLPDGLDYVDFTKGMDSCYLRVATQEHARALT…
Ascodesmis nigricans	jgi|Ascni1|396266|	MFVPRQVQHHTAGHPSALPRSKASRTTPPARASALQQQAATAQSSTTTPKSDIDPVNAKDIVLSLEQLLG SFNSHTPWLEERRRTVDGCNDYIHLAALMECPFFHDTKPVLSQITLRRALAAAPSERLQVSADGYHIRYT GNRSQLFDERTVYIEPSSVGLTTHPGKVARLLAATLPSEFLPVRYVNAGGRAWGFVTLSADVTEEHTDPE TGIWPENWIVMTKAEWLRRDNHYRAHREAVQKARQAAQLEERMSRMEIDSTKHRTPSPSPPQPHDYDPGL IVHLTNLHSGINKPTISSFIDRSVDRYLRRLSKSKSKSAESLNSNPPEKKKTMVYIDYAKGATEAWVRQT TREDSELIVKALEKRRRRMTDNEDRKGVKVKKEEGEVYVKGVVL…
Atractiella rhizophila	jgi|Atrsp2|1349690|	MFLPRAIAIKKASISNSAAKETISTQPAAGNLKIDAQSATRRPKSQDETTPAVDVQKTESDVVDFSNAAE AEEHIQEEPDERGYYGGSPDVQHQSRLGLQRRRRRGFPEGVIVHLSHLSTSTNREKMKKLIERSVDGVKV EYVDLTKGLDRCHIRLETTEQARRLVDWLGKHRVVHQLEGDDWLPLNEDFDEEAMVKADLIVGRREELYW SSIRGEVKERLLQRDALS
Calocera cornea	jgi|Calco1|480470|	MSAFAFLPRSVKGKGKASEPATPSAVASTSYAQAAVPALKAPRAPAVDAEDVRALFSMALSSYSMFVEPA ARRLLDRDEFIRLAALISVSPMLANLPSGISEAQIVTALRELPEDARPDMRIGLHGYELKLRRKESLQYT HSAWEHRTVYVENVPVHARSMAAVHKVLCDLFDTPNAGLPSTSISFMEPTIQYISFPAAQNNRGQQERFQ GFAFVVFRTEDLVQQFLERWPWSVSRSGQETLAQTAAMDDEMEDSESDDSGSLANGKDHRTTVELAIRSR LRTLSKADWSKLKAEYLAEHGRLFDLSRPQAPASAAQVPANGRSNTASTPLPLPSKRQSDQPSKRAITET QSYPTGCLVFARGLPAQTNKTALKAIFASALDADKADGVDYVDW…
Caloscypha fulgens	jgi|Calful1|804858|	MFVPRQVQKQLPSPPPTAHKVIPPNVIPTITPPLRPKVDAAATTETKDDIDPTVAKEIVLALEMLFSECS KYADWLKQRMRSLEGRDDWVHLAALIECRFFAETKPKPSQVLFMKALVAEGSELLEISEDKYHVRRKTTS STRIQSTDEAEACTIYAEPHINALASNPGKLAKLLTESSCIPEKFKPVKYIESGGKSWGFILFSSAVSDI DAQNKSLWPKNWIVLTKTEWRRRDTLYQELRKQEIDARHTEAHARASRNNNQSSTTTTIAADSTTNRTQK NTSTSTFEPGLIVRLTNLHPETAKATIVSFVSRSVDRFIRKKQSSKTSAAAVAAGATVPTTDYDDDEKEK EEKRLSSPPSPPPEQPTTNRSIKINYVDYNKGLSTAYIRQTTSQ…
Chionosphaera apobasidialis	jgi|Chiap1|1163562|	MDQGYDAPTSFMRTDDAHAFIAYELEALLSDWGLSRSPSLSEIASASPSALELKDLLSDDSFSLDIDVAT AIKALQAYPSEVISIDPNTQSVTLNKPISTEPSTVSWNKRAFYVENVPAYTRASKTLREISNFFNKLLNT TTQIVRFPQVYHLHSSEEEIGRKRPPKTKTKDQLRFPEGGGPFKGFAFIIVGDDDAGEKLRTRWDWNRTL PEIGTEASLRGSTSEDSNGPDQSKDEKEVTREDLERESAKAGLRALPISDWHRLKSEYLSYQRKINDLIA EQDRSDWNHYSHAWADDATQEEDRALKNDWRAARNQFWEENTKKEEVQALTRYPEGCVVGLTGLHPNTSR ATIKRLVQDMMAIGGAPEGDRVSFVEWIHGSTSADVRLSSAGGA…
Choiromyces venosus	jgi|Chove1|610329|	MFIPRQLQKKALHQQPKEFTHLAPSGKYTKDDHIDPTLAKEVVMALEILFSDYGIENGPPEWFSERMRSV EGEGNFIHLSALLDCPLLAEMKPKPLQVTLRKALTQYPSDFLQLSKDKYYIRRRHEYLPSSKSTAGPRKN SEDSTIYIEPHVTGITLNPGRVARMLSQSAMPRKYLPVQFVEAGDTAWAFVILSTAVSHEDAANQELWPK DWIIMTKHEWRRRDEEYQQLRRKRPTFPTRTRLAERHDRASGSSAQQMWPDRPIVPTVPADPALTREGDQ GMTTDYELGLIVYLTNLHPLATKETITSFITRQVDRYNRKKSSSKTKGNFIPKNEDGPPVNINYVDYQKG LTTAYLRLRKAQDSELVVSALKKRKRRMQDGSDKKGKKVKNDSG…
Classicula fluitans	jgi|Naifl1|254997|	MLVPRAVRSRPASTPRPHANPATATTPDVNNPQPPPHHRPLLLRTTDTVQPIHQPRLVHLADAIRTALSD WALLTQHPDLLRRFRDSHDGFVHISALLSLSSIANLTSSIADVQTALRISLKDDQDGLRPLGDVMPELSQ DGYRVRRKKDNGSEKLESVNRGQWSDRMFYVENLPLTPRAKSSTESDIPTPTPTLSAVSSSPAQPISHFL STLFDLPIQALIFPQPFSSPVSKQPDTDTVTTSSKGTGTSAHAKITDVQVLFGSFSGSIKSQARRDTEGG SEENTNNNTTSDRFPRGGGPNSGFAFIVLGDSQSRDEGAGIQLDDQDAITDLKGEKAERPASDESALSIA QRTWCWSPNVSNAGEEDMDVDEKDHNPRADWTAVLNGSDRFAAE…
Coprinellus pellucidus	jgi|Coppel1|592285|	MSFPFIPRKLTAKRNPNVSTPTVVPPQLPSNPQSQSNAISKGKEKAPVGPAPEECAALFCLALSEYALWS DPDLRMKLSGTEEDQPYIPLHYLLYHAQVLSPLRAMPQTLLVKHLKTVLPDALDFRMLVATPSPWFNPSG SSSSSHQAGGYEVRLKKWDPTSATISSKPDWEKRAVYVENVPINYRTVAALCNFLLALLPEREEPTTLYE SLSRIQNIYLPPHHQDKPGDAPTFKGFAVVTFLHETDSQHLLSSWPWHPTDPDDLPHNGTEAAKDASKFR LRATSKAHWDALRAEYLLYREQLVDQMNASQDASAVRLEASASSHDHKPSKAAPTHTHDNTEKTAETPSR TTRERQPTPSNASKTSITLDSPYPYGCLVFVKNIHHETNKTTLK…
Cristinia sonorae	jgi|Crison1|898273|	MIPFIPRKVARKAAKPTTPSRTTDEATKTVQTAGPSKHILSAQNASASGNTLTPTLKGKERQIDAPPNEV YSDLLQLSLSDHALYLDATLRRMMESSREGYIPLTHLLRHSPYLSSLSPPPTEASVIKSVRAHSPDVFDV RVLFSEPSRALWFGNSSTTRDDSGGYEIRLKDWDDALKRARNTIRAEWESRTVYMENIPLHYRSIPGIYR FTSKMLGHSPSPQCVQSVSLPPHHRDKPDTQPKCKGFALVTMSDTDLARRLVEEWPWRRNQRTKEVGVED DITREATKFGFRVLPKARWDQLKEEYLARRAKLVEQISSQASQHTAGQHENEDGEGEEYEDEEAPAPQPV AAKRKRSLTPVPDVPSANITTIYSPYPYNCLVFVKNIHPETNKT…
Cronartium quercuum	jgi|Croqu1|371360|	MSGLVPRAVALRRKTTNQKLSANPDRALEFAKASVQVCLEDGPPGGMDIGAVERTVTKTVERFERIDTLR ASRNEDDLPEKLPSKDTSLRMEPAHFDFPFQCGSSKSWRDGDLTKSATSSLSYNSRSHSAYQNPISDYAL KKSISQSYPTGCVIWLTGLPRTRSLNKFYIIKLITHILKFEESNDVIRLDQKKMEMMIRITRNLIRYVDF QKGLDNCHVRFSNSIICSQFLSCLTKFNKLKSFMINLKEEEKNGEFYNFSKLKGILIDGRREEIYWQKIP LHLH
Cystobasidium minutum	jgi|Rhomi1|108045|	MLAPRAVKRKTAAKASPTSNGAELATSTNADAQDAEAVTGASTAATGSEDAASQILANEVAGTEENGTSL IAAEAAEPKSQNGEAGIEASTSSKDGPVMEDPQERKKEKERLSLLKYTIEESLSDWGLSYQHPELLKKYE ASMTGYVHISNVLSLPAVGQLTTALTDITAALTSEPSEVLELDDSGFQVKRKVTPDYEELAKMSEEDWAE RTFYLENVPKASKGRNFTPSTLRSFLASLFDSPVDAVRLPPLYTGTSRDEDSKQASTSSTSAVIDKKLYL HESRSNATSIDINGATPRKFKHQYAMPQNGGSFKGFAFAVVRAGDKAQQAQQRWSWDTKGKRTYTEAEAP PHESDAESSHDMEEDDEQDEDDKAQETPINPSEAFQAEPFVDSG…
Dacryonaema rufum	jgi|Dacruf1|2424804|	MSTFAFLPRSVQGVGKTKKAQQDSQRFSRLHHQVRQADTGTSLVKRAEPTSARDIQAIFSVALSRYSLDN EPGLRYLLETSEYVPLSRVMQESSVFRHLPEGTPETRIVSALRELPQSNAFDLRIGRDGFEILFDSKRPE LIRTQWEQFTIYVENLPVRERTFVSVHHALASLLSTTLSPRGGPAASVSEPLIQHISFPAGRYGKPGAPE RYRGCAFIVLQSVEDANRLAAEWPWIISETSPHAATETQSVGTEDSDEDPTNDQGAFQNVPLEASHGIEV DITARVRLIESAKRSRFRTLPKITWLQMKEEYLAEQRRLLAISRPATAAPSAVTGKPTLDSSNGQDARVD RKPLKRPTAPSANFPSSCLILARSLPEQTNKTALKALFSTPLGG…
Dacryopinax primogenitus	jgi|Dacsp1|113301|	MLWENLPARERTLTGVHKALSDLLAELDAATPPSTSTSPIEPAIQHISFPPALNSRSQQERFRGFAFVVF RSEELACQFVQRWPWVVSHELRKPFMRDDEADEEDEDEDEEGGGIKMTKRKGLLPMIELAKQHGLRSLSK LHWLRLKADYLAEQRRLLELSRPKPGPTTTVSTAATSMTSQPPPPPHMKQLPTAPPKKRPFHQVQSASYP PGCLVFARSLPQQTNKTALKALFTAALEDGKAGGVDYVDWQKGMDTCYIRFSSAALAQQAIAYFQKPLDG DASSVRLELIEGERERIYWEKVPEHLRQQAVVRANGVGDAEGTTRKRRRAP
Daedalea quercina	jgi|Daequ1|750444|	MLPFIPRKVARASKSMSGAGSPSQPRRVDDRALTSVRHAASAEEQAIDVKGKGKATDIVALAEDIHTIIS LALSDHAIWADSHLRSRIVNGSDGYIPLQFLLSHSAVLSTLDPSPTEAAIVKVIRAQNSDLLDVRVLVSA PSRAAWYGKESGRGQLGGYEVRRQDWAEVLQCTQQLTEDDWAARSIYIENIPSQYRTTAAIARFIHSLVS SPNVSMQIVQNIWLPPHAQDKPGERPKCKGFALIILSSTEHADGLARHWPWNIRRTDLHNVAATHEAQEA VKFGFRIIPRGHWDKLKEEYLAYRETLLDALACAEQVAEQTTQVHVVEEPAEPRFAASDLPTTDLSSPYP QGCLVFVRNIHTETNKTTLRALFSQAVTESDVPDAGVDYVDFSK…
Dichomitus squalens	jgi|Dicsqu463_1|991526|	MSTSEGIPLSYLVQHSAYLCHIHPRPLDGTFLRAIRAHAADTLEIRMLVTAPSKGAWHANAETSKHDSGG YEIRLKHRDEALARANNSARHEWEERTVYVVRVHPSRLAYPSVTRPRPQECVPPAHRTVPRIAHFLSALL PPSSPDEPTRIQAISLPPHHLDRPGAPPKPKGFAFVTLASASDAARLVAHWPWLPRRTSLPSGPGADAND EGDGGPEAHAGVQRDAVKFGFRALRKARWDAMREEYLEHRQALLDEIARVEGDRASARRMGTAGEAAGGP STSTSTRTKPDTVRNAVSEPALDPSAAYPPGCLVFVRDVHPETNKTALKTLFAAHAFGSPAALDYVDYHK GMTSCHVRVATPAHARMLVSALADRPVVQAAGLDDAGAPPSEAG…
Epithele typhae	jgi|Epityp1|76042|	MFEFVPRKVALKSQKAASRPQASSYAGPSTLPQALDIHTDSLDVKGKGKSAGSAKDDDFAVLLCLSLSDH SLWSNVDLRMAVTNADDGWIPLSYLIGHSAHFLHLSTRPPEAALARAARTHAVDLLEVRMLVSKPEKAAW YGKDASWKEDTGGFEVRRKDWDDALKRARNSNRSEWEACTVYIEGIPLSHRSVSSIYRFASHLVVSDVNM STRVQQITLPPHHLDRPGDAPKCKGFALVTLAGADDASRLATTWPWHPRRTVPPDDLAQSLLTLDAVKFG FRCLAKARWEMLKEEYVTYRQQLLNEMTPAGRGSTPNPSLVVYTEDERSDGGANGRRPADGWDSAPTTNG STFGPSSPFPLGCVVFVRNVHPETNKTALKALFSLRAFKDSPSA…
Erythrobasidium hasegawianum	jgi|Eryha1|1065829|	MLAPRAIKRKNDIPDSNGIQAATGTESEPNRVEQPASKKAKVFDSEASSEVLVYTAKQVEATEAVSGIDS TETSEAKGQDHHDVDKAEKIDKEEAKRLELLKWQIEECFSDWALSCQHPELFRKIGLSMDGYVHISNLLT LPPIAALTSTLSDITKALQAVSSDVLKLDETGFQVMRVQPVDLDKLDRITAKEWSTKTLYLENIPSTSSL SKRYTLQSLKAFLEDLLESPIVALRLPELYVQPSAAESGREHQGKYPDNRNKRTNRKGKERADIEIDEAD ETPAQGARRERTYALPLNGGPFKGFAFVVLQDQEKATAALERWHWDKRGQRRQIETQEAESDAEDLEDED GDVDGEEEEDDADNEETNDIDEENTNAETEKPSNGVSSTAQEPV…
Erythrobasidium hasegawianum	jgi|Eryha1|778034|	MLAPRAVKRKNDTAESIAIPADAVAENEPNVESRDEEPASKKVKVDSSETSSSEIVLDVANQTQDTVTDA NQTDALQNEGHQEANEETVKAEKVDKEEAKRLALLKWQIEECFSDWALSCQHPELFRKIGLSMDGYVHIS NLLTLPPIAALTSTLSDITKALQAAPSDVLKLDETGYQVTRLQPVDLDALDRTTAKSWSTKTLYLENILS TSSLSKGYTLASLKTFLEELLDSPIVALRLPELYVPPTASDSSKEHQGKYPDDRNKRTNRKGKERADVEI DEADETPAQKVRRERTYALPLNGGPFKGFAFVVLQDQEKATTALERWHWDKRGQRRDTQMDEDESEAEEE EEDGEDEDTEEEEEQEDDELDGAGARVDNSAAEAESDSKDASMP…
Filobasidium wieringae	jgi|Crywi1|481679|	MRLKQPSLHSASLQIPELQAAYPKMLVPRRVSKKRPDSAVAAKRRKIEDKERPFRQSKEALSSPQVVPTS EKEEPGLESLIWANLVYLHLWSWILHDDTLTLTCRPKSQYVSCHSILQTSKVKPDSIVKVVQSVSKHARD QIDTRIALDQTDTGASGSGYEVRLQPSEIARNKNTSSGHAAYLESIPQAHQSIMGITKLVTHNLPASPSI RLGGVIALGETHKGESTYEQVMLVFLEQADRDAFLTAVPWHDQMASQSIPAFCSCIRACSLERFASLKSE YLALQASLAPVEKDEPAVPISLPQAQIPVVPIPVHVNRPLGYPPGRLVFLRNVPTTTNKTAIKAEIGLLL GDSSGVDYADWTKGNDTAHVRLSKAIDSEQLSGLLERNPLKDDV…
Flavodon flavus	jgi|Flafl1|689956|	MLPFVPRQVTKAANSQKNVTTKTIRVTSVEASSSLKEVGIPQGQQQSSNADRIQTEPNLNAGHSETQTRR KGKNKETVGEVDSLLDEDYVALLRLSFSEHALWSNPDLRRNLEHSDDGFLPLTYLLDTSPYRFTQYSESA VVKALRAHAEDSFDVRLLMSSPSRAEWYGKAVSSKQSVGAYELRFKTWKEALQRSRNSTRNDWEAHTVYV ENIPAPFRSIAGVYHFISGLLPEDNSRLRVQSISLPKHHLDKPGDAPKCKGFALVTLLLAEDVNFLLQRW PWSRARTDDKQQLNPFVNEATKYGLRILSKSRWDALNSEYLQHRQRILDGIRQHEPSGVSTLDAAGSSAI FIEDKNHDAETVHEEVPPEPPALDLSAPYPLGCLIHIRHVHPET…
Geastrum triplex	jgi|Geatri1|43435|	MSTLGFVPRAVQKRKAADTNKDISKTRETSKVSEVPALASVNEQETQNEHTKLSDEDLLVLLELAFSEYN VWRNIDLQRGITPEKEGFILFKHLFRRFWPLSELNPQPTEIEMVRCIRNSPYTFLETRMIVTSPDRSRRS AQSSTSTSTSSGVYEIRRKDWNYIAQCVKNRHDFFTEGWWDRRTIYIERTPDVHNTIPSLARYIQSLLSH REDKPSLELLQKSVQAVLFPKHRLASPHETPHFKGFAFIILDSEEMVHDLCHICPWNGQSSLAGLDDATR KSRTRVLNKQSWEKLKEEYLAYQRFLASETAKSSLNFEESRLPDTTVQNNGNKQLKAPSLEAERFEPLRE QTFVKEESHATFPRNCLAFVRNIHPETNKTTLRMLFGAHIPAGK…
Geopyxis carbonaria	jgi|Geocar1|349970|	MFLPRQVQKNYTVGHPAPLPKSSTNRPAVTSALTKPSNAPTQLPKPDIDPTAAKDILATLEQLFISQNPH TKWLDERMREIDDKDDYLHFAALLDCPYLADTKPKITLITLRRAFAAAESRYLQLSTDGYHIRFTGTVAG RRRLKDDNTVYVEPMYTGITQSPGQVSRQLEATLPESFLPVLFTSTGSKAWAFVTLSQAVTETEVSNDEL WPAGWKVLTQSEWQRRDNEYQQLRMEALHIREVAAAESRTARMDLDGPPTPPAEEENEYPPGLIVHIRNL SESVNKPTISSFIDRSVDRYTRRKAKKEDEGTKPSTSTRANINYIDYSKGTTEAWLRQSAAVDSQLIVRA LEKRKRVMKDGKDGKGRKAAEPTEPWIVGRILEGQEEREYWRRI…
Gymnopus androsaceus	jgi|Gyman1|874017|	MSFAFVPRKVGTKRATTSASLTSTRNSEPSLAPPPHFSHSAPVPLSLSPADENLQAFAEDLAILIILSLT DYAVWADGDMRRRLEEHTDGERQFLPLRYVLKHSPLKEEFLKPKTKMPSEASIVKALRTHAEDEIEVRMV LSGPTWSNWASTSSSQMDEGMYELRPKKGTGTGGEVYTRDYWAQRTVYIENIPPSSRTTAGIYRFIQSIS TPESKFKIQRISFPPHHLDADGPLHNKKPKHRCKGFAFVVFSSIEQVTHLSRKWNWDRHSSKNPPCSTAT TTPVQADSMSVPADPISINEAQKYGFRSLPKAQWDSLKEEYVAWRQKLLDEVFREQEQQQEMGVHAAEEE VRDDDNEFDEEEEKENGGQEYFAAVPAPAPVASSNSLPTTSTLP…
Gyromitra esculenta	jgi|Gyresc1|460940|	MFVPRQIQKKTATSKRPTSTSTSNASPKPQPPPPPPPPPATLPKKTETEPCSNNGIDPELARETVMALEI LLSDYSMEYVHGNWLRERMREVEGKDDFIHLSAFVDCQFLAMMKPIPSQVSFMKALTTCESDVLELSADK YHVRRKTKPSFVGTNLDGCTVYIEPHITNITTNPGKVANILQETQLPRKYLPVQFVESRHKSWGFVTLSS VISQNEAETREIWPKDWIVMTKPEWRRRDTEYSELRRAARRVPAFRHPSIRQANAWQEKSTQYRPERTNS GGRAADPENPSRIEEINASGFDHGLIIRLTNLNPSTTKANINSFVGRSVDRYLRKQEKKRKANGDNDAVD QDVQPVKINYIDYEKGLSQAHIRLSSQEDSKAVVDALQKQRRKM…
Heliocybe sulcata	jgi|Helsul1|1666711|	MDSDLMSYSAYLNSLPAASEGTLAKAIRTHASDVLEVRMVVSAPAKGNWYKRGVGNVKDVGGGYEVRLKN WKDVIKRVGEMTKELWDRRTVYVENIPVRYRSVAGIARFINALLHPITNPCTSVQHVSLPGHHPNAKCKE FALASLQSEDELIHMTKHWPWHTNAPSDSGESEAEEAEEVSEARKFGLRCTSKERWEELGREYVAYREHL LQQVAGTDDQNVIGPEDAGPSRVIGDETHEQMARTDLQSLRDHPQNCLVFIRNVHQSTNKTTLRTLFSTA FATLEDSNGIDYVDYNKGMDACYLRLKSPTHASRIIAHFTSHPTQQSDGLDSTGTPAEETDRVIHAELVT GTREQVYWAKVPEKVRREAVIRLQSGRTPSPQAAPEHPKAAAVS…
Heterogastridium pycnidioideum	jgi|Hetpy1|305223|	MIPRSVRRSTATTPKQLASPAIEIELDENKQIADIVNEALAEISLNDASKQNALKEDELLYAIECAVSDY SLSIHQNNGLLDKLAASPDGFLHVSHLLKINPIQNMANTVAQLQSALKSDSSSSIIVSDSCFHIKPKELS GLTRLKETTIQDWDSRAIYIEGIPRLDIAFTHRRLASHLERVLRVKPEKVIIPTHNALVQSSKRRSALPS GGGDFRGFCFVVLNNDQDVSDILARWGRPTHSDSDTMETDAKDDGLIQRARVNGFLAISLEKFLDLQKQY LEYQTTVQELVETRSKKGFFTQPVKETTEVESPPVNAEPESTQKSKKIDAFPGGCVVWVRNLNQSTTKAA IKRYFQTLLDQLQEGSRLGVEFVDYEKGLDNCHIRFASSQLASL…
Hyalopycnis blepharistoma	jgi|Hyabl1|710774|	MIPRSVRRSTATTPKQLASPAIEIELDENKQIADIVNEALAEISLNDASKQNALKEDELLYAIECAVSDY SLSIHQNNGLLDKLAASPDGFLHVSHLLKINPIQNMANTVAQLQSALKSDSSSSIIVSDSCFHIKPKELS GLTRLKETTIQDWDSRAIYIEGIPRLDIAFTHRRLASHLERVLRVKPEKVIIPTHNALVQSSKRRSALPS GGGDFRGFCFVVLNNDQDVSDILARWGRPTHSDSDTMETDAKDDGLIQRARVNGFLAISLEKFLDLQKQY LEYQTTVQELVETRSKKGFFTQPVKETTEVESPPVNAEPESTPKSKKIDAFPGGCVVWVRNLNQSTTKAA IKRYFQTLLDQLQEGSRLGVEFVDYEKGLDNCHIRFASSQLASL…
Hydnum rufescens	jgi|Hydru2|607885|	MEQDLPRGSIVQNVSFDPNPGQDDQGRCHGFAFIVVRDLDIVEKLTNDWPWDLEVSKPTALMDGVSQSGD LADARRYGFRALKQKRWLVLKQEYLEYRQCLVDIPSPSKPSGSTAAAIDPEHAIESRRSDQRAPAVLLEA HPHSQPHADVFQDLPSYPHGCLAFIKNVHPETNKTTLKELLSAAFRQDGEAGTGQEVDYVDYLKGIDSCH VRLSQPALTTQLRDYFATHRVYQATGLDGAGVTISDADSGSKSIQVEIIQGRKEELYWAKVPDKVRATAL LKIYQMAGEEKGVNPGHDKKRRRKR
Hysterangium stoloniferum	jgi|Hyssto1|46252|	MSSFTFIPRSISKGKNKPLKDSAPKSTSTLPRQPSTSQTQAGPSSEIPQGNGRKESELSEDLLALLELSF SDYSFWCNPELKHAVQSGQDGYVPLKYLIDNIVETTELHPRPSEVDLMKAARTSLTFETRMMIAEPSRNM WFGRNAYEPQDSGFEIRRRDWQAVLETCTGSERKKDEWDQYTIYIERIPIGYRTKPKIARYIQTLLSCLK DEPSPKFLVQSITFPRYHLAAQNEQPRCKGFAFVILDSLESVKSLCESYPWEGRGISASAKTDLEASKFG TRVISKEKWDVLKSEYLAYQKQLLAQVSENPEPLTNISLTPKERSPPTQVVRSMPSVPRSVSSAQEEEED AQMPSSWFPQNCLLFVRHVHPDTNKTTLRALFTGALPLTKNTVD…
Jaapia argillacea	jgi|Jaaar1|27728|	MSTGFQFVPRKLGKASQNQGRTRRLPAGATVVSSRETVESPKSSIGASEEADGFEPREAQHYGTQPGGWG KGKEKETDMSIPQDDYGILISLALSDYALWSEPDLRRTIESNSEGFIPLSFIFQHSPYFAHISNPSELLA VKSIRALTSDVGALEVRMLVSSPSRANWYKKEVGNVRDVLGGHEVRRSDWVDMVERVGGTSRDFWEKRCV SLENIPAAYRTIPGIYRFATIILSSTDSHLPAVQNIILPAHHLDKPGDKPKCKGFALVTLFRTEDVDRIL EEWPWKPIRHPPVPTGSVADLKGKGSSLDEEDDDDESVDAEAYGDDSREEELRVEARILGFRTLSKRKWD ELKDEYLAYRQRLLDEAASFDSHSHSQSQPSTKQQPGSRTRDDG…
Kalaharituber pfeilii	jgi|Kalpfe1|715462|	MQHVNKEFLEHRMRSVEGHDDYIHLSGLLENPIFERLKPQPTQKSLLKALEIRKSTILQISSDSYHIRST DPELTSKPKPKNAWDSSTIYIEPNILGVSSNPGKIARILKESNPAVNVEWVHIGNGSWAFVILSENNKEK DVEAFKNWPTDWIIMTKREWSRRDAIYKNLKDYCRKLTDHRGPYETISMHKQTTSALASSKQTEMTNTPY TPGLIVYLQNLHPESTKASIVSFLSRNVQIYLVKHLRNTANDGYRDNSQTTQQALTFEYVDYKPRCGFET AHVRLKSSEDAELLIRALEKRRRRMKSGDDTKGKKCRADHHKWVKGEILKGERERAYWAAISAAKRRK
Laccaria bicolor	jgi|Lacbi2|662008|	MSGPMSSPLTFIPRKLTRPKSSLRPATVSKNAEATSLPTAACPTITAKEKGKDRALDEDERVQHLGRTKT KQTTKFTDEDHASLVCLALSDYALWSDADLRRRIDQGQLQAVALGEESGEGTGNATAIDQDAGYIPLSYL IKHSHVLSPILTGIPETTIIKAIRTYAADFIDVRLSFAAPSSSGWYRDGSGSRPSQGGYEVLRKDWATTC RNASSTNSKSDWKNLTVYMENIPIQYRSIPGICRFTQLLLAHPVASKGMSDHPSPTRVQHVSLPPHHQDN AGDQPVCKGFALVTLQTQEDVEKLVQVWNWDRDDVNDETGEETEIAKEALKFGFRTLPKARWDELKAEYL LYRTQLVDEINKFQDKSDAALGQIVGGTLLSMLSDGEETRPLSV…
Lactarius deliciosus	jgi|Lacdel1|1778384|	MEIAGQQQQDRATLCSLAFSDYQLWTNPFLRDPNRDGFTSIRTLFHRSHIFLADNDDAFEWTEASVVKCM SRDFFDLRMILVDKTRSRFAGGYEVRRKDWAEVTHRFPTFSPEYWDARTVYIENIPHQFRSTLGICKLLR TLLNSSGAVQHVLFPPHHQDPPDAVPRCKGFALVTLNEPDVVSDLLSRFPYDGDNTRPPTDDNDDEDSSA EESEARKAGFRTLPKERWETLQAEYAEYRESLLRRIAAAASSTEPAPNKIKSVHDPPEEPERAPAVNPPQ TQSYPSGCVLFARHVPPDTNKTALRARFSALLADADALDYVDYSKGLDSCYLRLKTREHAQALLEAARSD HDVSAQEPELELLKGRREEMYWENVPEKVRALAVQRAHAQVHQT…
Laxitextum bicolor	TRINITY_DN3844_co_g1_i4	MFETRMIVVSAARPGRNAGGYELRRKDWEAVVERFSHFHRNYWQLRTVYITRASPRALSH VVLPSHYQDPPNATPRCKGFALVTFSDIDAVDRLVREWPWERATTAPTPIADTHADALKA GFRALPKAQWDKLQDEYVVYRDDLLAKMKTTTTERAPMSATTSVRPVPPLTTDKPRLELE PAVSTQTDTLAPDAPYPPNRVLHVRNIHTQTNKTTLRALFSTGLPASAIDYVDFTKGLDT CHLRLSDPQHADTLLASFAKTAQAHAQPLDTSGSAPAPGVKPIALELLQGQKEAAYWEKI PEK
Lentinellus vulpinus	jgi|Lenvul1|974988|	MSTAFLPRAVAKTGQTRSGARPNTSTPHAASGSHPGTPILNTAPPDDDPSKPTGVTPPDRDPAVLVSLAL SDHALWTDPSLRDPNREGFISLSSLLRTAPFTGTYFSEAVVVKTLRTHARDVYDVRMIVTNPARSSRLPS EHRGVPGGYEIRRKDWESVVQHFTDFNRAYWQSRIVYVENIPTVSRSMAGVSSLLTALLLGTQDLQRIQH IVFPPHFQDEPQSPPKCKGFALVTLSHLSDVEQLLSEWPWELRSADNRLSDAPEEAREAAKAGLRTLSKT RWEQLQDEYAACRQKLLAQTAETSYTSARVAPVIPRRKPPAAIPEPSQEQINTTHERGVANGLSSTSSYP PDCVVYIRNVLPETNKTTLRTLFSAAFQEHSELPADGLDYVDYT…
Lentinula boryana	jgi|LboTFB7829_1|1554188|	MPFTFIPRNVGKKTQTLISIPTSAAASHLNSKGKMPAVDSLPRNPSLPASVPASRTDENSMPAEEIAILV ALSLTEYTLWANGDLRRRIEQTTESESGFLPLRYILKHSPLMQDQRHYPQLKILSESAIVKALRKYTEDE VEVRMVLSGPAWSNWGSSSANTDQGMYEVRSRTTANQVSEGAEAYTRGFWAKRTVYIENIPPTYRTMHGV FQFVQNTYPSGNPKIQGISFPQHHLDIDTESTSLPLSSKSNSRPRCKGFAFVVFSSLNEVEHFCMMWDWK RSRSESFQVEMEPSVLASTFKIPSNAEVIADAQKHGFRALLKTKWDALKDEYLAWRQHLLEQVLAEQDNQ VEVALDHEWEEAEDDEDSHSIQSDVSSTTSSDISASLTPLSPYP…
Lentinus tigrinus	jgi|Lenti6_1|491040|	MFQFVPRKVAQKTHRPTQTSVPVASTSAARPPPPDHLPDTKGKGRSTDESVAVKNEDLVALLWLSLSDHS LWANVDLRRAVASADEGWIPLSYVLQQSPYISHLPVRPAEPMLIRAIRAQADCPLEVRMLVSSPSKAAWY GKESSSRDESGGYEIRRRDWSEALTRVRNSTRNEWEARTVYMESIPLSSRTIPGIFHFASFLSGHSDVQS ITLPPHHLDRPGDAPKCKGFALVTFSNDEVVTQLVNDWPWHPRRTFAPEGSSAAHEAVKFGFRVLPKARW DELKEEYLAYRQRLLDEMSDASRVDAPPRAKGDNIQDEADTDTDVGLQAPKLNAALDLSAPFPPGCLVFV RNVHPETNKTTLKALFVAHAFGSASDSTSALDYVDYNKGMTSCH…
Leucangium carthusianum	jgi|Leuca1|1065749|	MFVPRQVQKKPTPPKQPTSKSSAPPPPPPLLVPPKRTVAELSVGGGADIVAAREIVMALEILLSDYSFGK AYGSWLGERMREFEGKDDYIHLSALVDCQYLSRIRPRPSQVSLMKALTVYKSDILGLSADKYHVRRKTKF LSYRNENQDDFTIYIEPNITGIILNPGKIARILSETQLPRKYFPIQFVDNTEKPWSFVTLSSAISEADVA NKKLWPEDWIILTKSEWRRRDVEYQELRQNLLGAPTSYHRNLQHKFMQDVYSQSENADPRGRRAAGPNDI VSLGETLSHRGNSGDPTFESRLIVCLTNLHPSTTKATINSFVCRSVGQYLRKKEKKQGEKKDDIVPDDNS RSVKIHYVDYEKGLGQAYIRQSDQGDSELVVQALQKRKRKMRDG…
Leucosporidium creatinivorum	ORY83002.1	MAFRPRSVAVKAKKAATSAAAASASSSAAAPSTSTSAPASSSTVNASIAAVKPTASSSNSTTCDVTMADD HEPVASTSRALAAVKLDHKEEQRLETLLSAIESCFCDWGLSAHRSSGLLDLLEASKDSYVHLQHVLKLPP VRALTDNQADVQKALKLRPSPSLTVHESGFQLRRTNTPNFERLKQMQPADWDDMAIYLENIPAVPTSVDS PSSLSTFLSTLLSSQLQRLVLPPLYDPSNPPSEPNHPRASANDQSEVFAKAQAEASGKESVRRGLGLPTG GGPFRGFAFVVLETKEDAERALETWAWEKTDLEREAEAKGDAGEDRMDEDGEEGKPTSADPTTLARRSGF RALSYARWLDLKAEYLDYQHHLTTLRNSHDRERKSHAYQQRSRR…
Melampsora allii-populina	jgi|Melap1finSC_191|1674768|	MTSLVPRAVALRQKSNNQKLTIHSNSQLENIDRPCLEQLPLSTEVSTINETCGLIKPVQLEGDVHTATRM LSEQTPGLRQSAQFKNELSYSSRDNHPAQSDQQYCVKPIYKSSRTYSSAHFDQKRNKQVYLFPIGCIVWL TGLPEVKFNKLQVLKLISIIFKIDETEDKIVLEESISEKKINKVVKYVDLQKGLDNCHIRFFNNKTSQQF LSCLRNFLKLSCSEVLLEKDQTIYNFSNLKATLLNGRREEIYWEKIPLYLYH
Meredithblackwellia eburnea	jgi|Mereb1|324915|	MNFKPRAVANKQNQQSKNNTASTSPSSSISLASSLTDTQTTTATTNAHPQPTASTSKLQLGAESDSESNK QLSDAQKVKKEKQLAAATAKAEAQEASRLQEILSTVETSLSDYGLSMFKSSGLLEKLKQSHDGYIHLQQI LNLPPVAALAKTQFDLQKALRSHPSSLVELSESGFQLRRTTPPDYDLLASLTPEDWDARYLYLENIPQVE VPGKPHTSSTLVPFLSTLLNTPVTRVILPPLFDPLNPSLHEDRDEAEADSQDPTGQSFAFAQSQLKDKDK GKRKPYRGLKLPTGGGSFKGFAFVVVLGDRRAVDRILDKWVWEREEEDEMEEEESVEDDDEGDDDEGEGS GDDDGEGGQGVKKVGKKSKKEDKFDHVKAARRSGFRALAYSKFL…
Microbotryum lychnidis-dioicae	KDE04721.1	MFKPRQVANKTGPSTTPNVVPPPTASASLSASSSTSHAPISVDNPPPPPAPIASTSTAPPTVAPRLDPKL STKEKDRLQTLLSTIESSFSDWGLSTYQRQNGMLQRLRQDPNQNVHLQYVVRLDPIIALTNNQADLQNAL RHKTSSVVELDPNDPFQLHVKRTLHYDRLEHLTPSHWDPCILYLEHVPSPTHHSLPLVDLLTQLLRTTIQ RIILPPGYDPSHPPSSSDALYSSSSDRPTQSELFDQSRSVAKDKDNEKGKGKGLRLPKSGGTFKGFVFVI VENAEDAQRVLSEWDWDWDAQADKVEQDEVEALEKELESEIEREMGIEGDDQERTGDEQVDLVKVAKKGG MRAITYSRWLEFQAEYLIYQQALEGLKKEGYRSSSRSYYNEYDD…
Mixia osmundae	jgi|Mixos1|102828|	MLQLRSIKRSRTASHCDEAIKRKKEGTGEPSLSPSIDEDGPMSIADREHLPTHGEEIKNIARLRQLAVAA QECFTDWFLGHRYPPAADLLGPDGSLALGDIVTLLKLERFEVTRGELVQALQLQSESGLIFDEMASRIRS TRAPNVDMVRRISTKNWNKRMLYVEKLPPRAYLLDGLRVPMAEIDHLNLRNYLGNLFSCSIDVLRLPMLD QADDSAATPGPHQLDSFPFGGGDFKGFCFVVLSTVEAAEQALSRWPWRTDLAQPNEGPLMADTSLPSEWT RTTPNHGFAAGTGPTQHAHSSGLRVLSFQKWVQLKSEYMRYYNDIISLESNRRPYTEHGRGRRRSDGFDH GSDERTRRASREDAEQGWHKKESMATRWEHEELPEAPKHPLGCL…
Morchella importuna	jgi|Morimp1|584038|	MFVPRQFQKKSVPHKPTSSTTTSKSNVHPPLLAPVKRTEGDLGLSRVDNVDIVAARETVMSLEILLSDYS FEKAHRNWLKGKMREFEGKDDYFHLSAFIDCQYFSTIKPVLSQVSLKKALIACRSDVLELSSDGYNVRRK AKGTLLPQNQNQDLFTVYIEPDVPTIISNPGRVARILHESFLPRRYFPVQFVENTRKPWTFVTLSSIITE DDMANKKLWPKDWIVLTKSEWQKRDSEYQALLRARVRAVTLSRENLSNRFTSNESNNHLRPEIVNSEFHK IMNSDKTTSREEKASRHIFSNESSFEKGLIVRLSNLHPSTTKIIIDSFITRSVDRYLRKKREKQEKSGNS LSSEDPTLPRISYIDYEKGLDEAYLRLGNPGDSTLIVQALKKRK…
Mrakia frigida	jgi|Mrafri1|411914|	MFVPRAVKKKQAAKLGQAPSSLAAPAPPPGTAPSTSTSSTSSLPSPSPSVLPPARQPTATDVKPLAKASL SEAKTLELQAVALLELVFSDHALWTKDDLHLVARSNQNEGYIPLNFLLANHPLLSFIATLPHPTLTRALR QHGTPGLLRTRLALTEPRAWGGTKSYGEPGIEVGRCDWGSEEARSGKRDEPWEERTIYLESLPPHLRSYP QVLLYLNSLFHSSSSNQPVVQSLSFDGLVFRNFVWIVLRDEEALKSVQKEWSWDGAVARGKRAAKEVEGV SKETEEGRDAGLRVLKKVEHSRLQQEYVAHLATFPSTSTHHPSSTSISAPAFVHDQPPHTHTSIRTPTHP YTSSYNPPKATSTFAAPPPQFPSSCLLYLKNVDPQTSKTALHTL…
Mutinus elegans	jgi|Mutel1|1043291|	MSDFTFVPRSVSKRNAPTPTTRSPIVKDTSEPHISPFNQLPSPSGAPNVTSRFTTDDILTLLRLCLSRYS CWLDRELLRTIQKSGEGYVPIQHLLEHVPPLCELESGPSELEIVHALRSVEDTQHNFDVRMIIQEPSRNE WHSPTSPGTNARAAGLFEIRRRDYEEAIRSINAGIGKGYWDSRFVYVERLPPTYRTKHAIAQFISHLVVS AKGTLGECSKCDYPVENVSFPPHHSDPERKVPPRYKGFAFVILDSLTSAKALCDAYSWNSTDSTERVQSE GRRMKQDQNHKLSPSDMEAEAIKFGTRALSKTSWDKFKEEYLHYQKTMLASSANMEEDEFGIIGAQKPNA LPKQDVSSMAQDQTDKSRILLNSPGEVTIHNTQDKTYPENCLVF…
Mycena albidolilacea	jgi|Mycalb1|1076830|	MSAFAFVPRKVAKSLKPPPDSGAASSSKADEAASAVTKGKTRELPPVEVSHPEPAAKPQFSDEDLTLLLC LSLSKYRLWSDPDLRRNIEWSSRAWSNDGFFPLSYVLDYSCPLSSTRASEPVVVKALRTHAADLVDVRMT IPSGEDHPNGRKRGNFEIRPKFWDDDAVYPVSREGWENRTVYVENVPVKYKTLASFLRFILGLLAPANGA ASNHNRVQGISVPPHHSDAPGTEPKLKSFALVTFASTTDAESLLAVWPWSRRKQTARTDEFPSIASEAMQ FGFRALSKARWDELNAEYLAYRTRILADIAPAEPDVPGPSALPEPKRRVSPARDIVAPPPTNMSYPQNCL VFVRNIHPETNKTTLRTFFAKAVEVKEAIDYVDFNKGMDSCYLR…
Naganishia vishniacii	jgi|Cryvi1|322334|	MSNEFQLKLRTPQGYVEIGTLLQRLDSERSYTPASIAMALTQVSDLFRVRLAKVKMVRANQQSSHLEPER GLNTASTELQGGGYEFQFLDGQQRARRTDDQLAESAVVLENVPPRYAYGTEGILLLLSTINAKVVNPQNI HGIGSVLPNAASGGQANRIDHLPMRHVVVVFNSKETAAETLRMLPTGETSPDRGQSSLGRDYLAFRGCKA RTIHQLQDLRKQYLRYQAQVQQLLLQTPDNYVTGYEKSAMDERSTIQQPGGADDVSLAYPPDCLIYLRNL PDNTNKTEIKAKLDGFLDGDKVDYVDWKKGQISAHVRVIRPAHARMIIEGLSVENSDDRMQAELLDGERE QIYWMKLPDKIRIAALQAQSRKCKQ
Naohidea sebacea	jgi|Naose1|385298|	MLQPRAVRKKTPAAPAASAAPPIPSTSSKTDNTASLSHDTASPAAPELSESQSAQTRRKTLASNIEFAFC DFALAAIYPELGKKVADSQEGWVHISNLLAIPKIASYASSQIEISQALQSTKGESVEISDDLFRVRRRKT LDPATLQRSKPEDWYPHIFYLQDIPSDANGNRWNSSSLRQQLETGFSTPISHLVLPALYEKPSKDVESDA NTQDDFSGLFTATSSASLRKPPSKKGKERELQLDNFGKDLMPPGGGVFKGFAFVIFQDADKAAEIGKEWA VSDEDVLPAPDLTAKVADAAEGDEANILYAASDFLQKCKDHHMQAMPIVQFNELKLEYIKYRNAIIDLIQ RSEEASNGSAWQSDSKTRYTSPEPSSFNKKRRKLDEIEKEVVEA…
Obba rivulosa	jgi|Obbri1|631030|	MFPFIPRKVSRPTKASISQQQPHPAVAQKEPAEMQRVNELSVAADTKGKGKATKSDLAEEDYAILTILSL SEHALWADPELRRTMDFNAEGYIPLSYLLHHSPYLSKLSPLPSEVSLVKAIRAHAGDHLDVRVLVSAPSR APWYGRTAVKEDSGGFEVRRKSEGCPVHVVENWSRHDWDARTIYMECIPPHHRSIPGIWRLTRTLLSSSS PSTWAVQVITLPPHHQDKETDQPKCKGFALVTFAELEDVTYILGHWPWDRQPAGQDLDGEEAFKYGFRTL SKPKWQALNEEYLSYRKRLLEEIAENEDEEVPTPRETHAEREPTPQQDGPDTSHPALPNVTLSSPYPPGC LVFVRNVHPETNKTTLRTLFSQAYVLDSVSLEAGADALDYVDFN…
Oliveonia pauxilla	jgi|Olipa1|827572|	MSHLELAPRSLQRRPQHAPKPLAQLPPVVASSTPSAKAKQCAWTQQSIVAVCELFLSDWAISQIEELRAA LMANNGFVSLRVLDLAWTDERRPDDIDITKALRSHSSILEVRVLVRHPSRNEWLGSHDGFNDAGFEVGRK DWGAVSMQDLSQFDWLGCTVYVESLPILSRSIPKILDLVQEVLPIRQGTRSIVQRIEFPGHFNARPDEVA RCKGFAFVVLASPTLLSQLLSLWPWDRNSMQASPTNLPTPGTSGVRCMSLASFEGLKTEYLQWQTSLADD ATSVFTDKLPTPAPVASPEVTVVETSDSRAADIEVLSGDWFPRKCLVVVRNIPVNSTKSGLRARFEALLD SKDMQYVDYIKNLDWCHVRFASQAMARRLVQVLNDPTNDATTQG…
Panellus stipticus	jgi|Panst_LUM_1_1|2938463|	MSSGFAFVPRKVAKASKPKIPLKDEPSGPQRHKSAFLLSTTKARYSDEDYATLFCLSLSRHRLWSNPDLR RAIELSSSNDGFFPLSCVLESTSPLSAARASETAIVKALRTHATDIVDVRMIIPSDGPIKARGNFEIRPK FWADAGYPVSREGWDIRTVYVVCPSPFLHTPELIPAISGKYTRKMQDHSALCRFILALLPASSSVASYNR IQGVSLPAHHNTTDDPSAELRLKSFALLTFADPGDAETLLTAWPWVRRQGRTEDTPDASEAVKFGFRALS KARWEDLNAQYLRYRSQLLAEINEVEESAGPPPEPSGLTHPEPQRSAPPGTQPALTEDSPYPPNCLVFVR HIHPETNKTTLRNFFAKAVRVKEAIDYVDFNKGMDSCYVRLTTA…
Paxillus adelphus	jgi|Paxru2|134662|	MAAPFAFVPRTVSKQAKSQGAPSAPRSQPPAPPSTTDSEPEDEAPEIRTLDKGKSKAVDPPSQKQSTIGQ DIAALISLSLSDYNIWVDADLRRKLYECLQYAESPDGAGFVPVNYLIRRSPFHGSLSSEPSETEAVKALR TYKSDTLEVRMLVSAPSSSVWYGPGKTSRKKDVGGYEVRRKDWANLLDHPSRSWTRARWDETTVYMESVP IQYRTIAGITRFAEALLPQPPKSQLLVQNVTLPPHYLDKPGDVPKCKGYALATFSVREHSETLLQKWPWR RRITSADTTDIHDTSTTPVEKEALKFGFRTISKSRWNQLNEEYLIYKRRLVDEMAEANETPARYSVTEIE FGDVGQAELEEPAPSPPLATKTTWSSPYPFNCLVFVRNIHTETN…
Peziza echinospora	jgi|Pezech1|168682|	MFLPRQLAIQTPKVTTTTRPAPPGVKQRTHDEAPNLSPERPRKRQRSDLPPETTLKPKPAVSAPAELDRI YATEAVKCVEMLLSSYSEDKVHGKWLHARMRDLDGNTDYIHLSALLENPIFSNFNPQPTQKTLLSSLELC PSSRLEISKDKYHMRRKTATQNNPSWDSHTIYAEPNILGISSSPGRLARVVAEATSDRNVEWVEVGNNSW AFITFSEEIGEEDLMEKDKWPVDWIIMTKKEWQQRDKEYQMIRSSRLKATAEPMQQRNYASEQLPVYLKD TKAQPSSYSGKGNAANSDYPRGLIVFLQNTHPESTKSGISTFLVNNVKKYLHKHTSAHSERGAKTVNIDY VDYKPKAGFTSAHLRLKSAEDAQLLVEALQRRRRYMKAGDDEKG…
Phlebia brevispora	jgi|Phlbr1|158066|	MLPFIPRKVAKSLKSKATSSLNVHNVTEFSSNSASSSAVPPTQPATTGPVENVKGKARDTQDVAPPYDDY AALLLLSLTGYALWANPDLRMTIETSDEGYIPLSYLVSESPYFEDADSAPPESALLKAIRMHASDLLDVR MLMSEPSRAAWYGRRTESGDAGGYEIRLNEHEGVLRSAHKYSRKEWDAKTLYIENIPPQYRSIPGIYHFV LSLLPKRSRQAFRIQHISLPRHHQDKPDDRPKCKGFALVTFADIEDLTDLLKDWPWRQERRGAIPETKEP RSSENSEAAKFGFKVLAKSQWEKLNEEYLAYRQRLLEEIAGEEESATKLLPVPEPIATSSEVAPTRRVSK PPSVNPDASYPQNCLVFVRNVHPETNKTTLRKLFSQAFQTSGAE…
Piloderma croceum	jgi|Pilcr1|13765|	MASPFAFVPRKVAKTARTHALVSNAAPTFVSDSSSSSTVGPAAHKPPRQSPRTITARGSSKGKTKIEDAP SKSLPSEDYALLVCLALSDHALWSDPDLRRTIEQHAEKFIPLSYVLRNSPVLRSGQDLRAEEIGVVKALR SHASDVLEVRMIVSDSSNSWQSKDRGIYEVRRKDWKDMLHVPSREYTKDQWEKNTIYMENIPVQYRTVPG IARLTSSLLSQPGQTLSLAKVQAITLPPHHQDQPDDLPKCKGFAFVTLADHQDVQRLLEEWPWDKQLNHD DKASSTSDDNARECSKFGLRTLSKRRWDELKQEYLAYQRKLLNELVAFNEGSSSLSLSADVLAPEHDEDH DVAYQPEHDLATTNLDSPYPLNCLVFVRNIHSETNKTTLRKLFS…
Piptocephalis cylindrospora	jgi|Pipcy3_1|15675|	MLPIQTKLDRFLHGVSRLLSDQNLILDEEAYALYASTGGALSIPWILEHPSIQRIGLSMGKKDVVDLVAS KANEMNIKISKDGEGIVRVNAFTDSRPDPERSVYIEGILRSMKADALRHIILKCLGGELGSTYLPSPKDI NICLDFPYPGYAVVSLPNVEDVQKVISTLDCHNRIPVDEAQRRRGWRVMALTEFYGLKAQYITYRREKLM EKERAFSILQEDGSRVEEECGDTKQQAHRAEEEEEINDMMQCILHVTHLHPDTTRQVLLELLGKASKVAY VDYTRGDRECYVRYETKDAAEESLKYMKAHPVCQTNGKDTMGSEAVRAVDTPCIQVNHLTEEEEKSYALR LAEDKGGKRGKGRKRRRPLEGPAEGMRVPSTPLELIRTQAHHRV…
Piptocephalis tieghemiana	jgi|Piptie1|30173|	MSSQTPRQQKQEELLLHEISRLLSDQTLVLDEHVYAVYVSTGGGLPVPWVLQQPRIQKLGLSMDEETVKH LIITSTEPHIQVSEDGKCIEGLPRHMNMKKLDELIHDCLKDKANGQLIFSIHLDHPYPGYAIVELSSEEH VQALVPMLDTHDHTPKDESLRRMGWRVLPLVKFYQLKVEYMEYRRKRLEARDSSFTAPSSHPGPMVREQV NPALDEMLPCILHVTGLSPETTRQVLSDLLGKVFKVAYVDYTRGDRETHGKDSVGSNEGKGESQIPVQFA HLSDAEREQYARRLAQDQGGKRGKGRKRRRLLSPIPPKSQEELMSGESEDSTSLTAPGLNKTHKDSPMDQ KVESGSLTHIRFSEESQDPSCL
Pisolithus albus	jgi|Pisalb1|2388070|	MSVPFAFVPRQVSKSTKRPTQMMLEAPEAISTDKDKKGKRRAVDVHGHDAGEDIAALTLLAVSDYRIWSD ADLRSKLDECLKTGDTSAAGFVPVNYLMRRPPFPSEVEVVKALRAYADKVLEAPSSSVWYGTGKTSRKKD VGGYEVRRRDWEKLLDHPLRDLSSAANVALPPHYLDKPGDIPKCRGYALVTFSTTEQRNVLLRDWPWKRR PYDATGHGTLEVKKEARRFGFRTISKMRWDQLNEEYVAYRQQLVDEIFEANKHASSTYRPDIPSETDVPT RIRPEEEDIPIRGAPKTTIASPYPYGCLVFVKNIHPETNKTTIKALFAKAFDGKSTGVDYVDFNKAWIQF CYLRLASPHHTNVLTEHFTRHPTVQINGLDDSGRALGENEQMIK…
Plectania melastoma	jgi|Plemel1|448565|	MFIPRQLKITQKHTNKPSKISREKDEKAPQAAGIADVEAIHKAEAGSTVGHPDPRTVRETVMAVEQLLGS VNEHTLWLEKHMRNVDGREDFLHLSALLECPFFDTLRKKPSVVNVRDALATGSSERLELCSLSRDLNIDI VKGTGIYYRNCKPWTYSNASDGQSTRKVPTGTFHRTWEWNMGVRIIVSNYHQPRQSRPIENQHTAPLVES KLPPSSDKCEGPAYEQGLIVHLSNVHPLATKPTISSFIIRSTDRYRRKKAKAGTDETNDIANHPIKLCYI DHEKESNEAWTRQRSKEDSQLIVNALRKRKRYMRSGGDGRGRKVCKEDGHAWLTGRILEGDEEREYWEKL DINKNKKKMIRTNVSLDVRPQPKRQRQSGDHEEVLGKRSRIEQ
Pleurotus eryngii	jgi|Pleery1|1384863|	MATSSSYQFIPRKLIKRKPNISHDAHPPTAEPPVLPILLPVADAAKIDSQTQQKLPDEHIAIWVTLAMSH YAAWSDPDLRRVLDSGDEELEPHYIPLRFLLRNSQVLASADELEHISEAQVVKALRAHSPTAFDIRVLIS EPSKTAWSTGYNAKGKDREDMGGYEIRRLNGGKLGSLTREDWKARTVYFERIPPNYRTIPAIAQFILSLL SPRAPSPESEPHDSMRIQSITLPPHHFDKQGSTPKFKGFAFVVFSALEDANTLLTRWPWERHSDEEKQDF HLHIGTSTTEGEREARRFGLRALSQARWNELKEEYLSYRSTLIERVCDDDGAVPNIPPSVVPPAPAVPAS VPPSDSADATPTTLPLPAPPENSPATPSCPHPSLDDPYPYGCLV…
Porodaedalea chrysoloma	jgi|Porchr1|816333|	MAAQEFAFVPRKLAKSGGRARGAKDPSRSQTRTTLNRQEEIRNEHIISKSTPGAELKEEKYLDDSAYTAL FELALSEHALWSNAELLELVDANEDGFVSISYLVQTSPAFAGLAAIPPESTLIRCVRSSGVLEGRIIISE PSPEIWFRKTRRSDVETQGGFEVRRKDWTKVRDRIRKYTSFHWDSKTVYVENLPYRARTYYTVYQFVQQL LAGEPGTESHALAIQNISFPPHQKDDPGAPLPTVGKGFAFIILSHTKDVDYLLERWPWKLEERSTHNMED NISKAVLEVVDLGFRCLSKRKWDKLKEEYLALQSRLLEKTMASYISGPSVHNPAQSNVVPVHVPQKQSKM EVSVDERSGIALASQLPVWFPADCLVFVKNVHPETNKTTLRVLF…
Postia placenta	jgi|PosplRSB12_1|1048847|	MLPFIPRSVARSAKPTPEFRVASLSASLRHSYISGNDGAQSSDQEILPAAKGKAKQSEATQAADEYAIVT FIALSDYALWSEPGLRRLVASGDEGYIPLSHILHQPPFTTAFRTVLQETAVVKAIRAHANDSFDLRMIVS ASSHPTWQEPWVAGNVGGYEIRRKDWKEALQRSRNYSKHEWDDRTIYMENIPLPHRSVVSICRYTLSMLR APPTPSGSMHVQHIWLPPHHQDNPGNSPKCKGFALVTLTHSEGAGRLLSEWPWEPRHIDLRSVAEPAEAH EAARYGFRTLSKTQWNQLQEEYLAYRQKLVDEIARAEEAVEDLAGPVGRPDVQIRPSVARFTLATPNPAA APTDKQDHSTHAAVTICAKG
Psilocybe cubensis	jgi|Psicub1_1|25152|	EDLARVVCLALSDYNLWSDSDLRRKIDWAGGKLGEDSGYIPLSYIKKNSAVFLQATSSPSYIEQPDIVYV KALRSHASYLVDVRLVLSTDQSSNFAPERWPRTGSSSTGYEVRRKKPIANSREFGKSEWDKLTVYIENIP VQYRSVYGVAKVVSSLLPYSEYPMSKVQNVSFPSHHNDRPGTLPTCKGFALVTLASDDDVNFLLDEWPWE ESNHDSSQKSPEPRSDDPIRRESSKFGLRCLNKIRWDELKAEYLLYRQQLIAEVDADNKVQEQINKMSSN NLKVSQHSMPPAINKPDKVPVAQHLETTEQGQKDFQPIHAESSYPSGCLVFVRNIHPETNKTSLRALFSQ FSQKDEKELALSINKTDGLDYVDYSKGLDSCYLRFSTPSHAKEF…
Pterula gracilis	jgi|Ptegra1|529651|	MLVWLTLSDYAVWSDPDLRRMVSYSAEGYVNLAALLKYSSGILNTKLEKEEVAVAKALRACPSGLALFDV RLALPTFPSGSSATTGNYEIRRKDWGSCEESLSGYSRQYWEDASVYVENVPSTHLTLGSFAQFAASVTPT TNTDNAESGGPASFSLTNVQRVTFLPHHLDKPNDKPKPKHFAVVILASALHSKSLQTSWPWNLSSPARGV DWAGVRIEEKARTLGIKHGFRVISKTRWKQLTEEYVSQRDTVVKSLDIEKEEDAAPADLASTRTERHNVP DQPPPIEEEIQSRPETYLPANGVEHPQTRVDSPYPYHCLLFVRNVHNQTNKTTLRKLFASRLEDTGKGID YVEYTKGTDNCYLRFLSATKAATFHRVFSDIHVYHISGLDEIGS…
Puccinia graminis	jgi|Pucgr2|14611|	MLLPRALAIRKTGPAVANRPSAGPPARPNQQSIAVDSKTQEDGINHERLVTLPSTQQTEKVTATRSTLTL PTPNYCLASSGSLRSSHGIPSFQIQEKNFRKSPHSGCIVWLNGLPTTQNITKPVIMNLVAAIRTAKSKEI FTGNLAESVEVKYIDFVKGLATCHIRFSSASSAAGFVQVLKSFSDSENPVVLDISGLEIDCSKLEVLVIS GRREEIYLEKIPDYLH
Punctularia strigosozonata	jgi|Punst1|112817|	MSSLAFIPRKLSKRPSSASDTAKNARAAPSSTISRPSSQICSEGPIAPLETPSDTNESRSKGKHREQRFI EPEYASLISMSLSDHALWLNGDLRQSIESSSERFVPLSRIVRLSPVFSGLRDAISEVELLKSIRAHLNDQ CEVRMVVAAPSKANWYTPDASRVKVVGGGFEIRRKAWAREETLVAHYAGDYWDARTVYIENCPSRHRTLP GIYGMVVDLLASNCARENLSSKNASRIQSITLPPHHLDKPGDPPKCKGFALVTLSSAEDAEFILAAWPWD PTSARHKENPVPSIVQECVKFGFRCLSKREWSKRQDEYLAYRQKLLHEIVAADAEQTGPRSVPPPSVSES TVTESPAIPPPSTAAEPSPASTQPWSPYPLDCLVFVRRVHPQTN…
Pyronema omphalodes	jgi|Pyrco1|752|	MFLPRQVRKTYTAGHPTPLPKSSASKNKSLVVSPEKPKSIEPVAVAASSTTTAAPTNITRPGTIDLQSAE AIVVVIEQLFSSENPWTEWLDARRREIDGEHDYVHLAAVIECPYFKEHRPALSQIIVRRAFEAIPSRVLQ ISQDGYHIRLSSSTPRIPIEDSHTIYVEPSVSNATTRTPGRLALELHKTLPAELLPVVYTTNEHRSWALL TLSAPVTQEHIDNHESWPQGWIVLTRTEWEKRDAMYKQKRHEALQARLASHHVREMANAPPIIPKHTFEP GLIVHITNIHLDATKPSISGFIMRCVDRVQRKRDKADGKPEAIPQRVKINYIDYKRGTGQCYLRQATVKD SELIIEALKKRRRVMLDGDDKKGKKEKDGYVQGRLLEGVEEAEY…
Ramaria rubella	jgi|Ramac1|1383226|	MSSFAFVPRSVGKGTKRNITSKADIPPRRLHSLNKPPTSPTVVQTEQDKLKDDELLVLIEMSLSDYSFWC HPKLQRAMLKQKQDGYFPVKYLLKQSTFLSTLPRLLSEADIMRCIRASPESSLETRMLISEPSRSEWFNR GPNATTSYQSQNGGFEVRRKDWETLLQTFVGGVWNKEWWDCRTVYIERLPAAYRTLCAIAPYVKSLLPKD RSSSMMLQSVTFPPHHLASPDEPPRCKGFAFIILNSPELVDALCQFYPWDGPSSDYNLEQEAVKFGVRAL PKRKWDSLKAEYLAHRQRLLSQVAENETGPEVSVETSFLKPDIKKAPSPQLQVEEMSQDQSSNWYPHNCL IFVRNIHHETNKTTLRALFSAPLSSKGAVDYVDFNKGIDTCYLR…
Rhizina undulata	jgi|Rhiund1|743226|	MFIPRQVQKHSPKRPAQSTLKPPPPPKNISLAPKEAPEAAANGGIDLIAAEELVLALEILFSTYGLLRGK WTGYLKERMRSLEGLNDWVHLSALVECPFLYEAMRKKEVSQVELMRAMKKVPSEILELSEDNYHVRRRSK LDEKLENVKDLEVYTVYIEPQITKVTTHPGKLARFMTQSSLPRRLFPIQNVEGPEKEYGFITFSSEVSQK EIEGELRDLWPENWIVMSKAEWLRRDTLYQEIRRPHHISRLSQPPQLEYEEKVKMRHEPQGETRVPQSYT PGLIVNLTNLHPSTTKTTIISFISRSVDRYKRKRAATLSSPGKDSNSKDPEISPGSGDKAWCLKVNYVEY EKGSTTAYVRLENPEDAPLIVKALKARKRIMKDGEDTRGRKAGK…
Rhizopogon salebrosus	jgi|Rhisa1|781198|	MASPGFAFVPRNVSKIRKNHGTSAHVPSSLGCDPALAKRESSYPGPSVFDKGKGKAPESSPSVKQAFNEE DISILVVLAFSDYALWIDSDLRRKTEESIQREEHDAGFLPLSYLLRRAFPRENLGHEHMPTEANVVKAIR SYAGDVLEVRMLVSAPSPSAWYPSWKSERDSVGGYEVRRKDWSALSDNPSREFTRAQWDDRTIYMENIPS QYHTIPAIIRFTQELLSRCTGTSAPIPVQNITLPQHHMDKPGDRPKCKGFALVTLCTTELSRIFLERWPW KPSTQLPKSDDFDLAEDNSETKEASKFGFRTLSKARWDELNQEYLAYRQRLIDELADDCEPQNITADSDV RSATGVLLEDSIPVSSRNVTTVSSPYPFGCLVFTRNLHPETNKT…
Rhodotorula diobovata	jgi|Rhodia1_1|53629|	MADDEGTPDSLFGPSNTPAPDQPSPAEPSSAPAAPSPAFVPRAVKRRPARPRTSAATLLARAAPRAASPE AVEAPAPPPPTASSSSTPAQPPKLSQQERDRLETILSTVETGLSDYGLSVHRGAGGQAGAGGLLERFKEG REWLHISQILALPPVRALTGSLLDLQKALRLRESSIVKIGDSGFQVGRKEQPDVQRLETLEAADWDETVV YLENIPFSMAADDSSLSTFLASALSTVPQRVIIPPMYDRANPLALDPIEASGSGEHSQAEAFRAAQDAQQ GKRRARPLPKSGGPFKGFAFVLLPNKEDAERVLGEWAWEGGAPPREDEAAGDGAEEEAGDDDGDEGEEDA EMVEAHQQGKDDGAEKQDGAAKKSKPTCAMRARHGGMRALSYDS…
Rhodotorula glutinis	jgi|Rhoglu1|832619|	MDTPDSLFSGPATPSAATTGSPAPEDGPPPSKPMTAPAFVPRAVGKRRAPAAKSSLAATLASQFVGASKP VIPSAISSLPTSRPNPTASTSTPSNAAPPKLSREEQDRLEAILCAVEAALSDWGMSAHRGNGVLDKFREA KEAGREGFIHVSHILSFPPVRALSNTLMDVQRAVKLRDSHIIKVDDSGFQVGRKEQPDVGKLAAMEPADW DEMVIYLENIPLTLANTNDRSASLFLSSALASPVQRLIIPPLFDPNDPPDLNENTDVQTQEQAFAQARAA AAGINKKPPRPLPKSGGPFKGFAFAVLRSEEEVERVLREFTWDRKGKGRADEADGDEPNDEKEGEEDDVL VNGDVEKADEAAEAPKQGKKKGKKEKLSATEIARRSGMRTLSYT…
Rickenella fibula	jgi|Ricfib1|2432252|	MSFDFVPRKLSKLKRTDDRQIANSVQINAYDGPSSSVETSTSNITGKNTVTSSQSTLPKPNKLIEKYLED REYAALLWLALSDHAIWINSDLRQAMDTSEDNFIPIRHLIDLSPSLASLTPQPSETVLVRSIRAHASQLL EVRMIVSEPDRNSWFGSSRDANGGGYSIRRVGWDSVLSRIRTCTTIQWEKHSVYIENIPQNFRTEPNICL FLNDRLPSDSPPLIQSITFPRHRDDNPDSRPPPKCKGFAFVVFTHVTDAQRLCDEWPWDLRRRPVATASN DGSQSYDDAVLSGFRCILKKRWDEMKAEYLASQKKLLLLATSSDDQDRTATIHAPFRHVQDPPNNFTANN EQNFIPTPTKPPPPPPLPRHQSYPQDCLIFVKGIHPETNKTALR…
Robbauera albescens	jgi|Tilalb1|345733|	MSFDFVPRRVKGQARARPSASSAKASSSRILAAVSASPSISTLPSQSKVEDEEGTSRIEAIAEALMEVLS PMYLDRSGNEVLSNKLKTLPPNEYLHVAHLLEHPAIWRVCKVQADVTLALHRLAELGFIEVSPNGFGLRL PEASFLGGQHKQDSRTIYVENIPPAHEGPLGIGRFISRLLRTPVWGVYPANESGRPIQDSQSQAYGRGKG KAAENSTSTSASTRIRSHAFVVLGEEAAVERAITSWPWMKSLEIDSVMVQTTSEDEITAEAKRLGLRMLS LREFLRMRDEYQAYKSYLFELQNSSRPAPTAAAVAAADTTSSGAKISDGSNNAAETVVPTALSKDDAQSS EKTSQPDRPKTPVTLQNNATFPPGLILLVRGLSSNSTKASIKAI…
Russula brevipes	jgi|Rusbre1|967269|	MRAYAKDTFDIRMVVVEKMRSRRGHHGYAPAGGYELRRKDWAEATQRFPAFSPEYWGALTIYIVRAPSLI AALSLYVSPKENIPLLFRSMVGLSKLLHSLLPRDCSLSSTADYRCIQSIYFPPHHQDPPDVIPKCKGFAL VTLSESSATSHLLTRFPYHKHANNRRDPPADDDDDASPEELEARKAGFRTLSKERWEALQSEYVEYRDAL LRHVAASSSASAPTPARVSAAPAPPVVIPPSPNPPTSAVASVGRAKYASMSQPPRAETPPSYYPPGCVIF VRHIPQDTNKTALRARFSAVFADDDPAALDYVDYTKGLDSCYLRLTTREHALLLLKRFEKEQGTGEAVAL ELLDGRREEMYWECVPDKVRALAVQRAQVHGAQQKNGGRVQAAD…
Saitoella complicata	XP_019027290.1	MFVPRTVKRKLPHAVPAELPPRALQPISTGSVAAQPESSNPADTSSKHPPRAPTGPVQQPKKGPNYSEED LAWKHIVALEMLFAPSSSVRFAAKSIDGSSGWIHLSHIISHRSISNLRPSPSQIALATALRTIPSALIEL SADGYHVRQRELPFNPLIGTDDEMTIYVEPVPAKLTDDALDVAVALRKEMSAEDPCLPIQRVFGLGRGYA LVLLSSIVDESTVKNIKMPMTWMVLTKAEHDRRDVEYQRLIQSDYDALRRRRRVSPEPRRREEGRLTPPR EVGRLTPPPLPSLPPKSRPASTSTPTPYEKGLILHLSHLHEETNKPTIQSFLAQVANRQQYFDKNPSAQL EYDGAPIEDATDTNLVHVQYVDYTKPSDTAYVRLSTPAEAILLA…
Sarcoscypha coccinea	jgi|Sarco1|306823|	MNFIPRSVQQRQQVPKKPPQSRPPPAAAPPPRPDPETPSIAPTEALELVLCLEQLFSSQNRHSSYLRSRQ RTIGGFPDYVHLTSLLSCAYLKDLKPALTQPRILAALSTSPSACLQLSQDAHHLRYPGAAAAAAKHELQD ERCLYIEPDYNGIAINPGRVARLLSPSRSVVYVESAKFYAFVYTDSTASSVVAPTGWKVLSKAEWKRRDE AYRVLREKQLAARQAAVEEVEMQEEAETPTAAMEELRMYESGLIVKFSNLHVAATKASILGFAMTTAVRF CRKHPKQARALKSGVEIPEKAEEDAMEDEQEREEVVKIHYVDYTKGLLEAYLRLDSPEDAKLLVKAVEKR RGVMRDGNDRVGRKVKKGEEEAVGARVLEGEEEAMYWRRVEEGK…
Schizophyllum commune	jgi|Schco2231_1|204271|	MFLPRALTKGNKNQLKAPPRVTHAIPSSLSRDVTTEKRDTPEVEAVPSDSAKGKSKDAVPNEDYASAILL ALSDYAFWEDEEWAGEVKNGQGGGYMDIGDAGYVPLSRVFERNGTPLEAKEEIKVVRALRHYCPDDVEVR MIVADPSSSNGTGGYEVRRREAPTRRYSPDDWASRTVYLENIPPQYRTISGVHRLTATCLGGGLTRVAHV TFPTSFSDRPRGPPKCRGYALVTLLDLNDAAKLVEAYPWRGRGRPSTFGSEGTDPGSEAARFGLRALLKA RWVELQAEYQERKARVMAEIAAYEDSQLAGIVRGPDTRERASPAPGDTVPPEPDAAPSSGPTLDASAPYP YGCLVFVRGVHIETNKTTLKTLFGRAVDGEGIDYVDYAKGMDSC…
Schizopora paradoxa	jgi|Schpa1|859587|	MSNFDFIPRKLTRSATKPNRSNSASGGHRDATGGPRPTGSASKSVEDTPVPSNGIVHNTPKADWKGKGKE TGSGERNVGKALSDEEYCNLLWLSLSDHAIWSSHDLYEEMESRNGFVDLRNIWEFSPLFAALPPASVPPE STLARSAKLNPHFEVRMIVVDSWVTGNSRDRGGYEIRRADWVKVKERIRKYTSFYWEDKTIYVENIPVES RTKPAIVKLVQNLLCGRSDLDSSQPTVERVRFPPHRDDAPDALEPFKCKGFAFVTLSSSNTVTLLDQWPW ERRDSSSDSEGRRHKAALESGLRALSKRNWEKLKEEYLLHQQRLLAEAANQNHASAPRASKRTSDDDDES RLIEISRPHTISEPQPPSIPQATYPLDCLVFVKNIQPDTNKTTL…
Schizosaccharomyces cryophilus	XP_013022668.1	MFLPRQVNVRNRLTRRPSLSNKTPVDQEHKSINGSTSTSSTRLARSAFKNINDLKPEFIRAVECMIEVLF YRERETQKFHLTYLINKQEFWQGLKPSPTQANLKQCVKNLKNELFTFDEESHSIIRNEYKLDPNLDLFER IVYVEPFPATLSNKPFMLAGLLRECFSGFLPYLDIIPTPEGYAFVVLAHSISQETLTSLVIPQGWNLLSR EEWTKREKMYMEYQADTMKSSSSAFFTEPIITNQSFRTNPDRASSSSVKYPESSERQFEPLEDDCKKSQT KHSESKRSFPKGLLTRLINLHPLTNKSTIQSLLRYVFSRQNPTATCEPMYIDYRKDETEAIVRWKSPEQA ILCVSCFFNQKRKQDSHNDIRAHRKHNKTGPFISAELVEGSEEE…
Schizosaccharomyces japonicus	XP_002175677.1	MFVPRQIKRKRPLPSKEFAENAPPAKEAPVPDVVYEIPIHPSRKEPLKEAPDVTHTIKTATQKTEKNDLS QVFQDTVLSAVELQFMKNPDQDNFHISTLLLDDDEQKWASVKPAPTQKTLSAALKASKSSFFSFDENTFH VHRNEAFPSRPTASMFDRIVYVESFPATMSAKPMHLLGVLRPVMRQWLPFTKLISTPEGYAFVECWKSVT QEQLNHVQAPSGFTLLSRAEWTLREEMYIDCIVGDSKRATQRLQQSQARRNQGALVRNSNLSPSPDPTKP SPHHENPSLDSNYPKGLLTRLCNLHPLTTKSNIQAFLVHLMKQAKQDNVCIQYIDYRKDEVEAIVRWKYA DQASLCISELKRQKRKMSAADDVVGIRTASEFVDAELIAGSEEA…
Schizosaccharomyces octosporus	XP_013018268.1	MFLPRQVNIRNKPAKTHISKHTPTDKENENTSSSTSASLNSITIPGPEDVNNLKPEFVRAVECMIEILFY KEKEKEKFHLSYLINKQELWQGLRMSPTQANLKQCVKTMKNELFTFDEGSHFIIKNENKFDFNLDLFERI VYVEPFPATVSNKPFLLAGLLRECFSGFLPYLDVIPTPEGYAFVVLAQSISQETLTSLVVPQGWKLLSRE EWTKREEMYMEYQNNSLKYPKRTYFTVPSLQKNQNQAVLSSPTNQEHHKHPLEALEDSSEESKSKIPKNE GEFPRGHLTRLTNLHRLTNKSTIQSLLHYVFSRQDPTAICEPMYIDYRKDETEAIVRWKSSEQASLCVDC FSNQRRKQDAHDDIRAHRKHDKTGPFISAELIEGFEEESYWNQI…
Schizosaccharomyces pombe	NP_594264.1	MFVPRQLNVRKIKAFTGKENNSIADGNNNKLKDEHYKHNEASKEPSHSISGGLMLNQQDRQLIEPLNPDF LSAVDSILEIYFHRERQKEKVHLAFLIQQDDFWKGIRPNPTQNNLKYALSYVTNALFHFDNSSHMVIRNE NIVLPLDIPLYDRIIYVEPVPATLSNKSLLLAGKLRKYLKEFLPYVDAIGTPEGYAFVILYKKVDQSALS KLPVPPGWVLLTRKEWTNREEKYFENQLHLVKASSSDVSNSSNSFPENRYPKLTKVEKQMTKSVSKTSQT DKDEDNLDFTKNLLTRIKNLHPLTNKSTIHSLLSYVFSRQTQNIACEPMYIDYRKDETEAIIRWKTPLHA ETCINAFRTQERKQNSHDDIRAHRKKGSSRPFLIAELITGEEEK…
Scleroderma citrinum	jgi|Sclci1|546638|	MSTPFAFLPRQLSRPTKPQKAEPSKASSLPAHHVSLPTPASDSEDDSEAPESVVTKDSKGKGRVVEHHHH PPHQTQDGVGRDIATLALLALSDHKIWSDADLRRKLDECLQHNDASAAGCTCVLPIFTAGREELNHASHF VVVPINYLIRRPPFRGSLPTELSETEVVKALRSYASETLEVRMLGSGSSSSVWYGTGKTSRKKDVGGYEV RRKDWETLRDHPLRQLRAVQWAERTVYMECVPIQYRSDAGIARFTQAILPPHPSPSSLILVQNVTLPPHY QDNPGDTPKCRGYALVTLSTTEQRDVLLDKWPWKRQPSSASDDEPTTPEIKEAGKFGFRAISKTRWDQLN EEYAAYRQKLVDEACQSNKHVPAHRPDMPAHVQVKDEEPSASCP…
Serendipita vermifera	jgi|Sebve1|305460|	MALSFLPRGIAAKRAPVSEDPIGGNDQPEQMQLDTPASPSSTSTGAYSNKQTSPYVPRKQKTQNQPSQSK GGFYQHKSAKPIKLQELCVLIETSMSDYALWSNADLRRYATDRNTNGYISLSRLLNESPLIQATGQPIAE PSVFQALKDYGTGFLELQLKLTTAARNRQKAGDNALYNIRRVDWDTIREKPDPSYVQNGEDLPSLWDRSE EAWNERTIYVENIPRKYWTLPAALWFMQLCAEPASNAGEQLSSTMEMDAKAPHGSPTIQHFELPAHAKAS QTDVPVCKGFCFVTFSEVTHAERVLSAWPWTSSRQITKSGHSKDANEDEAEEEDVGEQLMNLDLTKEKDE RVEVLKEGSESHLRSISLKDWEELKKQYLAWQAELYESMKPTES…
Serendipita vermifera	jgi|Sebvebe1|694945|	MSLFLLPRGVAARKAAGERKNADTEAHVEGMQVDGPTEQDHNTEEMKSSHIASTHSSKWNDATSRATNRQ KASKPIKPRDLAILIETSLSDYALWCNQDLRRFAGDHNTSGYLFISRLMVESPLLSALFPGTSNQQTPSE ASIVQSLKDFGTGFLELQMKSINPSRYRHPSVGDGVYKIRRCDWENLKENLELPNDVHKGIWERKQEDWD ERVVYVENIPRKYWSLPSALSFVNALAQRNIARDNQTQTTASELLLQHLELPPHAKASQGDIPICKGFAF VTFTDPIGSESFVQTWDWLGVRSEMMADRGSEAEKDEDVEDQLMNLDISKEEDDFRNVEEEASRSGFRAL KLVEWNVRKQEYLERQKNLNRVKIDQNVRSNMGTTKPKRGSVQK…
Serpula lacrymans	jgi|SerlaS7_3_2|104689|	MSVPFAFVPRKVARPAKTQGHSLSSSAKPPIPAPTHNVEPPLNSRDKGKAKATEAPNTNRSEEDHAILVL LALSDYTIWLDSDFRRALEQSLDKDAQDAGFIPLSYLLRRSRSRLPSRQSRGPPESGVVRALRSYAADFL EVRMLVSAPSSSVWDPQGNATHPSQREVGGYEVRRKDWHSMLEHPTRSFGRDQWEKRTVYLENIPLQYRT VPGIARFTSSLLGSSSIMHIQNIVLPPHHLDKPGDTPKCKGFALVTLSHTEDRDALLAEWPWKRSWAVGA RGGKDKDSAYKVEQEKGREVEQTVEFREAVKFGLRCLTKERWDRLNEEYVAYGQRLLNELVESDEDTMAI SDAQLELEPGGNEDPRVAQETDVPPVQPSHHAPSRPITTISSPY…
Sistotremastrum niveocremeum	jgi|Sisni1|517441|	MFVPRAVARKTAKSSGTKPTIDTLREDNAASSKVSPVNPNQATASGKGKEKANSRSAPLSDDEYAFLLRM TLSNFSIWDNQPLAELLASNMDADGYVPLSGIISLSPYFRTLEFPPAQSDLSRAVRAHLPEFEIRMRIEE PSRSNSWGCSIDQQADEGGFELRPKGTSWGSKCQTAYSMEEQDWRSRTLYIENIPRTLHTPYSIYKFLSS ILPPPKTSGSSRPPTLDQFRHHFQRQVESVAFPPRCNAPDGEIPRSKGFAFIVFSTTSPMENFHQAWKWD TFSKTTKAGSSMPPLDNQDAYQKALSHGFRSLPKAQWDVLRDQYLKYQSEIITSAADAEPSEMISPAIPS SRKEAPTPSNPEVAQQSPVISSWFPVGCLVLVKHLNPSTNRTTL…
Slooffia pilati	jgi|Slopil1|270920|	MKPRAVQRKQQSQQASGSTSSKPLPPPPSSSSAPTASTSTFLVPRSVAKPKQGTGLTTYAPPIASTSKVP PSDAAPPPLPAAQTTEDVDSPAETEKLLELLYNLEWLLSDYGLSLYLKDDLLPKLRDSPDGYVHLQSLLF VQMIKGFVKSQANLQKALQVRHSDVLEVSPNGFQVRRRIPPDYKKLATMEPAEWEPLTLYLENIPSTSSH SSHSLTTIHNYLSSHLLQTPLHRVFFPALFNPENPTLARERDRENAAHPELRARLPMRGGPLKGFAMVVV KDREAAERILESWKWDRGEEVVKREPMDEDGHIEVGEAQKAAVASGLRSLTSKAYSTLKAEYLSYQASIL HLSAAQASTSSAPQTSAPRPSRSTATNSTPAFPQQQAKALNLPQ…
Solicoccozyma terricola	jgi|Cryte1|808124|	MALIPRSVAHKRRRTASHTTITEDAVSPVASSITILQSDNKRPKLGISPAVDDQRDLDALVDAVAWCFGD VGCELGNGSNRIRREISECRFVLLHEILALLSSQWTVIPSVPPSQLVKNLRERHGDELEIRIAIKDSSND GGYEIRRRENKVDVEKWSIANGVLLESIPSSQSSLIGIHHILQVLLQDQSEPSSISYISPYLPQSFLPPT QSPHRLQNACIVYLQNEKTKTTLLDALPWVGSEVEDDQIEDESGNVRRKLRRQGCRALDLMECERKKNEY LEYQNKIDELLNPLPPPSAVRPAPSSRNIFTNGHSATATTTTTTTTPRPAATPRYPKSCLLLAQNLPEST NKTALKALFNEVLEGEDEVDYVDWDKGKVHAFIRVASAAQAMRI…
Sphaerosporella brunnea	jgi|Sphbr2|906074|	MFVPRQVQKSYTAGHPTALPKSKASKSPTLNPTTTTTTTVTAIDIGTAKAIVLVLEQLFSSENPHTEWLE QRMREVDGHDDYVHLAAVIECPYLSQHKPTLSQVVVRRALEAAPSEILQKSADGYHLRLTSSVKRSALLE SHTVYIEPSISNATRAPGRLALELQNTLPKILLPVRYTTNTARSWALLTLSSGVTEEHTNNPSLWPSGWI VLPQQEWKRRDALYRERRKQALVSRRNLPEKEEGHHGREREEQAVPAAAPQKHTFEPGLIVHIMNLHTGV NKPSISSFIMRSVDRYLRKREKRKAAKSGEDEGEALHKVQINYIDYKKGRDSCYIRQAAREDSELIIAAL KKRQRAMTEGDDRKGRKVKEGFVVGRLLEGEEETLYWQTVQSSE…
Sporidiobolus pararoseus	jgi|Spopa1|93868|	MSPREKAKTSGMKAMTFSRWLELKKEYLSYKRNLEKLIKAQGRGELDELRNPLSDVKDQPPHLQQPPPQQ PTQHDQSTSRTSTSSIKRASSPPLTTTTDSHKRTKRVSSPSSQQQLLPPVTNTTRHTPLSIQGAYPLGCV LWLRNLNEKSSKTSLKNLLSKLLDTLQEGSGKGIEFVDYEKGLQTCYLRFSSSNLANLIEQYFLNTLTYH LEPNSFSPVESLDKGELERVEQEMRRPLMVELLKGEMEKSYWQSLPESTRKAARLGAGGKVGLIKEPRGY NNTASGNRSGETTNRNGRGKREIENGEMNGNLGEEPNKKRKKPSRM
Sterigmatomyces hyphaenes	jgi|Agahy1|181874|	MLPRALTNKSHKPTTVPSATPSTEPVASTSSQAAVEVAPALSEAQLASLVFDVESALSDYGLYRTPELRE RLRISEDGSSIHLSTVALLPQLAKYQITLPVLKTALESSRLSGLTLNAETNVLKRLVKPASGLEQADWPA RCYYIENLPPLSNEKTTLHQVRDFLSAALGTSIQTLHFPPPASSGPIQQPPASELSKQTFPKHQPESEAE KLKYVGSKLPAGGGTYKRFVFCVLGDDEAVERAKENWAWMRQPDGEGEVSSDEDDHQGDVDMASSVGASG KQHADKTPKQLAQSHGLRMLPLAEWRRLRQEYQDWSEKLQQLIDAEPATEENFSSIDPTAEKGRSDGDWR AARDEVFAEVQEREEAEFPKGCVVFIKHVNPKATRGVIRSLAQG…
Suillus americanus	jgi|Suiame1|912464|	MASPSFAFIPRNISKGGKQQSTSAHAPSSHKSESTPAIERESAYPRPSVSDKGKWKVSEPSAKPVYNEKD ISILVVLAFSDYALWLDSDLRRKTEESLQSEEHDAGFLPLSYLMRRAFGRENLGQEYMPTEANTVKAIRT YAIDVLEVRMLVSAPSASAWYPSWKSERSSIGGYEVRRKDWSTLLNNATREFTRGQWDDRTIYMENIPAQ YHTIPGIVRFTQGLLSQCPGSSSSIPIQNVTLPPHHLDKTEDRPKCKGFALVTLCNVELCQNFSESWPWT RPFQPAEPDDSGLAEDNLEAKEASKFGFRTLPKACWDRLNEEYLTYRQTLINELADANEPPYISPDPDVQ DVADDVLEDTPPPPRNVTTMYSPYPFGCLVFARNLHLETNKTTL…
Symmetrospora gracilis	jgi|Spogra1_1|29132|	MPKSALAMVLLWLELLTTASARPLLHSSYPHEYRDTSTVQLLKRGEKIEKAKVWINILGLPFFVVLDIVT TVSIVSARGKYRKAVKRKAIAVKPAVVTAATSLAAPDTEHDEAVEVDEQEVENSKTADSQAIALDAAEAS GSGSTVAQDSQAGMVKQEEPSTTSVPSEENSEEPQDSDKLAQLRIAIEETLSDWGLCHNVELCQRLKASK TGYVHISNLLAVPFIASLTSVMTDITKALQAAPSEIITLDDTGFQVKRMQSPDFEQLASLTMKDWGERTF YLENIPLATRAKPYTRATLIDLLRQILQTTIEILRLPQLYDPSSLPAPVEGINTSAADATLSGLFAQKTN AKDKKGKQKRQEVEDAGHDDKQDTVQSEGDYALPAGGGTFKGFA…
Terfezia claveryi	jgi|Tercla1|443559|	MFVPRQLAIKKPATHALSNITEPQSTSHEVATAERPFKRPRIELDIPRKVINALNNVPEASLSHESATEV LMCLELLFSEYSTYHINPQWLPRRMRTVDGYNDYIHVSALLENDIFKTIKPQPTQKTLVTALQLRPSQIL QVSPDGYHLRRRHPVKQNVDNRPKEAWEPSTIYIEPDIRGVSACPGKVARILAENNPSISVEWVESGGTA WAFVIVSENVNEQQLESCEDWPSDWIVMSKAEWRRRDGQYQKLRESAYQQISNPTRENQRQAARHDFGDP KSSKSRQPSYFPGIIIYLNNLHPDSTKPGIQSFLSRSFQRYTIKKLRKTTSSTRKGGFNKAQTSQDFTID YVDYKPKCGFTTAHVRVKTSEDAELLVRALNKRRRCMKSGDGQE…
Thanatephorus cucumeris	jgi|Thacu1|641436|	MFIPRSLAKRATKPAVTQPGPSSLSAPASDTKKRNTPDEQSSDGSNSDSSDSSSESGSESDSNSDSEGLS RPAPVVDLPANNTTKSSNKKRPDSSEIAARLELALSDLSLWRNESLYQRIAGTSDWFILFVRLRDHPLLI PIFAGESNVPDASLVNALRTHGSGSFEFQMRLREPSNAAWKGKENVPAGWVGAAGGYEIRAKSWATREDG WMDKLSTVEERNWMARTVYVERVPPSVRSIWGLYHFISALVSSSEPEQQVVQDILIPTAEPSLINPAQPE RFRGQAFVVLATYELAHAFCKRWRWTALRNASANKCPKPKAEERWSKEIAEEAAEVCGFRSLSKSQWDTL KAEYLQHQSRVLKQTPRRPKVDKNPSNSTSNLPAPAPAQQPNQA…
Thelephora ganbajun	jgi|Thega1|3110066|	MFIPRKVSRPNDVTRRLAATRPEFIQESTILQADLRSKGNPTDALPAASEELAALVHLAISKHSVWVNPE LVSSDGGYVPLVRLIHESEGFTDMKTTPPEADVVRAIQKHLPDVLEARILVSPPQKFAWYPSGSRSDTTG GFEVRRKDSKTLRSESLRKQDWDAKTVYLEKLPTYIRSIAAVYRFVWSLLNSRRDCPFDAIQDVRLTAPL DGEVDSKRTFKGFAFVTLSSMDLVKQLLEDWPWSPDDRSTPASGRIPASAFADVTDARNYGVRIITKTRW EELRDEYLAYRVQLLDAVYEEDRKFGTGVQPKPGIAELGLLPPAPNDPSHSAAPQDYPRGCLVFARNIHT ETNKTTLRKLFSSAVGFPQDILDYVDFNKGMDSCFLRIRSPKEA…
Tirmania nivea	jgi|Tirniv1|338512|	MFIPRQLAIKKPRPAAHALSNISEPQSTPCAQAVMEERPLKRPQASFHDDATEVVKCLELLFSEYFTHHI NPLWLPRRMRTIDGHNDYVHLSALLENHIFQTIKPRPTQKTLMTALQLRPSRILQVSPDGYHLRRRLPVT QNVENRPKEAREATTIYIEPDVRGVSACPGKVARILAEYNPSTSVEWVESGDTAWAFVILSENINEQQLE SCEDWPSDWIVMSKAEWRRRDEQYQKLRESAYQQISNPSGPMQNHQRQATRHDFGNSKSSKSQQPSYSPG VIIFLNNLHPDSTKPGIQSFLGRSVQRYTVKKLRKTASSARKGGSNKAQTSQGFTIDYVDYKVKCGFTTA HVRVKTSDNAELLVRALSKRRRCMESGDGLEGEKKCKVNDDRWV…
Trametes elegans	jgi|Artele1122_1|472079|	MLPFVPRKVAHKTKSRVPASAATKPPIASAPAAPALPEHSSNHAKGKHKHVEPTASDTDLAVLLWLSLSD HALWLNVDLRRALAAADDGWIPLSTLFRLSAYFALVDPSPPESAYVKALRAHAAELFEIRMRVSAPSKAG WYAAGPSSANPGNDGGGGGGYEVRRKDWREALPRARNSTRAQWEARTAYMECIPLAHRALPAAYHFATAL LDLPRAGPTLTPRIQSVVLPAHHLDRPGDVPKPKGFALVTFADEADAARLAEEWPWLPRRTAAPDGAAAP EREGVKFGFRALRKARWDALQEEYRARRHQLLDDHARAEGGGRRAERDAPPQRTVPPVPAAQDDTPRAAS QPPPETEPDESPAPAPSLTASAPFPPGCLVYARHVHPETNKTTL…
Tricharina praecox	jgi|Tripra1|438280|	MMFLPRQFQKPHAIGPRAHSSHASHASHAPAATKPATKPAAAAAAAIDETAARSLVLTLEQLFSSENPYT PWLAGRARGKDEYVHLVSIVECEIFAEHRPPVTQVLVKRALEAVGSTLLEIAEDGYHIRLRPGLQRQQLD EERTVYIEPSTPSLPLRAPGKIALELSRTLPTQLLPVVYTSTTARSWTLVTLAAAVSEQDVADRVLWPAG WIVLTQKEWERRQEEYHSRRRGAVEARLVQPLYELEQEGVGYAGNAGNAGHGGGSAREFEKGLIVHIERL HGEVNKPSISSFVTRSVDRYLRKKEGRNAEKKKKEKESAEEKEENDEKEKDEGAHGNPKVQINYIDYKKG ADRCYLRQSTAADSELIVAALKKRKRAMRDGNDGRGFKEKERFV…
Tuber aestivum	jgi|Tubae1|4531|	MHVDSSSSCPTRLYGTRTAPKSNTIEEHQCALQRVMFVPRQLQKKALRQQPKEPAPLVPPEKSTKDDHID PTLAKEMVMTLEILFSDYGIESGPPEWFSARMRSVEGESDFIHLSALLDCPLLAEMKPKPSQMTFRKALT QYPSDFLQLSKDKYYIRRRHEHLPSPKSPVGHQKGSDDSTIYIEPHVTGITLNPGRVARMLSQSAMPRKY LPVQFVEAGDTAWAFVILSTAVSHEDAGNQELWPRDWIVMTKHEWRRRDEEYQQLRRRRPTLSTRTRLPE RHDRASGSSAQQMWPDRPSAPTVPADPASAREDYQRNEAADYEFGLIVYLTNLHPLTTKETITSFITRQA DRYNRKKSSSKAKGNLVPKDEDGPPVNINYVDYQKGLTTAYLRL…
Tulasnella calospora	jgi|Tulcal1|936411|	MFVPRSVKVKPPAPKPASTALKSTRKRDHETFKNENESTSAAAKGKEQVVDHAPPPADAKDVQMKRELAT LVELSLTDHALWCTPELRQILETQPEGWLSFETLIRHASLLKNLEASPNELAQALRTYGSGRLELRLSLT TRSARSGAMFDVRRKDWDVLKDQNLRDMSEEDWNARTIYLENIPPQHYKTKHDLVSFFETCLGTPSEPIV VQDIAFPPKEGREESDTKCRGFAFIVCNSSAVAVKATKEWSWTGFNTRFRETLGGESMDVEVEGEPHGTG DRIWLAKRCGFRAITRQRWTELRDEYLAYRDVLIAKLNARPEPEITARSSSRADKGAQPQLSNRLAPVAT NNSVDPPQSDYPQGCLVFVRNVHPGTNKTTLKKVLSLPFTKKHH…
Veluticeps abietina	jgi|Velabi1|1465037|	MSSTFQFIPRKVAKVARAEPRAAPVASSSTLDDAPHESSLTVASQNPHVRRNIKGKEKETTTVLADSDYA IILSLSLSNYALWSDPDLRRTIESNDEGFIPLSYLLTNGPFLSSPNLTPVPSELVIARAVREHAAHSLEI RMVVSEPSRGNWYKKDVGNVRNVAGGYEVRRKDWKDAVRHAGEMTREKWHLMTVYLENIPPQYRTIAGIY RFALGIVRSPHHSTPQLSPVQNITLPRHHQDKPGAAPKCKGFALVTLATPEDVDALLHRWPWNHKSDVPI TQESEGEEEAEATKFGLKSMSKKRWDELKEEYIGYRKRILDEIAASDEQVDSKPETNERVLPESNDTLET MTQQPSQLPPQSTELSSPYPLHCLIFVRNINPSTNKTTLRTLFS…
Violaceomyces palustris	jgi|Ustsp1|65340|	MQENIPLGWDTESKVAQFVQALIREEVDKRNPVGQIDAFVLDVSIPSPYPNPWEEGYESSEARHSHPFFK VPPGKRKRERRPIPGHCFVTLTPSAKGKDAARILCQQWPWSLHSLGQRGLGFDSMPQASKQAKAAGLRCL SLSGWESLRVEYERWRGLLRQSHRASKVGTERYDPSPKGEACGDGGKARDLNTSSKAREGDPIIQDVVAK RKIVDSGTAIGVEPRLTGPNSRHDEQQQLDYPRHTILRISCPGTMAEEGQVKGKGRGSSSEKVKGSIKAR LEKLRPESVDYVDLVDGGDKCFIRTPNQEVATALKEAIAKAESAKARGDKAGSQAGQGKGVVSFGWVAEI LSGEEEGNYWSRLPQRVRNSAKKKSMVSSSRVSETPTTSRADRV…
Vuilleminia comedens	jgi|Vuico1|748212|	MSLAFVPPRLAKKAKVASRPAAPSLLSVSAAVAGPSSETRAGTEERTKRKGKEREQGRVEADYAALVSVS FSDHALWTDAELRQMVEGEPDGFISLGGLIQHTSLSRQNPQPSELTVVRGLREHFNDVFEVRMLVSAPSK SNWYTPNTERVKDGAGGYEIRRRDWEALPSRLATYSRQYWEDRTIYVENCPTQYRSIAGIHNIVAALLKD PPIAGSSTSSGTLPIQSIVLPPHHLDKPGDQPKCKGFALVTLARTEAAHVLLERWPWSPTPDADHAPCKS TVAQECRRFGFRCLSKREWTRRNDEYLAYRQRLLDEIAAQDERPPARTAVETAPVVQDDPSQAHRSPSPV AATGAITQPWSPYPMNCLVFCRNVHPQTNKTTLKTLFSAPFASE…
Wallemia ichthyophaga	jgi|Walic1|4580|	MDMDINHLTVYIEGLPAMLSDYYGVLNYLIDKIPEIQTIQFPRLFSKNNDTTYNSLGTYRGMVFVSFWNP QDVSSVLDKWPWIASRTDKQSKNHIRSLSFTHWNQLKEEYLALCDRIRSQNQSYRAQLKSEASKQDDANQ DHFDAMDEDRVDQPDQPLATQRPQFPINCVLQITDLDPTTNKPSIRSDILGVVDQSECAYIEYVKALCTA VIRFNNANAALKAQQALGGELLSGISQVNYWNNIPERLRIQAMEKSGQLSEHTSAIGDDGSNVDSKQQAA KSKRRKSNKGDLIANENYDQQI
Wallemia mellicola	jgi|Walse1|54912|	MIPRSLQFKDKQNISNNLSNDLYSLSLNTSTSSNLSNYTDDQAKDAIWWLSFALTPANVINHPQVHHHIQ IHDHWVSICHLIKHTSFLNKNKPLGGQQQLIAHYVKKFPEFGLECILDNDKGICLRSKNIEFTQVELDQF KVYIQGLPSNLSDYSDLVSYLKSRISSSIQAVELPVLRSANSSNNKANLLGTYKRMVFVTLSDMESVSTV LSQWPWNSNHPIRSLHYPRWNELKDQYLAFSAKLKSENRLRKTRLETGNSNQTKHITSSNSQLDYPEGCV LEITDLDPLMNKPTLRSNLIEVVDENDIAYIEYVKAIGTAIVRFANTKSAVTAQKAIGGVILTGTRETSY WKNIPERLRMQALEKACPEIASTNISKFQSPEHYEQVDKKRHRNK
Wilcoxina mikolae	jgi|Wilmi1|619038|	MFVPRQVQKSYTTGHPAALPKSSASSKNKSIVVSPGKLKHAASTTTTTSSATTATNITKPGTIDLQTAQA IVLALEQLFSSQNPWTQWLDERRREVDGRNDYIHLAAVIECPYFKDHRPQLSQIIVRRALEVAPSEVFEI SADCYHIRLSSDTPRTPLPDANTIYVEPAITNTTTRTPGRLALELQKTLPTELLPVKYTTNDNRSWALIT LSSAVTQEHLEKKNLWPQGWIVLSKKEWEFRDSLYRQRREEALQARLQLHHQHQQQPKHQDRTPIPAPVP KHTFEPGLIVHITHLHPDVNKPGISSFIMRSVDRYIRKRDKHSSPSSSSSAPPPAKVKINYIDYKKDTSS CYLRQSTAEDSHLIIAALKKRKRVMQSGDDRKGRKMKEGFVVGR…
Xenasmatella vaga	jgi|Xenvag1|1831090|	MSSFAFIPRKVAAKVQNKSTKSSDYASSSTPATSSCLSESKPPKTTSNPHVDASVLTDIVEKGKGKALPV SDQDLARLLMVSLSEHALWADEELRSFFEADEGDAFVPLSYLLQRSQVLGSVSPPPSEATVVQAIRGHGS DVLEVRMLLTEAPDPARWFAERRKKGAVGGYEVRRKDWKSVLHRVKTSTSSYWDQRTVYLENISIAHRSL YSTLDLVTSLLPASSANSRATTSKTTSNVPRIQYIVFPLHHADPPNAPMPVQSKGFAFVTLADSGDANYL IEAWPWDRPPAHSSDTKEIKGEGDGAELDLDAIALAKKTGLRALSKARWDRLKEEYLAYQQRLLQLSASA ASRFTETPTISNGPPEDYDDASSELPRKRARVDAPPPTHAYDDA…
