# Supplementary material for: The methyl phosphate capping enzyme Bmc1/Bin3 is a stable component of the fission yeast telomerase holoenzyme
Source: Nat Commun. 2022 Mar 11;13:1277. doi: 10.1038/s41467-022-28985-3 (PMC8917221; doi:10.1038/s41467-022-28985-3)
Supplement: Supplementary file 7 — Supplementary Data 4 [file 41467_2022_28985_MOESM7_ESM.xlsx]

## Sheet: 1way ANOVA TER1 and act1 (5A)
ANOVA summary
F	9.451
P value	0.0008
P value summary	***
Significant diff. among means (P < 0.05)?	Yes
R squared	0.7975
Brown-Forsythe test
F (DFn, DFd)	1.040 (5, 12)
P value	0.4384
P value summary	ns
Are SDs significantly different (P < 0.05)?	No
Bartlett's test
Bartlett's statistic (corrected)
P value
P value summary
Are SDs significantly different (P < 0.05)?
ANOVA table	SS	DF	MS	F (DFn, DFd)	P value
Treatment (between columns)	43.89	5	8.777	F (5, 12) = 9.451	P=0.0008
Residual (within columns)	11.14	12	0.9287
Total	55.03	17
Data summary
Number of treatments (columns)	6
Number of values (total)	18
Multiple comparisons:
Number of families	1
Number of comparisons per family	15
Alpha	0.05
Tukey's multiple comparisons test	Mean Diff.	95.00% CI of diff.	Below threshold?	Summary	Adjusted P Value
wild type vs. ∆Rrp6	-3.29	-5.933 to -0.6468	Yes	*	0.0125	A-B
wild type vs. ∆Bmc1	0.5297	-2.113 to 3.173	No	ns	0.9818	A-C
wild type vs. ∆Bmc1 ∆Rrp6	-2.481	-5.124 to 0.1617	No	ns	0.0704	A-D
wild type vs. ∆Pof8	0.916	-1.727 to 3.559	No	ns	0.8451	A-E
wild type vs. ∆Pof8 ∆Rrp6	-0.2933	-2.936 to 2.350	No	ns	0.9988	A-F
∆Rrp6 vs. ∆Bmc1	3.819	1.176 to 6.462	Yes	**	0.0041	B-C
∆Rrp6 vs. ∆Bmc1 ∆Rrp6	0.8085	-1.834 to 3.451	No	ns	0.8998	B-D
∆Rrp6 vs. ∆Pof8	4.206	1.563 to 6.849	Yes	**	0.0019	B-E
∆Rrp6 vs. ∆Pof8 ∆Rrp6	2.996	0.3535 to 5.639	Yes	*	0.0234	B-F
∆Bmc1 vs. ∆Bmc1 ∆Rrp6	-3.011	-5.654 to -0.3679	Yes	*	0.0227	C-D
∆Bmc1 vs. ∆Pof8	0.3863	-2.257 to 3.029	No	ns	0.9956	C-E
∆Bmc1 vs. ∆Pof8 ∆Rrp6	-0.823	-3.466 to 1.820	No	ns	0.8932	C-F
∆Bmc1 ∆Rrp6 vs. ∆Pof8	3.397	0.7542 to 6.040	Yes	**	0.0099	D-E
∆Bmc1 ∆Rrp6 vs. ∆Pof8 ∆Rrp6	2.188	-0.4550 to 4.831	No	ns	0.1288	D-F
∆Pof8 vs. ∆Pof8 ∆Rrp6	-1.209	-3.852 to 1.434	No	ns	0.6497	E-F
Test details	Mean 1	Mean 2	Mean Diff.	SE of diff.	n1	n2	q	DF
wild type vs. ∆Rrp6	1.023	4.313	-3.29	0.7869	3	3	5.913	12
wild type vs. ∆Bmc1	1.023	0.4933	0.5297	0.7869	3	3	0.952	12
wild type vs. ∆Bmc1 ∆Rrp6	1.023	3.504	-2.481	0.7869	3	3	4.46	12
wild type vs. ∆Pof8	1.023	0.107	0.916	0.7869	3	3	1.646	12
wild type vs. ∆Pof8 ∆Rrp6	1.023	1.316	-0.2933	0.7869	3	3	0.5271	12
∆Rrp6 vs. ∆Bmc1	4.313	0.4933	3.819	0.7869	3	3	6.865	12
∆Rrp6 vs. ∆Bmc1 ∆Rrp6	4.313	3.504	0.8085	0.7869	3	3	1.453	12
∆Rrp6 vs. ∆Pof8	4.313	0.107	4.206	0.7869	3	3	7.559	12
∆Rrp6 vs. ∆Pof8 ∆Rrp6	4.313	1.316	2.996	0.7869	3	3	5.386	12
∆Bmc1 vs. ∆Bmc1 ∆Rrp6	0.4933	3.504	-3.011	0.7869	3	3	5.412	12
∆Bmc1 vs. ∆Pof8	0.4933	0.107	0.3863	0.7869	3	3	0.6943	12
∆Bmc1 vs. ∆Pof8 ∆Rrp6	0.4933	1.316	-0.823	0.7869	3	3	1.479	12
∆Bmc1 ∆Rrp6 vs. ∆Pof8	3.504	0.107	3.397	0.7869	3	3	6.106	12
∆Bmc1 ∆Rrp6 vs. ∆Pof8 ∆Rrp6	3.504	1.316	2.188	0.7869	3	3	3.932	12
∆Pof8 vs. ∆Pof8 ∆Rrp6	0.107	1.316	-1.209	0.7869	3	3	2.173	12

## Sheet: 1way ANOVA U6 and act1 (5A)
ANOVA summary
F	3.466
P value	0.0361
P value summary	*
Significant diff. among means (P < 0.05)?	Yes
R squared	0.5908
Brown-Forsythe test
F (DFn, DFd)	1.458 (5, 12)
P value	0.2738
P value summary	ns
Are SDs significantly different (P < 0.05)?	No
Bartlett's test
Bartlett's statistic (corrected)
P value
P value summary
Are SDs significantly different (P < 0.05)?
Multiple comparisons:
Number of families	1
Number of comparisons per family	15
Alpha	0.05
Tukey's multiple comparisons test	Mean Diff.	95.00% CI of diff.	Below threshold?	Summary	Adjusted P Value
wild type vs. ∆Rrp6	-1.236	-6.123 to 3.652	No	ns	0.9517	A-B
wild type vs. ∆Bmc1	0.003956	-4.884 to 4.891	No	ns	>0.9999	A-C
wild type vs. ∆Bmc1 ∆Rrp6	-2.986	-7.873 to 1.902	No	ns	0.3704	A-D
wild type vs. ∆Pof8	-0.273	-5.160 to 4.615	No	ns	>0.9999	A-E
wild type vs. ∆Pof8 ∆Rrp6	-4.671	-9.558 to 0.2168	No	ns	0.0641	A-F
∆Rrp6 vs. ∆Bmc1	1.24	-3.648 to 6.127	No	ns	0.9511	B-C
∆Rrp6 vs. ∆Bmc1 ∆Rrp6	-1.75	-6.638 to 3.137	No	ns	0.8275	B-D
∆Rrp6 vs. ∆Pof8	0.9627	-3.925 to 5.850	No	ns	0.9831	B-E
∆Rrp6 vs. ∆Pof8 ∆Rrp6	-3.435	-8.323 to 1.452	No	ns	0.2434	B-F
∆Bmc1 vs. ∆Bmc1 ∆Rrp6	-2.99	-7.877 to 1.898	No	ns	0.3691	C-D
∆Bmc1 vs. ∆Pof8	-0.2769	-5.164 to 4.611	No	ns	>0.9999	C-E
∆Bmc1 vs. ∆Pof8 ∆Rrp6	-4.675	-9.562 to 0.2129	No	ns	0.0638	C-F
∆Bmc1 ∆Rrp6 vs. ∆Pof8	2.713	-2.175 to 7.601	No	ns	0.4651	D-E
∆Bmc1 ∆Rrp6 vs. ∆Pof8 ∆Rrp6	-1.685	-6.572 to 3.203	No	ns	0.8479	D-F
∆Pof8 vs. ∆Pof8 ∆Rrp6	-4.398	-9.285 to 0.4898	No	ns	0.0873	E-F
Test details	Mean 1	Mean 2	Mean Diff.	SE of diff.	n1	n2	q	DF
wild type vs. ∆Rrp6	1.114	2.35	-1.236	1.455	3	3	1.201	12
wild type vs. ∆Bmc1	1.114	1.11	0.003956	1.455	3	3	0.003845	12
wild type vs. ∆Bmc1 ∆Rrp6	1.114	4.1	-2.986	1.455	3	3	2.902	12
wild type vs. ∆Pof8	1.114	1.387	-0.273	1.455	3	3	0.2653	12
wild type vs. ∆Pof8 ∆Rrp6	1.114	5.785	-4.671	1.455	3	3	4.539	12
∆Rrp6 vs. ∆Bmc1	2.35	1.11	1.24	1.455	3	3	1.205	12
∆Rrp6 vs. ∆Bmc1 ∆Rrp6	2.35	4.1	-1.75	1.455	3	3	1.701	12
∆Rrp6 vs. ∆Pof8	2.35	1.387	0.9627	1.455	3	3	0.9356	12
∆Rrp6 vs. ∆Pof8 ∆Rrp6	2.35	5.785	-3.435	1.455	3	3	3.339	12
∆Bmc1 vs. ∆Bmc1 ∆Rrp6	1.11	4.1	-2.99	1.455	3	3	2.906	12
∆Bmc1 vs. ∆Pof8	1.11	1.387	-0.2769	1.455	3	3	0.2691	12
∆Bmc1 vs. ∆Pof8 ∆Rrp6	1.11	5.785	-4.675	1.455	3	3	4.543	12
∆Bmc1 ∆Rrp6 vs. ∆Pof8	4.1	1.387	2.713	1.455	3	3	2.637	12
∆Bmc1 ∆Rrp6 vs. ∆Pof8 ∆Rrp6	4.1	5.785	-1.685	1.455	3	3	1.637	12
∆Pof8 vs. ∆Pof8 ∆Rrp6	1.387	5.785	-4.398	1.455	3	3	4.274	12

## Sheet: 1way ANOVA TER1 and act1 (S5D)
ANOVA summary
F	3.187
P value	0.0844
P value summary	ns
Significant diff. among means (P < 0.05)?	No
R squared	0.5444
Brown-Forsythe test
F (DFn, DFd)	0.7009 (3, 8)
P value	0.5775
P value summary	ns
Are SDs significantly different (P < 0.05)?	No
Bartlett's test
Bartlett's statistic (corrected)
P value
P value summary
Are SDs significantly different (P < 0.05)?
Multiple comparisons:
Number of families	1
Number of comparisons per family	6
Alpha	0.05
Tukey's multiple comparisons test	Mean Diff.	95.00% CI of diff.	Below threshold?	Summary	Adjusted P Value
wild type + 3x vs. wild type + 3x Bmc1	0.4163	-0.8298 to 1.662	No	ns	0.7161	A-B
wild type + 3x vs. ∆Bmc1 + 3x	1.066	-0.1801 to 2.312	No	ns	0.0961	A-C
wild type + 3x vs. ∆Bmc1 + 3x Bmc1	0.052	-1.194 to 1.298	No	ns	0.9991	A-D
wild type + 3x Bmc1 vs. ∆Bmc1 + 3x	0.6497	-0.5964 to 1.896	No	ns	0.3969	B-C
wild type + 3x Bmc1 vs. ∆Bmc1 + 3x Bmc1	-0.3643	-1.610 to 0.8818	No	ns	0.7872	B-D
∆Bmc1 + 3x vs. ∆Bmc1 + 3x Bmc1	-1.014	-2.260 to 0.2321	No	ns	0.1159	C-D
Test details	Mean 1	Mean 2	Mean Diff.	SE of diff.	n1	n2	q	DF
wild type + 3x vs. wild type + 3x Bmc1	1.187	0.7709	0.4163	0.3891	3	3	1.513	8
wild type + 3x vs. ∆Bmc1 + 3x	1.187	0.1212	1.066	0.3891	3	3	3.874	8
wild type + 3x vs. ∆Bmc1 + 3x Bmc1	1.187	1.135	0.052	0.3891	3	3	0.189	8
wild type + 3x Bmc1 vs. ∆Bmc1 + 3x	0.7709	0.1212	0.6497	0.3891	3	3	2.361	8
wild type + 3x Bmc1 vs. ∆Bmc1 + 3x Bmc1	0.7709	1.135	-0.3643	0.3891	3	3	1.324	8
∆Bmc1 + 3x vs. ∆Bmc1 + 3x Bmc1	0.1212	1.135	-1.014	0.3891	3	3	3.685	8
